# Supplementary material for: A novel cell senescence-related IncRNA survival model associated with the tumor immune environment in colorectal cancer
Source: Front Immunol. 2022 Oct 6;13:1019764. doi: 10.3389/fimmu.2022.1019764 (PMC9583265; doi:10.3389/fimmu.2022.1019764)
Supplement: Supplementary Table 1 — 1161 cell senescence-related lncRNAs in TCGA-COADREAD. [file DataSheet_1.zip]

Archive with 30 entries (29 files):
- supplementary/
- __MACOSX/._supplementary
- supplementary/.DS_Store
- __MACOSX/supplementary/._.DS_Store
- supplementary/Supplementary Code S1.txt
- __MACOSX/supplementary/._Supplementary Code S1.txt
- supplementary/Supplementary Figure S1.tif
- __MACOSX/supplementary/._Supplementary Figure S1.tif
- supplementary/Supplementary Figure S2.tif
- __MACOSX/supplementary/._Supplementary Figure S2.tif
- supplementary/Supplementary Figure S3.tif
- __MACOSX/supplementary/._Supplementary Figure S3.tif
- supplementary/Supplementary Figure S6.tif
- __MACOSX/supplementary/._Supplementary Figure S6.tif
- supplementary/Supplementary Figure S4.tif
- __MACOSX/supplementary/._Supplementary Figure S4.tif
- supplementary/Supplementary Figure S5.tif
- __MACOSX/supplementary/._Supplementary Figure S5.tif
- supplementary/Supplementary table S3.xls
- __MACOSX/supplementary/._Supplementary table S3.xls
- supplementary/Supplementary table S4.xls
- __MACOSX/supplementary/._Supplementary table S4.xls
- supplementary/Supplementary table S5.xls
- __MACOSX/supplementary/._Supplementary table S5.xls
- supplementary/Supplementary Table S1.txt
- __MACOSX/supplementary/._Supplementary Table S1.txt
- supplementary/Supplementary Table S6.xls
- __MACOSX/supplementary/._Supplementary Table S6.xls
- supplementary/Supplementary Table S2.txt
- __MACOSX/supplementary/._Supplementary Table S2.txt
