# Supplementary material for: A novel cell senescence-related IncRNA survival model associated with the tumor immune environment in colorectal cancer
Source: Front Immunol. 2022 Oct 6;13:1019764. doi: 10.3389/fimmu.2022.1019764 (PMC9583265; doi:10.3389/fimmu.2022.1019764)
Supplement: Supplementary Table 1 — 1161 cell senescence-related lncRNAs in TCGA-COADREAD. [file DataSheet_1.zip › supplementary/Supplementary Code S1.txt]

library(limma)


rt=read.table("symbol.txt",sep="\t",header=T,check.names=F)
rt=as.matrix(rt)
rownames(rt)=rt[,1]
exp=rt[,2:ncol(rt)]
dimnames=list(rownames(exp),colnames(exp))
data=matrix(as.numeric(as.matrix(exp)),nrow=nrow(exp),dimnames=dimnames)
data=data[rowMeans(data)>0,]


gene=read.table("gene.txt", header=F, check.names=F, sep="\t")
sameGene=intersect(as.vector(gene[,1]),rownames(data))
geneExp=data[sameGene,]

out=rbind(ID=colnames(geneExp),geneExp)
write.table(out,file="NECexp.txt",sep="\t",quote=F,col.names=F)


#if (!requireNamespace("BiocManager", quietly = TRUE))
#    install.packages("BiocManager")
#BiocManager::install("limma")

library(limma)
setwd("D:\£©")   

corFilter=0.3                                                        
pvalueFilter=0.001                                                   

#¶ÁÈ¡lncRNA±í´ïÎÄ¼þ,²¢¶ÔÊý¾Ý½øÐÐ´¦Àí
rt = read.table("lncRNA.txt",header=T,sep="\t",check.names=F)
rt=as.matrix(rt)
rownames(rt)=rt[,1]
exp=rt[,2:ncol(rt)]
dimnames=list(rownames(exp),colnames(exp))
lncRNA=matrix(as.numeric(as.matrix(exp)),nrow=nrow(exp),dimnames=dimnames)
lncRNA=avereps(lncRNA)
lncRNA=lncRNA[rowMeans(lncRNA)>0.5,]
group=sapply(strsplit(colnames(lncRNA),"\\-"),"[",4)
group=sapply(strsplit(group,""),"[",1)
group=gsub("2","1",group)
lncRNA=lncRNA[,group==0]

rt = read.table("necroptosisexp.txt",header=T,sep="\t",check.names=F)
rt=as.matrix(rt)
rownames(rt)=rt[,1]
exp=rt[,2:ncol(rt)]
dimnames=list(rownames(exp),colnames(exp))
ARGgene=matrix(as.numeric(as.matrix(exp)),nrow=nrow(exp),dimnames=dimnames)
ARGgene=avereps(ARGgene)
ARGgene=ARGgene[rowMeans(ARGgene)>0.5,]
group=sapply(strsplit(colnames(ARGgene),"\\-"),"[",4)
group=sapply(strsplit(group,""),"[",1)
group=gsub("2","1",group)
ARGgene=ARGgene[,group==0]

outTab=data.frame()
for(i in row.names(lncRNA)){
	if(sd(lncRNA[i,])>0.5){
		for(j in row.names(ARGgene)){
			x=as.numeric(lncRNA[i,])
		    y=as.numeric(ARGgene[j,])
			corT=cor.test(x,y)
			cor=corT$estimate
			pvalue=corT$p.value
			if((abs(cor)>corFilter) & (pvalue<pvalueFilter)){
				outTab=rbind(outTab,cbind(gene=j,lncRNA=i,cor,pvalue))
			}
		}
    }
}
write.table(file="corResult.txt",outTab,sep="\t",quote=F,row.names=F)     
ARGlncRNA=unique(as.vector(outTab[,"lncRNA"]))
ARGlncRNAexp=lncRNA[ARGlncRNA,]
ARGlncRNAexp=rbind(ID=colnames(ARGlncRNAexp),ARGlncRNAexp)
write.table(ARGlncRNAexp,file="lncRNAexp.txt",sep="\t",quote=F,col.names=F)


#install.packages("survival")
install.packages("caret")
install.packages("glmnet")
#install.packages("survminer")
#install.packages("survivalROC")

library(survival)
library(caret)
library(glmnet)
library(survminer)
library(survivalROC)

pFilter=0.05         
setwd("D:\)                      
rt=read.table("uniSigExp.txt",header=T,sep="\t",check.names=F,row.names=1)       
rt[,"futime"]=rt[,"futime"]                                            
rt[,3:ncol(rt)]=log2(rt[,3:ncol(rt)]+1)


for(i in 1:1000){

		inTrain<-createDataPartition(y=rt[,3],p=0.5,list=F)
		train<-rt[inTrain,]
		test<-rt[-inTrain,]
		trainOut=cbind(id=row.names(train),train)
		testOut=cbind(id=row.names(test),test)
		
		#############ÂµÂ¥?Ã²??COXÂ·??Ã¶#############
		outTab=data.frame()
		sigGenes=c("futime","fustat")
		for(i in colnames(train[,3:ncol(train)])){
					 cox <- coxph(Surv(futime, fustat) ~ train[,i], data = train)
					 coxSummary = summary(cox)
					 coxP=coxSummary$coefficients[,"Pr(>|z|)"]
					 if(coxP<pFilter){
					      a=rt[,i]<=median(rt[,i])
					      diff=survdiff(Surv(futime, fustat) ~a,data = rt)
	                      kmPvalue=1-pchisq(diff$chisq,df=1)
	                      if(kmPvalue<pFilter){
					           sigGenes=c(sigGenes,i)
					           outTab=rbind(outTab,
						              cbind(id=i,
						              HR=coxSummary$conf.int[,"exp(coef)"],
						              HR.95L=coxSummary$conf.int[,"lower .95"],
						              HR.95H=coxSummary$conf.int[,"upper .95"],
						              pvalue=coxSummary$coefficients[,"Pr(>|z|)"])
						              )
					        }
					  }
	  }
	  train=train[,sigGenes]
	  test=test[,sigGenes]
	  uniSigExp=train[,sigGenes]
	  uniSigExp=cbind(id=row.names(uniSigExp),uniSigExp)
	

	  multiCox <- coxph(Surv(futime, fustat) ~ ., data = train)
	  multiCox=step(multiCox,direction = "both")
	  multiCoxSum=summary(multiCox)
		

	  outMultiTab=data.frame()
	  outMultiTab=cbind(
		               coef=multiCoxSum$coefficients[,"coef"],
		               HR=multiCoxSum$conf.int[,"exp(coef)"],
		               HR.95L=multiCoxSum$conf.int[,"lower .95"],
		               HR.95H=multiCoxSum$conf.int[,"upper .95"],
		               pvalue=multiCoxSum$coefficients[,"Pr(>|z|)"])
	  outMultiTab=cbind(id=row.names(outMultiTab),outMultiTab)
	
	
		riskScore=predict(multiCox,type="risk",newdata=train)           #
		coxGene=rownames(multiCoxSum$coefficients)
		coxGene=gsub("`","",coxGene)
		outCol=c("futime","fustat",coxGene)
		medianTrainRisk=median(riskScore)
		risk=as.vector(ifelse(riskScore>medianTrainRisk,"high","low"))
		trainRiskOut=cbind(id=rownames(cbind(train[,outCol],riskScore,risk)),cbind(train[,outCol],riskScore,risk))

		riskScoreTest=predict(multiCox,type="risk",newdata=test)        #
		riskTest=as.vector(ifelse(riskScoreTest>medianTrainRisk,"high","low"))
		testRiskOut=cbind(id=rownames(cbind(test[,outCol],riskScoreTest,riskTest)),cbind(test[,outCol],riskScore=riskScoreTest,risk=riskTest));         
		
		if((length(levels(factor(risk)))==1) | (length(levels(factor(riskTest)))==1)){
				next
		}
		

		diff=survdiff(Surv(futime, fustat) ~risk,data = train)
		pValue=1-pchisq(diff$chisq,df=1)
		roc = survivalROC(Stime=train$futime, status=train$fustat, marker = riskScore, predict.time =5,  method="KM")

		diffTest=survdiff(Surv(futime, fustat) ~riskTest,data = test)
		pValueTest=1-pchisq(diffTest$chisq,df=1)
		rocTest = survivalROC(Stime=test$futime, status=test$fustat, marker = riskScoreTest, predict.time =5,  method="KM")
	
		if((pValue<0.01) & (roc$AUC>0.75) & (pValueTest<0.03) & (rocTest$AUC>0.70)){
	
			   write.table(trainOut,file="train.txt",sep="\t",quote=F,row.names=F)
			   write.table(testOut,file="test.txt",sep="\t",quote=F,row.names=F)
			   write.table(outTab,file="uniCox.xls",sep="\t",row.names=F,quote=F)
			   write.table(outMultiTab,file="multiCox.xls",sep="\t",row.names=F,quote=F)
			   write.table(testRiskOut,file="riskTest.txt",sep="\t",quote=F,row.names=F)
			   write.table(trainRiskOut,file="riskTrain.txt",sep="\t",quote=F,row.names=F)
			   allRiskOut=rbind(trainRiskOut, testRiskOut)
			   write.table(allRiskOut,file="riskAll.txt",sep="\t",quote=F,row.names=F)
			   break
		}
}

#

library(pheatmap)

conNum=72                       
treatNum=539                       
expFile="output.txt"        
geneFile="gene.txt"    
setwd("D:\ ")


rt=read.table(expFile,header=T,sep="\t",row.names=1,check.names=F)
geneRT=read.table(geneFile,header=F,sep="\t",check.names=F)
hmExp=rt[as.vector(geneRT[,1]),]


hmExp=log2(hmExp+0.1)
Type=c(rep("N",conNum),rep("T",treatNum))
names(Type)=colnames(hmExp)
Type=as.data.frame(Type)
pdf(file="heatmap.pdf",height=6,width=10)
pheatmap(hmExp, 
         annotation=Type, 
         color = colorRampPalette(c("blue", "white", "red"))(50),
         cluster_cols =F,
         show_colnames = F,
         show_rownames = T,
         scale="row",
         fontsize = 12,
         fontsize_row=10,
         fontsize_col=10)
dev.off()


#install.packages("rms")

library(rms)
setwd("D: ")                         

riskFile="indepInput.txt"     
outFile="Nomogram.pdf"     
risk=read.table(riskFile,header=T,sep="\t",check.names=F,row.names=1)      ÎÄ¼þ
rt=risk[,1:(ncol(risk)-0)]
rt[,"futime"]=rt[,"futime"]/365  


dd <- datadist(rt)
options(datadist="dd")


f <- cph(Surv(futime, fustat) ~ age +gender + grade +  stage +    M +  N +  riskScore, x=T, y=T, surv=T, data=rt, time.inc=1)
surv <- Survival(f)

nom <- nomogram(f, fun=list(function(x) surv(1, x), function(x) surv(3, x), function(x) surv(5, x)), 
    lp=F, funlabel=c("1-year survival", "3-year survival", "5-year survival"), 
    maxscale=100, 
    fun.at=c(0.99, 0.9, 0.8, 0.7, 0.5, 0.3,0.1,0.01))  
#nomogram¿ÉÊÓ»¯
pdf(file=outFile,height=8,width=9)
plot(nom)
dev.off()

#calibration curve
time=1   
f <- cph(Surv(futime, fustat) ~ age +gender + grade +  stage +    M +  N +  riskScore, x=T, y=T, surv=T, data=rt, time.inc=time)
cal <- calibrate(f, cmethod="KM", method="boot", u=time, m=77, B=1000)
pdf(file="1calibration.pdf",height=6,width=8)
plot(cal,xlab="Nomogram-Predicted Probability of 1-Year OS",ylab="Actual 1-Year OS(proportion)",col="red",sub=F)
dev.off()


#calibration curve
time=2   
f <- cph(Surv(futime, fustat) ~ age +gender + grade +  stage +    M +  N +  riskScore, x=T, y=T, surv=T, data=rt, time.inc=time)
cal <- calibrate(f, cmethod="KM", method="boot", u=time, m=77, B=1000)
pdf(file="2calibration.pdf",height=6,width=8)
plot(cal,xlab="Nomogram-Predicted Probability of 2-Year OS",ylab="Actual 2-Year OS(proportion)",col="red",sub=F)
dev.off()


#calibration curve
time=3 
f <- cph(Surv(futime, fustat) ~age +gender + grade +  stage +    M +  N +  riskScore, x=T, y=T, surv=T, data=rt, time.inc=time)
cal <- calibrate(f, cmethod="KM", method="boot", u=time, m=77, B=1000)
pdf(file="3calibration.pdf",height=6,width=8)
plot(cal,xlab="Nomogram-Predicted Probability of 3-Year OS",ylab="Actual 3-Year OS(proportion)",col="red",sub=F)
dev.off()
#calibration curve
time=5   
f <- cph(Surv(futime, fustat) ~ age +gender + grade +  stage +    M +  N +  riskScore, x=T, y=T, surv=T, data=rt, time.inc=time)
cal <- calibrate(f, cmethod="KM", method="boot", u=time, m=77, B=1000)
pdf(file="5calibration.pdf",height=6,width=8)
plot(cal,xlab="Nomogram-Predicted Probability of 5-Year OS",ylab="Actual 5-Year OS(proportion)",col="red",sub=F)
dev.off()


#
#~!!!


#install.packages("pheatmap")


summary(fit)
library(survival)
library(survminer)
library(timeROC)
library(pheatmap)
setwd("D:\ ")            
rt=read.table("riskTrain.txt",sep="\t",header=T,row.names=1,check.names=F)     
rt=rt[order(rt$riskScore),]                                   


riskClass=rt[,"risk"]
lowLength=length(riskClass[riskClass=="low"])
highLength=length(riskClass[riskClass=="high"])


line=rt[,"riskScore"]
line[line>10]=10


pdf(file="riskScore.pdf",width = 10,height = 3.5)
plot(line,
     type="p",
     pch=20,
     xlab="Patients (increasing risk socre)",
     ylab="Risk score",
     col=c(rep("blue",lowLength),
     rep("orange",highLength)))
abline(h=median(rt$riskScore),v=lowLength,lty=2)
legend("topleft", c("High risk", "low Risk"),bty="n",pch=19,col=c("orange","blue"),cex=1.2)
dev.off()

color=as.vector(rt$fustat)
color[color==1]="orange"
color[color==0]="blue"
pdf(file="survStat.pdf",width = 10,height = 3.5)
plot(rt$futime,
     pch=19,
     xlab="Patients (increasing risk socre)",
     ylab="Survival time (years)",
     col=color)
legend("topleft", c("Dead", "Alive"),bty="n",pch=19,col=c("orange","blue"),cex=1.2)
abline(v=lowLength,lty=2)
dev.off()

rt1=log2(rt[c(3:(ncol(rt)-2))]+0.01)
rt1=t(rt1)
annotation=data.frame(type=rt[,ncol(rt)])
rownames(annotation)=rownames(rt)
pdf(file="heatmap.pdf",width = 10,height = 3)
pheatmap(rt1, 
         annotation=annotation, 
         cluster_cols = FALSE,
         fontsize_row=11,
         show_colnames = F,
         fontsize_col=3,
         color = colorRampPalette(c("blue", "white", "orange"))(50) )
dev.off()

data=read.table("riskTrain.txt",header=T,sep="\t",check.names=F)
diff=survdiff(Surv(futime, fustat) ~risk,data = data)
pValue=1-pchisq(diff$chisq,df=1)
pValue=signif(pValue,4)
pValue=format(pValue, scientific = TRUE)
fit <- survfit(Surv(futime, fustat) ~ risk, data = data)
pdf(file="survival.pdf",width=5.5,height=5)
plot(fit,
      lwd=2,
      col=c("red","blue"),
      xlab="Time (year)",
      ylab="Survival rate",
      main=paste("Survival curve (p=", pValue ,")",sep=""),
      mark.time=T)
legend("topright",
      c("High risk", "Low risk"),
     lwd=2,
      col=c("red","blue"))
dev.off()


inputFile="riskTrain.txt"        
survFile="survival.pdf"        
rocFile="ROC.pdf"               #


rt=read.table(inputFile,header=T,sep="\t")
diff=survdiff(Surv(futime, fustat) ~risk,data = rt)
pValue=1-pchisq(diff$chisq,df=1)
fit <- survfit(Surv(futime, fustat) ~ risk, data = rt)

surPlot=ggsurvplot(fit, 
                     data=rt,
                     conf.int=T,
                     pval=pValue,
                     pval.size=5,
                     risk.table=TRUE,
                     legend.labs=c("High risk", "Low risk"),
                     legend.title="Risk",
                     xlab="Time(years)",
                     break.time.by = 1,
                     risk.table.title="",
                     palette=c("red", "blue"),
                     risk.table.height=.25)
pdf(file=survFile,onefile = FALSE,width = 6.5,height =5.5)
print(surPlot)
dev.off()


###ROCÇúÏß
ROC_rt=timeROC(T=rt$futime,delta=rt$fustat,
               marker=rt$riskScore,cause=1,
               weighting='aalen',
               times=c(1,3,5),ROC=TRUE)
pdf(file=rocFile,width=5,height=5)
plot(ROC_rt,time=1,col='green',title=FALSE,lwd=2)
plot(ROC_rt,time=3,col='blue',add=TRUE,title=FALSE,lwd=2)
plot(ROC_rt,time=5,col='red',add=TRUE,title=FALSE,lwd=2)
legend('bottomright',
        c(paste0('AUC at 1 years: ',round(ROC_rt$AUC[1],3)),
          paste0('AUC at 3 years: ',round(ROC_rt$AUC[2],3)),
          paste0('AUC at 5 years: ',round(ROC_rt$AUC[3],3))),
        col=c("green",'blue','red'),lwd=2,bty = 'n')
dev.off()


#if (!requireNamespace("BiocManager", quietly = TRUE))
#    install.packages("BiocManager")
#BiocManager::install("limma")

#install.packages("scatterplot3d")

library(limma)
library(scatterplot3d)

setwd("D")                        

myPCA=function(input=null,output=null)
{
		
		rt=read.table(input,sep="\t",header=T,check.names=F)
		rt=as.matrix(rt)
		rownames(rt)=rt[,1]
		exp=rt[,2:ncol(rt)]
		dimnames=list(rownames(exp),colnames(exp))
		data=matrix(as.numeric(as.matrix(exp)),nrow=nrow(exp),dimnames=dimnames)
		data=avereps(data)
		data=data[rowMeans(data)>0.5,]
		type=sapply(strsplit(colnames(data),"\\-"),"[",4)
		type=sapply(strsplit(type,""),"[",1)
		type=gsub("2","1",type)
		data=t(data[,type==0])
		rownames(data)=gsub("(.*?)\\-(.*?)\\-(.*?)\\-(.*?)\\-.*","\\1\\-\\2\\-\\3",rownames(data))
		
	
		risk=read.table("riskAll.txt",sep="\t",header=T,row.names=1)
		sameSample=intersect(rownames(data),rownames(risk))
		data=data[sameSample,]
		risk=risk[sameSample,]
		group=as.vector(risk[,"risk"])
		
		#PCA????
		data.class <- rownames(data)
		data.pca <- prcomp(data, scale. = TRUE)
		
		#???Ó»?
		color=ifelse(group=="low",3,2)
		pcaPredict=predict(data.pca)
		pdf(file=output,width=5.5,height=5)
		s3d=scatterplot3d(pcaPredict[,1:3], pch = 16, color=color)
		legend("top", legend = c("Low risk","High risk"),pch = 16, inset = -0.2, xpd = TRUE, horiz = TRUE,col=c(3,2))
		dev.off()
}

myPCA(input="symbol.txt",output="allGene.PCA.pdf")
myPCA(input="diffnecroptosisExp.txt",output="NECexp.PCA.pdf")
myPCA(input="lncRNAexp.txt",output="lncRNAexp.PCA.pdf")

risk=read.table("riskAll.txt",sep="\t",header=T,row.names=1)
data=risk[,3:(ncol(risk)-2)]
group=as.vector(risk[,"risk"])
		
#PCA????
data.class <- rownames(data)
data.pca <- prcomp(data, scale. = TRUE)
		
#???Ó»?
color=ifelse(group=="low",3,2)
pcaPredict=predict(data.pca)
pdf(file="riskGene.PCA.pdf",width=5.5,height=5)
s3d=scatterplot3d(pcaPredict[,1:3], pch = 16, color=color)
legend("top", legend = c("Low risk","High risk"),pch = 16, inset = -0.2, xpd = TRUE, horiz = TRUE,col=c(3,2))
dev.off()


            


#ÒýÓÃ°ü
library(limma)
library(ggpubr)
library(pRRophetic)
library(ggplot2)
set.seed(12345)
pFilter=0.05               
expFile="symbol.txt"         
riskFile="riskAll.txt"    
setwd("D:\ ")   
allDrugs=c("A.443654", "A.770041", "ABT.263", "ABT.888", "AG.014699", "AICAR", "AKT.inhibitor.VIII", "AMG.706", "AP.24534", "AS601245", "ATRA", "AUY922", "Axitinib", "AZ628", "AZD.0530", "AZD.2281", "AZD6244", "AZD6482", "AZD7762", "AZD8055", "BAY.61.3606", "Bexarotene", "BI.2536", "BIBW2992", "Bicalutamide", "BI.D1870", "BIRB.0796", "Bleomycin", "BMS.509744", "BMS.536924", "BMS.708163", "BMS.754807", "Bortezomib", "Bosutinib", "Bryostatin.1", "BX.795", "Camptothecin", "CCT007093", "CCT018159", "CEP.701", "CGP.082996", "CGP.60474", "CHIR.99021", "CI.1040", "Cisplatin", "CMK", "Cyclopamine", "Cytarabine", "Dasatinib", "DMOG", "Docetaxel", "Doxorubicin", "EHT.1864", "Elesclomol", "Embelin", "Epothilone.B", "Erlotinib", "Etoposide", "FH535", "FTI.277", "GDC.0449", "GDC0941", "Gefitinib", "Gemcitabine", "GNF.2", "GSK269962A", "GSK.650394", "GW.441756", "GW843682X", "Imatinib", "IPA.3", "JNJ.26854165", "JNK.9L", "JNK.Inhibitor.VIII", "JW.7.52.1", "KIN001.135", "KU.55933", "Lapatinib", "Lenalidomide", "LFM.A13", "Metformin", "Methotrexate", "MG.132", "Midostaurin", "Mitomycin.C", "MK.2206", "MS.275", "Nilotinib", "NSC.87877", "NU.7441", "Nutlin.3a", "NVP.BEZ235", "NVP.TAE684", "Obatoclax.Mesylate", "OSI.906", "PAC.1", "Paclitaxel", "Parthenolide", "Pazopanib", "PD.0325901", "PD.0332991", "PD.173074", "PF.02341066", "PF.4708671", "PF.562271", "PHA.665752", "PLX4720", "Pyrimethamine", "QS11", "Rapamycin", "RDEA119", "RO.3306", "Roscovitine", "Salubrinal", "SB.216763", "SB590885", "Shikonin", "SL.0101.1", "Sorafenib", "S.Trityl.L.cysteine", "Sunitinib", "Temsirolimus", "Thapsigargin", "Tipifarnib", "TW.37", "Vinblastine", "Vinorelbine", "Vorinostat", "VX.680", "VX.702", "WH.4.023", "WO2009093972", "WZ.1.84", "X17.AAG", "X681640", "XMD8.85", "Z.LLNle.CHO", "ZM.447439")

rt = read.table(expFile, header=T, sep="\t", check.names=F)
rt=as.matrix(rt)
rownames(rt)=rt[,1]
exp=rt[,2:ncol(rt)]
dimnames=list(rownames(exp),colnames(exp))
data=matrix(as.numeric(as.matrix(exp)),nrow=nrow(exp),dimnames=dimnames)
data=avereps(data)
data=data[rowMeans(data)>0.5,]

group=sapply(strsplit(colnames(data),"\\-"), "[", 4)
group=sapply(strsplit(group,""), "[", 1)
group=gsub("2","1",group)
data=data[,group==0]
data=t(data)
rownames(data)=gsub("(.*?)\\-(.*?)\\-(.*?)\\-(.*)", "\\1\\-\\2\\-\\3", rownames(data))
data=avereps(data)
data=t(data)


for(drug in allDrugs){
senstivity=pRRopheticPredict(data, drug, selection=1)
senstivity=senstivity[senstivity!="NaN"]
#senstivity[senstivity>quantile(senstivity,0.99)]=quantile(senstivity,0.99)

risk=read.table(riskFile, header=T, sep="\t", check.names=F, row.names=1)

sameSample=intersect(row.names(risk), names(senstivity))
risk=risk[sameSample, "risk",drop=F]
senstivity=senstivity[sameSample]
rt=cbind(risk, senstivity)

rt$risk=factor(rt$risk, levels=c("low", "high"))
type=levels(factor(rt[,"risk"]))
comp=combn(type, 2)
my_comparisons=list()
for(i in 1:ncol(comp)){my_comparisons[[i]]<-comp[,i]}

boxplot=ggboxplot(rt, x="risk", y="senstivity", fill="risk",
			      xlab="Risk",
			      ylab=paste0(drug, " senstivity (IC50)"),
			      legend.title="Risk",
			      palette=c("green", "red")
			     )+ 
	stat_compare_means(comparisons=my_comparisons)
pdf(file=paste0(drug, ".pdf"), width=5, height=4.5)
print(boxplot)
dev.off()
}


#if (!requireNamespace("BiocManager", quietly = TRUE))
#    install.packages("BiocManager")
#BiocManager::install("limma")

#install.packages("ggplot2")
#install.packages("ggpubr")


#ÒýÓÃ°ü
library(limma)
library(reshape2)
library(ggplot2)
library(ggpubr)
expFile="symbol.txt"     
riskFile="riskAll.txt"      
geneFile="gene.txt"       
setwd("D:\ ")     

rt=read.table(expFile, header=T, sep="\t", check.names=F)
rt=as.matrix(rt)
rownames(rt)=rt[,1]
exp=rt[,2:ncol(rt)]
dimnames=list(rownames(exp),colnames(exp))
data=matrix(as.numeric(as.matrix(exp)),nrow=nrow(exp),dimnames=dimnames)
data=avereps(data)
	
gene=read.table(geneFile, header=F, sep="\t", check.names=F)
sameGene=intersect(row.names(data),as.vector(gene[,1]))
data=t(data[sameGene,])
data=log2(data+1)

group=sapply(strsplit(row.names(data),"\\-"),"[",4)
group=sapply(strsplit(group,""),"[",1)
group=gsub("2","1",group)
data=data[group==0,]
row.names(data)=gsub("(.*?)\\-(.*?)\\-(.*?)\\-(.*?)\\-.*","\\1\\-\\2\\-\\3",row.names(data))
data=avereps(data)
	
risk=read.table(riskFile, sep="\t", header=T, check.names=F, row.names=1)
sameSample=intersect(row.names(data),row.names(risk))
rt1=cbind(data[sameSample,],risk[sameSample,])
rt1=rt1[,c(sameGene,"risk")]

sigGene=c()
for(i in colnames(rt1)[1:(ncol(rt1)-1)]){
	if(sd(rt1[,i])<0.001){next}
	wilcoxTest=wilcox.test(rt1[,i] ~ rt1[,"risk"])
	pvalue=wilcoxTest$p.value
	if(wilcoxTest$p.value<0.05){
		sigGene=c(sigGene, i)
	}
}
sigGene=c(sigGene, "risk")
rt1=rt1[,sigGene]

rt1=melt(rt1,id.vars=c("risk"))
colnames(rt1)=c("risk","Gene","Expression")
	
group=levels(factor(rt1$risk))
rt1$risk=factor(rt1$risk, levels=c("low","high"))
comp=combn(group,2)
my_comparisons=list()
for(j in 1:ncol(comp)){my_comparisons[[j]]<-comp[,j]}
	
boxplot=ggboxplot(rt1, x="Gene", y="Expression", fill="risk",
				  xlab="",
				  ylab="Gene expression",
				  legend.title="Risk",
				  width=0.8,
				  palette = c("#0066FF", "#FF0000") )+
				  rotate_x_text(50)+
	stat_compare_means(aes(group=risk),
	method="wilcox.test",
	symnum.args=list(cutpoints=c(0, 0.001, 0.01, 0.05, 1), symbols=c("***", "**", "*", "ns")), label="p.signif")
	
pdf(file="checkpoint.diff.pdf", width=8, height=5)
print(boxplot)
dev.off()


##
