# Supplementary material for: A novel cell senescence-related IncRNA survival model associated with the tumor immune environment in colorectal cancer
Source: Front Immunol. 2022 Oct 6;13:1019764. doi: 10.3389/fimmu.2022.1019764 (PMC9583265; doi:10.3389/fimmu.2022.1019764)
Supplement: Supplementary Table 1 — 1161 cell senescence-related lncRNAs in TCGA-COADREAD. [file DataSheet_1.zip › supplementary/Supplementary table S3.xls]

#please cite:
#Zhou KR, Liu S, Cai L, et al. ENCORI: The Encyclopedia of RNA Interactomes.
#2.Li JH, et al.starBase v2.0: decoding miRNA-ceRNA, miRNA-ncRNA and protein-RNA interaction networks from large-scale CLIP-Seq data , Nucleic Acids Res. 2014 Jan;42:D92-7.
geneID	geneName	geneType	ceRNAid	ceRNAname	ceRNAgeneType	hitNum	pval	fdr	pancancerNum
ENSG00000163597	SNHG16	processed_transcript	ENSG00000021762	OSBPL5	protein_coding	27	1.43111e-4	2.28978e-3	15
ENSG00000163597	SNHG16	processed_transcript	ENSG00000110344	UBE4A	protein_coding	53	1.49653e-4	2.28978e-3	23
ENSG00000163597	SNHG16	processed_transcript	ENSG00000103365	GGA2	protein_coding	53	2.30274e-4	2.28978e-3	15
ENSG00000163597	SNHG16	processed_transcript	ENSG00000160193	WDR4	protein_coding	29	2.84453e-4	2.28978e-3	25
ENSG00000163597	SNHG16	processed_transcript	ENSG00000154945	ANKRD40	protein_coding	37	2.92781e-4	2.28978e-3	31
ENSG00000163597	SNHG16	processed_transcript	ENSG00000108395	TRIM37	protein_coding	40	4.35237e-4	2.28978e-3	29
ENSG00000163597	SNHG16	processed_transcript	ENSG00000124198	ARFGEF2	protein_coding	55	7.10761e-4	2.28978e-3	21
ENSG00000163597	SNHG16	processed_transcript	ENSG00000119927	GPAM	protein_coding	50	8.45526e-4	2.28978e-3	21
ENSG00000163597	SNHG16	processed_transcript	ENSG00000100401	RANGAP1	protein_coding	27	9.01118e-4	2.28978e-3	15
ENSG00000163597	SNHG16	processed_transcript	ENSG00000116337	AMPD2	protein_coding	27	9.01118e-4	2.28978e-3	15
ENSG00000163597	SNHG16	processed_transcript	ENSG00000109670	FBXW7	protein_coding	39	1.03077e-3	2.28978e-3	12
ENSG00000163597	SNHG16	processed_transcript	ENSG00000134308	YWHAQ	protein_coding	36	1.15211e-3	2.28978e-3	26
ENSG00000163597	SNHG16	processed_transcript	ENSG00000116095	PLEKHA3	protein_coding	38	1.24110e-3	2.28978e-3	24
ENSG00000163597	SNHG16	processed_transcript	ENSG00000119396	RAB14	protein_coding	47	1.31630e-3	2.28978e-3	22
ENSG00000163597	SNHG16	processed_transcript	ENSG00000055609	KMT2C	protein_coding	69	2.40976e-3	2.57041e-3	21
ENSG00000163597	SNHG16	processed_transcript	ENSG00000090857	PDPR	protein_coding	58	2.51908e-3	2.57041e-3	16
