# Supplementary material for: A novel cell senescence-related IncRNA survival model associated with the tumor immune environment in colorectal cancer
Source: Front Immunol. 2022 Oct 6;13:1019764. doi: 10.3389/fimmu.2022.1019764 (PMC9583265; doi:10.3389/fimmu.2022.1019764)
Supplement: Supplementary Table 1 — 1161 cell senescence-related lncRNAs in TCGA-COADREAD. [file DataSheet_1.zip › supplementary/Supplementary table S4.xls]

#please cite:
#Zhou KR, Liu S, Cai L, et al. ENCORI: The Encyclopedia of RNA Interactomes.
#2.Li JH, et al.starBase v2.0: decoding miRNA-ceRNA, miRNA-ncRNA and protein-RNA interaction networks from large-scale CLIP-Seq data , Nucleic Acids Res. 2014 Jan;42:D92-7.
geneID	geneName	geneType	ceRNAid	ceRNAname	ceRNAgeneType	hitNum	pval	fdr	pancancerNum
ENSG00000237036	ZEB1-AS1	antisense	ENSG00000117533	VAMP4	protein_coding	19	1.61487e-5	6.94394e-4	27
ENSG00000237036	ZEB1-AS1	antisense	ENSG00000203791	EEF1AKMT2	protein_coding	14	2.64769e-5	6.94394e-4	27
ENSG00000237036	ZEB1-AS1	antisense	ENSG00000153113	CAST	protein_coding	19	8.16737e-5	1.17066e-3	20
ENSG00000237036	ZEB1-AS1	antisense	ENSG00000008952	SEC62	protein_coding	25	9.81775e-5	1.17066e-3	22
ENSG00000237036	ZEB1-AS1	antisense	ENSG00000174780	SRP72	protein_coding	18	1.04714e-4	1.17066e-3	14
ENSG00000237036	ZEB1-AS1	antisense	ENSG00000113532	ST8SIA4	protein_coding	8	1.16071e-4	1.17066e-3	21
ENSG00000237036	ZEB1-AS1	antisense	ENSG00000176390	CRLF3	protein_coding	18	1.46490e-4	1.17066e-3	26
ENSG00000237036	ZEB1-AS1	antisense	ENSG00000164221	CCDC112	protein_coding	10	1.61637e-4	1.17066e-3	26
ENSG00000237036	ZEB1-AS1	antisense	ENSG00000123612	ACVR1C	protein_coding	12	1.71632e-4	1.17066e-3	18
ENSG00000237036	ZEB1-AS1	antisense	ENSG00000155085	AK9	protein_coding	13	1.75018e-4	1.17066e-3	24
ENSG00000237036	ZEB1-AS1	antisense	ENSG00000120068	HOXB8	protein_coding	13	2.17733e-4	1.17066e-3	11
ENSG00000237036	ZEB1-AS1	antisense	ENSG00000150625	GPM6A	protein_coding	20	2.45501e-4	1.17066e-3	15
ENSG00000237036	ZEB1-AS1	antisense	ENSG00000035928	RFC1	protein_coding	17	2.56574e-4	1.17066e-3	25
ENSG00000237036	ZEB1-AS1	antisense	ENSG00000188529	SRSF10	protein_coding	18	2.77078e-4	1.17066e-3	22
ENSG00000237036	ZEB1-AS1	antisense	ENSG00000163735	CXCL5	protein_coding	14	3.02747e-4	1.17066e-3	11
ENSG00000237036	ZEB1-AS1	antisense	ENSG00000165675	ENOX2	protein_coding	13	3.30930e-4	1.17066e-3	21
ENSG00000237036	ZEB1-AS1	antisense	ENSG00000162980	ARL5A	protein_coding	23	3.73284e-4	1.17066e-3	18
ENSG00000237036	ZEB1-AS1	antisense	ENSG00000067208	EVI5	protein_coding	25	3.86429e-4	1.17066e-3	19
ENSG00000237036	ZEB1-AS1	antisense	ENSG00000176597	B3GNT5	protein_coding	17	4.12947e-4	1.17066e-3	19
ENSG00000237036	ZEB1-AS1	antisense	ENSG00000168216	LMBRD1	protein_coding	11	4.19912e-4	1.17066e-3	22
ENSG00000237036	ZEB1-AS1	antisense	ENSG00000061918	GUCY1B1	protein_coding	11	4.19912e-4	1.17066e-3	24
ENSG00000237036	ZEB1-AS1	antisense	ENSG00000131979	GCH1	protein_coding	19	5.78322e-4	1.17066e-3	16
ENSG00000237036	ZEB1-AS1	antisense	ENSG00000116922	C1orf109	protein_coding	17	6.47910e-4	1.21131e-3	20
ENSG00000237036	ZEB1-AS1	antisense	ENSG00000163412	EIF4E3	protein_coding	17	6.47910e-4	1.21131e-3	18
ENSG00000237036	ZEB1-AS1	antisense	ENSG00000082898	XPO1	protein_coding	20	7.23079e-4	1.24370e-3	27
ENSG00000237036	ZEB1-AS1	antisense	ENSG00000082996	RNF13	protein_coding	14	7.45252e-4	1.24370e-3	23
ENSG00000237036	ZEB1-AS1	antisense	ENSG00000125868	DSTN	protein_coding	14	7.45252e-4	1.24370e-3	13
ENSG00000237036	ZEB1-AS1	antisense	ENSG00000159399	HK2	protein_coding	21	7.61117e-4	1.24370e-3	15
ENSG00000237036	ZEB1-AS1	antisense	ENSG00000177888	ZBTB41	protein_coding	25	7.64529e-4	1.24370e-3	25
ENSG00000237036	ZEB1-AS1	antisense	ENSG00000122042	UBL3	protein_coding	22	7.74946e-4	1.24370e-3	18
ENSG00000237036	ZEB1-AS1	antisense	ENSG00000065615	CYB5R4	protein_coding	11	8.17925e-4	1.24370e-3	22
ENSG00000237036	ZEB1-AS1	antisense	ENSG00000123836	PFKFB2	protein_coding	23	8.58321e-4	1.24370e-3	18
ENSG00000237036	ZEB1-AS1	antisense	ENSG00000136108	CKAP2	protein_coding	18	8.76509e-4	1.24370e-3	18
ENSG00000237036	ZEB1-AS1	antisense	ENSG00000137871	ZNF280D	protein_coding	21	9.69058e-4	1.24370e-3	31
ENSG00000237036	ZEB1-AS1	antisense	ENSG00000102054	RBBP7	protein_coding	10	1.00165e-3	1.24370e-3	16
ENSG00000237036	ZEB1-AS1	antisense	ENSG00000020922	MRE11	protein_coding	15	1.00963e-3	1.24370e-3	27
ENSG00000237036	ZEB1-AS1	antisense	ENSG00000070882	OSBPL3	protein_coding	20	1.05092e-3	1.24370e-3	20
ENSG00000237036	ZEB1-AS1	antisense	ENSG00000138594	TMOD3	protein_coding	20	1.05092e-3	1.24370e-3	18
ENSG00000237036	ZEB1-AS1	antisense	ENSG00000078018	MAP2	protein_coding	17	1.30308e-3	1.43673e-3	19
ENSG00000237036	ZEB1-AS1	antisense	ENSG00000115271	GCA	protein_coding	12	1.37224e-3	1.47516e-3	23
ENSG00000237036	ZEB1-AS1	antisense	ENSG00000134970	TMED7	protein_coding	22	1.37591e-3	1.47516e-3	18
ENSG00000237036	ZEB1-AS1	antisense	ENSG00000066557	LRRC40	protein_coding	13	1.43251e-3	1.47516e-3	26
ENSG00000237036	ZEB1-AS1	antisense	ENSG00000112796	ENPP5	protein_coding	14	1.65914e-3	1.65914e-3	19
