# Supplementary material for: A novel cell senescence-related IncRNA survival model associated with the tumor immune environment in colorectal cancer
Source: Front Immunol. 2022 Oct 6;13:1019764. doi: 10.3389/fimmu.2022.1019764 (PMC9583265; doi:10.3389/fimmu.2022.1019764)
Supplement: Supplementary Table 1 — 1161 cell senescence-related lncRNAs in TCGA-COADREAD. [file DataSheet_1.zip › supplementary/Supplementary table S5.xls]

#please cite:
#Zhou KR, Liu S, Cai L, et al. ENCORI: The Encyclopedia of RNA Interactomes.
#2.Li JH, et al.starBase v2.0: decoding miRNA-ceRNA, miRNA-ncRNA and protein-RNA interaction networks from large-scale CLIP-Seq data , Nucleic Acids Res. 2014 Jan;42:D92-7.
geneID	geneName	geneType	ceRNAid	ceRNAname	ceRNAgeneType	hitNum	pval	fdr	pancancerNum
ENSG00000259891	AC107375.1	antisense	ENSG00000163435	ELF3	protein_coding	12	1.04E-05	6.26E-04	13
ENSG00000259891	AC107375.1	antisense	ENSG00000106003	LFNG	protein_coding	12	1.62E-05	6.26E-04	15
ENSG00000259891	AC107375.1	antisense	ENSG00000106348	IMPDH1	protein_coding	11	2.29E-05	6.26E-04	11
ENSG00000259891	AC107375.1	antisense	ENSG00000168936	TMEM129	protein_coding	12	2.46E-05	6.26E-04	23
ENSG00000259891	AC107375.1	antisense	ENSG00000182541	LIMK2	protein_coding	13	3.14E-05	6.26E-04	15
ENSG00000259891	AC107375.1	antisense	ENSG00000196576	PLXNB2	protein_coding	10	3.27E-05	6.26E-04	12
ENSG00000259891	AC107375.1	antisense	ENSG00000101188	NTSR1	protein_coding	9	4.82E-05	6.26E-04	12
ENSG00000259891	AC107375.1	antisense	ENSG00000065989	PDE4A	protein_coding	14	4.94E-05	6.26E-04	15
ENSG00000259891	AC107375.1	antisense	ENSG00000100227	POLDIP3	protein_coding	14	6.75E-05	6.26E-04	19
ENSG00000259891	AC107375.1	antisense	ENSG00000170476	MZB1	protein_coding	5	6.85E-05	6.26E-04	10
ENSG00000259891	AC107375.1	antisense	ENSG00000169217	CD2BP2	protein_coding	8	7.45E-05	6.26E-04	20
ENSG00000259891	AC107375.1	antisense	ENSG00000162576	MXRA8	protein_coding	8	7.45E-05	6.26E-04	13
ENSG00000259891	AC107375.1	antisense	ENSG00000205309	NT5M	protein_coding	4	9.45E-05	6.26E-04	20
ENSG00000259891	AC107375.1	antisense	ENSG00000107263	RAPGEF1	protein_coding	15	1.06E-04	6.26E-04	22
ENSG00000259891	AC107375.1	antisense	ENSG00000177363	LRRN4CL	protein_coding	5	1.08E-04	6.26E-04	11
ENSG00000259891	AC107375.1	antisense	ENSG00000063245	EPN1	protein_coding	8	1.11E-04	6.26E-04	15
ENSG00000259891	AC107375.1	antisense	ENSG00000117411	B4GALT2	protein_coding	9	1.16E-04	6.26E-04	14
ENSG00000259891	AC107375.1	antisense	ENSG00000134686	PHC2	protein_coding	12	1.93E-04	6.43E-04	16
ENSG00000259891	AC107375.1	antisense	ENSG00000157350	ST3GAL2	protein_coding	12	1.93E-04	6.43E-04	20
ENSG00000259891	AC107375.1	antisense	ENSG00000153443	UBALD1	protein_coding	8	1.95E-04	6.43E-04	20
ENSG00000259891	AC107375.1	antisense	ENSG00000014914	MTMR11	protein_coding	6	2.24E-04	6.43E-04	25
ENSG00000259891	AC107375.1	antisense	ENSG00000167114	SLC27A4	protein_coding	8	2.32E-04	6.43E-04	16
ENSG00000259891	AC107375.1	antisense	ENSG00000160293	VAV2	protein_coding	12	2.39E-04	6.43E-04	17
ENSG00000259891	AC107375.1	antisense	ENSG00000124782	RREB1	protein_coding	16	2.48E-04	6.43E-04	14
ENSG00000259891	AC107375.1	antisense	ENSG00000009830	POMT2	protein_coding	11	2.51E-04	6.43E-04	23
ENSG00000259891	AC107375.1	antisense	ENSG00000160221	C21orf33	protein_coding	9	2.89E-04	6.68E-04	7
ENSG00000259891	AC107375.1	antisense	ENSG00000173621	LRFN4	protein_coding	6	2.90E-04	6.68E-04	14
ENSG00000259891	AC107375.1	antisense	ENSG00000030582	GRN	protein_coding	6	2.90E-04	6.68E-04	24
ENSG00000259891	AC107375.1	antisense	ENSG00000112559	MDFI	protein_coding	7	2.93E-04	6.68E-04	15
ENSG00000259891	AC107375.1	antisense	ENSG00000089159	PXN	protein_coding	14	3.05E-04	6.68E-04	14
ENSG00000259891	AC107375.1	antisense	ENSG00000158109	TPRG1L	protein_coding	11	3.14E-04	6.68E-04	15
ENSG00000259891	AC107375.1	antisense	ENSG00000154370	TRIM11	protein_coding	10	3.28E-04	6.68E-04	20
ENSG00000259891	AC107375.1	antisense	ENSG00000168994	PXDC1	protein_coding	9	3.33E-04	6.68E-04	9
ENSG00000259891	AC107375.1	antisense	ENSG00000100151	PICK1	protein_coding	6	3.71E-04	6.68E-04	17
ENSG00000259891	AC107375.1	antisense	ENSG00000105221	AKT2	protein_coding	14	3.96E-04	6.78E-04	20
ENSG00000259891	AC107375.1	antisense	ENSG00000108821	COL1A1	protein_coding	12	3.97E-04	6.78E-04	14
ENSG00000259891	AC107375.1	antisense	ENSG00000063660	GPC1	protein_coding	10	4.18E-04	6.79E-04	12
ENSG00000259891	AC107375.1	antisense	ENSG00000149136	SSRP1	protein_coding	9	4.38E-04	6.92E-04	13
ENSG00000259891	AC107375.1	antisense	ENSG00000147224	PRPS1	protein_coding	10	4.71E-04	7.24E-04	13
ENSG00000259891	AC107375.1	antisense	ENSG00000011275	RNF216	protein_coding	12	4.82E-04	7.24E-04	24
ENSG00000259891	AC107375.1	antisense	ENSG00000177045	SIX5	protein_coding	9	5.00E-04	7.32E-04	18
ENSG00000259891	AC107375.1	antisense	ENSG00000100991	TRPC4AP	protein_coding	9	5.00E-04	7.32E-04	12
ENSG00000259891	AC107375.1	antisense	ENSG00000092531	SNAP23	protein_coding	12	5.30E-04	7.40E-04	14
ENSG00000259891	AC107375.1	antisense	ENSG00000167291	TBC1D16	protein_coding	12	5.30E-04	7.40E-04	20
ENSG00000259891	AC107375.1	antisense	ENSG00000079308	TNS1	protein_coding	15	5.65E-04	7.53E-04	18
ENSG00000259891	AC107375.1	antisense	ENSG00000136048	DRAM1	protein_coding	12	5.83E-04	7.60E-04	18
ENSG00000259891	AC107375.1	antisense	ENSG00000126351	THRA	protein_coding	10	5.93E-04	7.60E-04	23
ENSG00000259891	AC107375.1	antisense	ENSG00000021762	OSBPL5	protein_coding	9	6.47E-04	8.08E-04	14
ENSG00000259891	AC107375.1	antisense	ENSG00000125447	GGA3	protein_coding	14	7.04E-04	8.62E-04	27
ENSG00000259891	AC107375.1	antisense	ENSG00000141756	FKBP10	protein_coding	9	7.32E-04	8.79E-04	10
ENSG00000259891	AC107375.1	antisense	ENSG00000119522	DENND1A	protein_coding	9	7.32E-04	8.79E-04	19
ENSG00000259891	AC107375.1	antisense	ENSG00000134531	EMP1	protein_coding	14	7.62E-04	8.79E-04	15
ENSG00000259891	AC107375.1	antisense	ENSG00000132613	MTSS1L	protein_coding	12	7.68E-04	8.79E-04	20
ENSG00000259891	AC107375.1	antisense	ENSG00000106991	ENG	protein_coding	9	1.05E-03	1.16E-03	13
ENSG00000259891	AC107375.1	antisense	ENSG00000123643	SLC36A1	protein_coding	15	1.11E-03	1.21E-03	16
ENSG00000259891	AC107375.1	antisense	ENSG00000105711	SCN1B	protein_coding	8	1.20E-03	1.29E-03	11
ENSG00000259891	AC107375.1	antisense	ENSG00000006062	MAP3K14	protein_coding	11	1.29E-03	1.36E-03	19
ENSG00000259891	AC107375.1	antisense	ENSG00000213411	RBM22P2	processed_pseudogene	3	1.42E-03	1.47E-03	31
ENSG00000259891	AC107375.1	antisense	ENSG00000254213	FAM213AP2	processed_pseudogene	2	1.92E-03	1.95E-03	23
