# Supplementary material for: A novel cell senescence-related IncRNA survival model associated with the tumor immune environment in colorectal cancer
Source: Front Immunol. 2022 Oct 6;13:1019764. doi: 10.3389/fimmu.2022.1019764 (PMC9583265; doi:10.3389/fimmu.2022.1019764)
Supplement: Supplementary Table 1 — 1161 cell senescence-related lncRNAs in TCGA-COADREAD. [file DataSheet_1.zip › supplementary/Supplementary Table S1.txt]

ID	TCGA-4N-A93T-01A-11R-A37K-07	TCGA-AA-3511-01A-21R-1839-07	TCGA-AA-A00K-01A-02R-A002-07	TCGA-G4-6307-01A-11R-1723-07	TCGA-A6-2683-01A-01R-0821-07	TCGA-DM-A285-01A-11R-A16W-07	TCGA-CM-5864-01A-01R-1653-07	TCGA-G4-6320-01A-11R-1723-07	TCGA-A6-5666-01A-01R-1653-07	TCGA-AA-3662-01A-01R-1723-07	TCGA-AA-3846-01A-01R-1022-07	TCGA-CK-5913-01A-11R-1653-07	TCGA-NH-A6GB-01A-11R-A37K-07	TCGA-AA-3492-01A-01R-1410-07	TCGA-A6-6648-01A-11R-1774-07	TCGA-F4-6854-01A-11R-1928-07	TCGA-AA-3947-01A-01R-1022-07	TCGA-A6-2686-01A-01R-A32Z-07	TCGA-AA-3525-01A-02R-0826-07	TCGA-A6-5656-01B-02R-A277-07	TCGA-A6-6654-01A-21R-1839-07	TCGA-AA-3864-01A-01R-1022-07	TCGA-CM-6161-01A-11R-1653-07	TCGA-AA-3675-01A-02R-0905-07	TCGA-CM-5863-01A-21R-1839-07	TCGA-AA-3506-01A-01R-1410-07	TCGA-AA-3861-01A-01R-1022-07	TCGA-CM-6170-01A-11R-1653-07	TCGA-NH-A50U-01A-33R-A37K-07	TCGA-A6-2681-01A-01R-1410-07	TCGA-AU-3779-01A-01R-1723-07	TCGA-DM-A28E-01A-11R-A32Y-07	TCGA-NH-A6GC-01A-12R-A41B-07	TCGA-A6-2676-01A-01R-0826-07	TCGA-D5-6534-01A-21R-1928-07	TCGA-F4-6807-01A-11R-1839-07	TCGA-G4-6310-01A-11R-1723-07	TCGA-CM-4752-01A-01R-1410-07	TCGA-AZ-6603-01A-11R-1839-07	TCGA-CM-6167-01A-11R-1653-07	TCGA-AA-3534-01A-01R-0821-07	TCGA-AA-3821-01A-01R-1022-07	TCGA-CM-6676-01A-11R-1839-07	TCGA-AA-A02Y-01A-43R-A32Y-07	TCGA-CM-5860-01A-01R-1653-07	TCGA-AA-A024-01A-02R-A00A-07	TCGA-AY-A71X-01A-12R-A37K-07	TCGA-A6-3809-01B-04R-A277-07	TCGA-AZ-6606-01A-11R-1839-07
AC138207.4	0.7649558	0.6881887	0.549878	0.3230839	0.09018871	0.774787119	0.3459387	0.2315392	0.3281099	0.6319663	0.7635776	0.1500597	0.8119656	0.2509406	0.7871776	0.2680283	0	0.4384463	0.3671408	9.686995	0.6230979	0.4094079	0.3852814	0.1112443	0.2837635	0.3471887	0.5629197	0.458321	1.088954	0.165831914	0.8982941	0.3842644	0.6731988	0.4955548	0.748218099	0.4662398	0.1936121	0.3587469	0.7207471	0.9584716	0.3820491	0.7419331	0.6209571	0.1522479	0.1494777	0.2533145	0.7719552	2.408123	0.4859052
AC083843.2	1.09306	0.6032575	0.6816389	1.362142	0.2395705	0.854897413	0.8705611	0.4920347	0.5267294	4.017951	1.880087	0.6868309	1.665818	0.05184509	1.272871	0.5011175	0.9211133	0.8917936	0.2250566	22.82132	0.3208965	0.3045057	0.7890335	0.1713906	0.5243605	0.1075954	0.07476488	0.5286294	1.847385	0.125858129	0.457989	1.099755	1.1537	0.5110553	0.698243791	0.5186154	0.4285806	0.5558865	0.9882397	0.7597623	0.7103925	1.93654	2.272221	0.1819889	0.445591	0.3027985	0.6733609	6.876515	1.042022
AC019131.2	0.9568466	0.4598604	0.991501	2.18263	0.05739596	1.080968465	0.5561807	0.8841071	0.9532569	0.7081908	0.5046296	0.4187209	1.253354	0.3193964	0.7295514	0.5510813	1.483876	0.9566624	0.5391873	7.619402	0.5826689	0.6253118	0.4508378	0.6371612	1.107075	0.5523758	0.7388726	0.7829165	0.6638909	0.633211056	0.6638783	1.088621	0.5804437	0.2226144	0.357123639	0.2781697	2.176789	0.5136885	0.7284955	0.8132931	2.076003	0.9238012	1.645223	0.892775	1.141528	0.3627201	1.115318	1.693845	0.4299042
AC020915.3	3.551353	0.8090495	1.161734	1.61076	1.106377	1.279463957	0.7147374	0.4260561	0.8137584	1.381977	1.008762	3.540068	0.6781734	1.949639	1.214105	1.21403	1.576861	2.389625	0.9527368	3.872113	0.7097781	1.322553	1.570379	1.043975	1.854026	0.993787	1.273208	1.967835	1.616502	0.784665947	1.581859	1.490203	3.942706	0.6615543	2.149738269	1.671175	1.570211	0.8068273	1.209227	2.099627	0.5768285	1.701595	1.531273	0.6937092	1.130779	1.650859	1.618832	4.392326	2.28254
AC027020.2	0.1283778	0.7496139	0.2123965	0.1209549	0.04180367	0.324592985	0.4683826	1.414344	0.5256793	1.681134	0.6738252	0.2808938	2.76262	0.1163143	0.9883299	0.5662234	0.7897888	0.3222579	0.255262	3.354926	0.4774275	0.5503215	0.8468293	0.4253964	0.5318313	0.4425481	0.5870718	0.3521997	0.2290439	0.477662947	0.7756594	1.163471	0.2415767	0.3445444	0.814544961	0.5470243	0.6581065	0.6443504	0.75904	1.90399	1.225972	1.00926	0.4845981	0.1890239	0.1039274	0.2641829	0.565729	1.123541	0.791029
OSER1-DT	7.977023	9.821995	1.13739	14.80497	1.553314	8.40799519	6.931109	4.410858	2.449737	4.15469	19.25795	0.675353	3.636127	1.46183	3.919754	5.984393	6.04192	4.407058	1.351915	7.884303	2.657127	1.327286	3.333577	3.507884	2.531116	0.8353863	1.791104	7.249067	1.932978	2.016079116	8.961294	5.980832	7.491297	0.8859766	3.710357601	3.542655	11.93253	10.6991	7.989234	6.277085	2.188373	0.7108114	12.96075	1.090728	3.962625	1.636057	2.132221	0.6259764	2.53943
AC120053.1	5.655275	2.79558	1.103077	7.179162	0.6784576	3.788491452	3.41048	3.844373	1.577537	4.52669	3.512752	0.4949554	4.522615	0.06292457	1.810992	1.930977	1.34926	0.848128	0.3186773	12.5274	1.951466	0.4311762	1.739001	0.9791159	2.672956	0.2611777	0.793996	2.449743	3.923812	0.267320273	1.994566	3.356924	7.204284	0.1973585	2.310679837	1.644073	3.641188	2.968598	2.966112	4.463483	2.321323	2.475185	3.603528	1.227114	1.799148	0.5716784	3.41366	2.431285	2.139683
LINC01063	0.1259009	0.7664339	0.291618	1.660697	0.1434899	1.280094235	0.7821291	0.7893814	0.8170774	0.3934393	0.1401749	0.385664	0.164915	0.6654092	0.07295514	0.2460184	0	2.212282	1.752359	0.1731682	0.3034734	0.5210931	0.2966038	0.7433547	0.4122087	0.2761879	1.175479	0.6332413	0.6988325	0.226146806	1.175618	0.3549851	0.5182533	0.6956698	0	0.3477121	0.3080361	0.7134562	1.011799	0.6535391	0.1402704	0.3079337	0.6048615	0.3633386	0.1585456	0.1511334	0.4979099	0	0.1131327
AC080013.6	3.158648	0.9747206	0.2360071	1.984009	0	1.688268985	1.40662	1.661005	1.432736	0.3184114	0.4537754	0.8917678	2.535856	0	0.9446843	0.9556958	0	1.064565	0.4363655	10.93134	0.7859255	1.054305	1.152202	0.515656	2.668812	0	0.5436103	1.770398	1.908788	0	1.11933	1.723741	1.509925	1.351217	1.21693049	1.125617	1.994355	0.6928821	1.310162	0.82275	0.2270424	1.495269	1.272741	1.596276	1.026491	0.2446252	1.128287	0.7343745	0.9155854
LINC01311	1.804085	0.4087143	1.123688	1.837849	1.140372	0.799259145	0.9836604	0.9315246	0.705118	0.8685615	1.24906	0.2521018	1.15178	0.3205016	0.5710191	0.888731	0.4810649	0.9791721	0.4869477	1.0009	0.07308563	0.6588492	0.5143049	0.562642	0.08509064	0.3325723	0.3639743	0.707063	1.093951	0.326778221	0.9659544	1.239623	1.422847	0.8041847	0.113166114	0.2177231	0.2720098	1.202754	0.9015867	0.2448322	0.4053767	1.371957	1.209053	0.3375116	0.3436435	0.4003727	1.906599	2.039647	0.7492594
LINC00526	0.9580552	1.280251	6.927909	1.790642	3.648546	2.754231791	1.451632	1.025564	0.4296738	1.302232	1.977251	0.08180484	1.576324	5.038798	1.99045	1.205451	0.1059259	2.230554	1.626189	0.9320607	1.340527	0.3868595	7.927152	1.665454	1.213166	2.409242	4.269877	1.463778	1.605079	1.448063225	1.822567	1.614188	2.077657	0.02582326	1.299478942	1.329428	1.962888	3.363404	1.107961	1.900317	6.612685	0.1714575	2.357508	2.620357	1.765564	3.057489	3.299111	0.2245554	1.312339
AL354920.1	0.5602255	0.7560063	0.6264386	1.286214	0.7926108	2.45884454	1.760135	0.5571612	1.964156	1.388487	0.8603326	1.098982	0.5313928	1.266038	0.4365728	0.5737827	3.327699	1.211013	0.7859582	0.8502651	0.5401505	1.359253	0.6007404	2.558197	1.481833	0.9323169	0.8760562	0.5829841	1.528003	0.659295714	0.9549837	0.7807167	1.145093	0.8966411	0.591228079	0.7682781	0.8507665	1.269877	1.086747	1.559888	0.7317813	0.7087364	0.98378	0.8442199	0.6568319	0.417416	1.008465	0	0.3992566
AC138207.5	2.035346	0.6987051	0.2481248	0.3027886	0.3662676	0.685777188	0.5175948	1.208969	0.3476075	1.450627	1.431223	0.8437999	0.7717539	0.4529338	0.6517802	0.6698438	0.9712034	0.9666033	1.146927	7.5144	1.49763	1.108438	1.312309	0.4065992	1.05219	0.4699922	1.143044	0.5877786	1.56084	0.962091544	2.177083	0.2517009	1.587452	1.065446	3.758277079	1.597605	0	0.8498676	1.506567	2.842123	1.312849	1.572043	1.13223	0.397477	1.281545	0.3857781	0.5931093	3.345683	0.4331682
AL391244.1	7.600124	9.672808	6.61147	11.79278	7.238028	8.416119666	4.707023	7.19128	5.883928	6.389455	4.250213	4.41169	11.93266	5.355741	6.983064	10.25339	1.061881	5.966164	6.409389	1.551313	4.584046	5.745439	6.826704	6.03726	4.820848	7.612942	3.564146	10.28252	8.523819	8.197172369	6.433375	10.40465	8.842612	7.07583	9.189783133	7.00624	6.778503	9.93131	8.408713	7.596066	3.615144	6.026477	9.228294	5.443974	4.687048	3.436863	8.461195	0.9796507	7.881831
AP001486.2	0.5912638	0.6818694	0.4168089	0.4278994	0.05859708	0.538887488	0.4909276	0.4029504	0.5422147	0.705159	0.7537039	0.3824852	0.8867286	0.172098	0.687716	0.432007	0.4855542	0.2034755	0.2293629	10.79611	0.4915877	0.4167318	0.6096592	0.2638119	0.4609146	0.1691806	0.4800314	0.4623406	0.3953741	0.107743716	0.4424341	0.9583833	0.3386232	0.2746216	0.450949147	0.3975873	1.195033	0.2427956	0.5130434	0.8698516	0.477353	0.7021106	1.033316	0.3674095	0.4424269	0.2674467	0.5828847	3.005674	0.4312008
AC010168.2	0.8838575	0.3193945	0.5421902	0.349832	0.1655897	1.583635781	1.04745	0.51621	0.6940943	0.9248868	1.357021	0.2119345	0.7824044	0.01706429	0.8442528	0.3880093	0.6037367	0.4446683	0.1296314	6.41705	0.2334755	0.2839708	0.680768	0.1770153	0.2567246	0.1062418	0.1937888	0.4281283	0.7784618	0.079742997	0.4256257	0.7131092	2.305902	0.1070419	0.319337761	0.1694232	0.217237	0.164668	0.6811191	0.4702078	1.151107	1.066082	0.3412542	0.1830272	0.1168938	0.1840998	1.142808	2.773071	0.3844177
SMIM25	0.8133473	1.663399	0.8694998	0.7915824	0.9982822	1.24533398	2.615819	0.325028	1.691827	2.420671	1.114536	2.072969	2.119067	0.6802323	0.5282774	1.208592	1.620654	2.937317	1.14833	0.8359553	9.38457	1.072801	0.66538	2.992916	2.700583	1.29406	1.335183	1.201517	1.674375	1.958647241	1.551352	0.9744347	0.882997	3.457062	6.678439806	1.935271	0.4373585	2.208308	1.9753	1.195977	0.517816	1.639549	0.4551638	1.69503	2.723802	0.2145835	0.6857384	0.8589175	1.349284
LINC02012	1.523948	0.5963903	0.705969	0.2313285	1.013163	0.497360929	0.403231	1.672116	0.1511001	0.3571745	0.1696726	1.089249	0.88165	0.8859779	0.4194604	0.3672734	0.1727053	0.2171208	0.5438759	0.174674	0.3306013	1.681998	0.5744313	1.07117	0.665269	0.3343075	0.8808062	0.2090447	1.312894	0.319358619	0.2371681	1.050344	0.3345663	0.2245501	0.360229062	0.1402943	0.2071431	0.2878641	0.2755613	0.1611432	0.3112784	0.4659171	0.3416678	1.162323	0.1599243	0.5793008	2.189765	0	2.042684
KRTAP5-AS1	2.728067	0.8254938	0.5020485	1.337979	0.9710902	1.441058357	0.9183101	2.108787	1.212653	0.7707706	0.7655815	0.6868529	1.262942	0.6320366	0.5760245	1.226819	0.30493	0.1419816	0.1920544	1.02802	0.9872669	0.7579051	0.2112961	0.2647773	1.23753	0.4262962	0.996897	0.594647	0.6585978	0.510161269	0.4762211	0.9834454	2.522838	0.2808313	1.746275532	1.081644	1.438553	0.3727206	1.675838	0.4397063	0.2664708	0.7312245	0.8761515	0.8751154	2.240086	0.6639349	1.010905	0.1616075	1.652177
AL355388.1	1.966691	0.7601539	0.5061499	0.3088293	0.1245249	0.452590813	0.7541727	0.4110295	0.9454461	0.8535965	0.4865921	0.3346909	0.7871504	0.3464774	0.9496904	0.2989032	0	0.6745544	0.2339616	2.855332	0.3160361	0.2261102	1.081088	1.290212	1.17539	0.2396843	0.4371928	1.398845	0.7580851	0	0.6001394	1.078234	4.227706	0	0.652468966	0.1810531	0.08910771	0	0.6585526	0.9452685	0.6086548	1.068937	0.4199338	0.09009038	0	0.918107	4.580275	1.049978	2.30723
AC078778.1	2.414213	0.6739256	0.759397	0.6365198	0	0.83056152	0.7817744	1.009119	0.5802917	1.024548	2.522004	0.1826001	1.05411	0.1260204	0.7944666	0.3960395	1.891534	0.9342101	0.2552887	8.280975	0.2586336	0.6784845	0.449385	0.326816	0.1951682	0.1307665	0.2385229	0.7086664	2.543608	0.10707359	0.8512997	0.8403728	1.374112	0.6587568	0.11124152	0.1317048	0.2916914	0.4729195	0.4551032	0.6532427	0.5313101	2.041161	0.4009368	0.3686351	0.4128657	0.2146711	0.7543843	3.437072	0.5088662
AL157392.3	1.243367	0.4931023	0.3939996	0.3324055	0.3692696	0.564302752	0.2944652	0.4909371	0.2029728	0.9379795	0.7064462	0.2386731	0.6666725	0.1626802	0.40679	0.4368567	0.3243479	0.4539239	0.190794	5.711702	0.4178271	0.231886	0.4185464	0.1787758	0.3359246	0.1599225	0.162058	0.6185222	1.181161	0.191570468	0.4894093	0.7321088	0.9625005	0.2804801	0.764870286	0.4638218	0.5945456	0.3304928	0.6010563	0.842495	0.5986325	0.9443529	0.503302	0.1936885	0.187007	0.3046697	0.9578207	2.147111	0.4888821
AP003068.1	1.248363	0.6653967	1.212573	2.883542	2.202992	0.818883812	0.5003326	1.918893	0.7404764	0.1677903	1.614073	0.916357	1.424211	0.7661992	1.306755	1.133132	0.3650939	0.420738	1.207225	0	0.2717872	0.2500098	0.5692176	0.2037979	0.452044	0.176679	0.3222689	2.504182	1.089678	0.79567093	0.7078114	1.740993	0.2652237	1.157063	0.661314478	0.8452471	1.247999	0.9128042	1.035606	0.4180728	0.6281228	0.3939741	1.431654	0.7636981	1.014226	0.4834045	0.8281414	0	0.4704157
SNHG16	5.454217	4.157047	4.665343	3.774906	4.06032	4.954005538	6.796345	6.695992	10.98148	4.387707	7.623715	6.253934	7.663473	8.948104	7.701271	4.45476	8.33411	6.895704	6.972531	12.87969	3.72644	10.17123	7.253374	5.682522	5.125077	6.990717	7.171255	4.561888	6.236318	5.496607344	6.175727	5.310476	2.677365	5.625662	1.909113608	4.833833	5.011303	7.112315	3.654365	3.412087	8.493765	8.114014	8.816945	4.173854	3.822659	3.933301	5.199472	22.62449	3.348154
AC104083.1	0.4188671	3.125443	0.8537771	0.4630536	0.0190954	2.952783336	0.9598903	0.8824167	0.616167	1.867445	1.753499	2.316891	0.6035322	0.5135992	0.7815546	3.463864	3.26588	1.869882	0.4125865	30.16584	8.602165	1.785666	2.841952	1.455603	3.933964	0.4043011	0.4916399	3.156322	1.563554	1.8508581	2.926523	0.5196492	1.738002	1.092428	13.213323064	7.653548	16.17855	2.791401	3.790359	39.14703	1.84803	3.421774	3.541736	0.1174276	6.667283	0.3620266	0.05963495	7.366211	0.4064989
AC009065.8	2.891246	0.7736592	1.030285	2.741535	1.140635	1.256268454	0.8827075	1.812772	0.8118929	1.59273	2.476186	0.6569432	1.784347	0.5289497	1.385407	0.6953455	0.2520445	1.029808	0.952473	1.30008	1.018561	1.093105	0.7859248	1.102095	0.5461243	0.8537992	0.2224801	0.9152339	2.083195	0.299615819	0.9467427	1.358674	3.570423	1.167454	1.099851121	0.982772	0.9522539	1.134287	1.429873	1.090338	0.6194685	2.855812	1.175335	0.4813776	0.5951497	1.134651	2.044969	1.736528	1.074186
MIR194-2HG	25.58891	4.868622	7.666186	5.983947	8.297312	3.750387898	1.699939	6.688725	1.364409	5.700177	7.008821	1.151327	8.76514	2.51436	4.201232	2.413261	0.789652	2.795621	2.996947	2.032436	0.8223987	3.008252	2.30946	2.467405	1.449714	5.718839	2.339447	4.597752	6.81836	1.855805209	5.628721	6.012456	11.22565	2.017996	2.120848406	1.566049	2.488614	3.703477	8.143722	1.829264	3.359568	9.476119	2.949309	3.793899	0.7564282	10.9746	5.772588	5.022018	4.814669
AP006621.3	12.57725	2.446633	2.635301	4.898529	5.281078	5.452924764	2.256038	3.242501	1.05163	2.865903	4.928755	0.615564	1.86966	1.137039	1.090814	2.198973	2.438097	1.218186	1.0631	0.4552411	0.7977997	0.6421403	1.16961	1.08179	0.6385815	1.905931	0.9380999	0.5107679	6.860635	0.297258124	1.27259	1.594248	3.814814	2.286054	1.235316598	0.7312789	1.923262	1.594261	3.108775	1.574912	2.44301	4.806558	2.325547	1.15986	0.4167998	1.787912	4.303183	0.2484899	2.156251
AC004812.2	4.132362	1.36471	1.865854	2.845323	0.5246221	2.513456811	1.429795	2.505664	1.063683	1.51476	1.863643	0.3570904	1.74035	0.6635026	1.018445	0.8177117	0.6165101	1.083098	0.8960706	3.654892	0.7867699	0.84435	1.173157	0.8029935	0.9003462	0.7802902	1.116296	1.128915	2.083232	1.108702534	1.65494	1.32738	2.997256	0.924902	0.827777157	0.6703171	1.040909	1.067118	2.244803	1.001636	1.235505	1.458494	1.477664	0.8194826	0.7641081	0.7786184	2.714108	1.131021	0.7332554
AC003070.1	17.73632	3.835284	4.663335	2.739968	6.446684	3.393665824	1.455867	3.486406	0.8814423	4.743656	5.230333	1.468392	6.781363	1.317423	2.666614	1.835933	0.6518964	3.915617	1.950277	2.241714	1.478984	1.091217	2.168258	2.22379	1.883352	3.36502	0.8951132	2.542539	7.982288	0.861040354	2.580337	5.181073	4.498937	2.013028	2.576324396	3.177343	1.407395	1.086577	2.349943	1.71417	3.952127	9.614002	4.099293	1.501966	0.7847488	3.337501	10.57835	5.64306	3.359818
EP300-AS1	0.575232	0.4585666	0.1110318	0.1806572	0.4370633	0.541542419	0.9264607	0.9016566	0.3110973	0.699065	0.213483	1.636209	0.6906944	2.330825	1.111089	0.8992324	0.4345976	1.548035	2.566154	10.41738	0.3235279	0.8928138	0.3162043	1.091679	0.4932588	0	0.8951132	0.2191844	1.197343	0.516624212	0.1053199	0.4955809	1.420717	1.589233	0.429387399	0.3177343	0	0.1086577	0.3852365	0.6082538	0.2136285	0.4689757	0.2763568	0.7905086	0.1207306	0.2301725	1.327033	8.867665	0.5168951
WNT5A-AS1	0	1.25739	0.3044491	0.1100805	0.3994758	0.362977832	0.2419386	0.3296457	0.04739049	1.140974	0.1951234	1.265419	0.6886851	0.3704999	0.7616517	0.9588815	0	0.9987556	0.5629116	2.289977	1.394035	0.2720106	0.330298	0.4065088	0.3278826	1.537814	0.2337524	0.9215388	0.3951898	0.708291795	0.81823	0.1647131	0.2164226	0.09683724	1.602545339	0.5808182	0.1429288	0.1986262	1.056318	0.6064843	0.4881411	0.6429657	0.4209836	0	0.9379559	0.2103777	0.06930906	1.473645	0.03937017
AL355987.4	22.20996	0.2197388	1.837698	1.729927	1.278599	0.787841158	0.4953184	2.274948	0.2623695	0.6316811	1.721677	0.1017253	0.4567404	0.2670847	0.4890267	0.6912352	0.4581571	0.7487787	1.103748	2.057406	0.1071923	0.2405323	1.438149	0.7118274	0.6145435	0.3104008	0.2561301	1.072148	4.708898	0.181543456	0.4829772	0.4844502	7.505312	0.9828924	0.154660356	0.7034131	0.148369	0.4696467	1.076218	0.2040268	4.132591	2.410194	1.694617	0.09583663	0.1909131	1.832008	5.555917	0.8012898	0.535834
AC245140.2	0.6439839	0.894107	1.177601	0.9225414	0.9786025	1.174244943	1.559687	0.9775464	0.7698816	1.61231	1.081783	0.4944045	2.086655	0.1910778	0.7463322	0.9184012	0.05121483	2.060352	0.653198	0.7769797	0.5991212	0.6312778	0.5429731	0.6194166	0.4333157	0.4956854	0.6630419	0.6715701	2.759289	0.771161773	1.452127	0.7751453	3.385672	0.8240405	0.73371212	0.5366852	0.3132786	1.357296	1.534449	1.10777	0.5286727	1.436918	0.7381868	0.6334669	0.3414577	0.3797431	1.519152	0.7871454	0.8527836
AC068870.2	0.9010489	1.12643	0.9130865	2.016256	0.2567325	4.24138621	1.2439	2.3304	1.035525	0.9972524	1.504808	2.267245	1.254032	2.142994	2.316935	1.100442	3.829263	1.390726	1.085305	2.943415	1.900414	2.680482	1.857396	1.852517	2.159895	0.7412344	0.7511324	1.802496	0.6642502	0.606933843	2.660206	1.058567	1.761795	0.8712862	4.119653828	1.244255	2.571983	0.8935626	3.394339	2.598476	0.2509723	3.030258	1.677441	0.9286952	2.198445	2.433675	3.16256	0.8117764	1.720547
OGFRP1	0.6190054	0.8009186	1.258921	2.16216	0.5506214	1.421346688	0.5419025	0.6247592	0.5225691	0.3617147	0.7732321	0.9381693	1.542541	0.9894466	1.79346	0.837853	0.6843938	1.046823	0.3232894	1.578206	0.2037936	0.7186129	1.721488	0.751332	0.4095708	0.7286336	1.047133	0.4141996	0.5132879	0.596616107	0.6800063	0.5675846	0.8949245	0.8675976	1.048092916	0.2001441	0.54177	0.6502236	1.322521	0.5398867	1.042893	0.8123848	1.334614	0.6348857	0.2471607	0.3987171	1.062803	0.07254331	0.6918949
AC124283.2	0.7577807	0.5391894	0.6382582	0.4759769	0.47108	1.764043208	0.285305	0.6046959	0.4470801	1.004631	0.3067979	1.024972	2.165676	0.1456367	1.317322	0.9153743	0.3122816	1.832099	0.8850811	1.516039	0.7970471	0.7128161	0.8439218	0.5810589	0.1288847	0.9067301	0.1837676	1.007972	0.4301776	0.49496282	0.9838134	1.100677	0.7940031	0.1522598	0.308537801	0.2283091	0.6741923	0.468458	1.328702	0.5562618	0.921021	1.179444	1.522425	0.4544181	0.8675138	0.3307825	0.3814178	1.82054	0.7428335
AC245060.2	0.3344542	0.6180784	0.1936699	0.1050386	1.905896	0.913112172	0.1154287	0.05242456	0.4521993	0.9145212	0.4654662	0.1463588	0.766666	0	0.4602857	0.8496087	0	0.3176703	0	1.035044	0.1612347	0	0.6697359	0.2115764	0.1955407	0.366845	0.1115231	0.8028674	1.276303	0.37547275	0.6429737	0.9037215	0.5506936	0.3696078	0.249656541	0.3694773	0.2045736	0.1895288	0.9071437	0.8680596	0.2794701	0.511264	0.843574	0.1034148	0.3685278	0.4014841	0.7936152	0.7030748	0.901607
AC069234.4	2.020526	0.4624116	2.216863	0.5677694	0.2424004	1.641890016	0.3670185	1.46687	0	1.32929	0.3552004	0.325755	1.114377	0.7868626	0.5854119	0.6234059	3.37446	0.4040273	0	6.87461	0.410131	0.33011	0.4008471	0.08969745	0.2486974	1.166425	0	0.3403742	1.586367	0	0.3504697	1.049446	0.6128471	0	0.396905424	0.2349588	1.734572	0.7231536	0.5555073	0.4293477	1.777213	1.170447	0.2554512	0.6576379	0.4687101	0.382969	0.3364518	0.7664588	0.4777934
AC090617.5	0.7417636	0.8171011	0.4581627	0.9939546	0.3381568	1.564238553	2.11628	3.038495	0.6418576	1.030225	1.211263	2.034157	0.3886485	1.359057	0.7736868	0.73439	4.034988	2.536343	2.117801	3.264788	1.907155	1.944395	1.817385	1.584992	0.9251766	0	0.6595723	1.040112	1.406736	1.15472703	0.4889171	0.3718128	1.0585	1.53016	1.181219212	1.147214	0.8872553	1.569282	0.4371521	1.311996	0.881519	2.418983	0.9503016	0.7747163	0.934095	1.543403	2.620602	2.732492	0.8887172
AL121832.3	0.7578551	0.6848191	1.0834	1.372287	1.349581	0.811572056	0.4005065	0.4900138	0.3009936	0.7277564	1.173377	0.3627326	2.024176	0.1001351	1.176786	0.9163056	0.08051801	0.2699339	0.7733695	0.7166356	0.4909379	0.4165928	0.3961344	0.3645595	0.238158	1.428713	0.2211171	0.6984636	0.9119764	0.32968537	0.9040856	1.569226	4.513678	0.3925834	0.441959553	0.2485483	1.004364	0.6576138	1.008737	0.553212	0.8047732	1.071609	0.6883651	0.12693	0.2758694	0.2274353	1.208226	0.2133656	0.3032567
AL137003.2	2.157875	1.321134	0.6797525	1.127696	0.1573979	1.644698608	1.715877	0.4112994	1.969936	1.591429	4.286104	0.3172838	1.040173	0.2007239	0.9903273	0.6679139	0.6260397	0.5164959	0.3696556	8.951528	0.6158429	0.1607628	0.6751067	0.7717232	0.5813521	0.3029579	0.3684041	1.957564	1.036065	0.1705457	1.26112	1.184402	2.330792	0.6104791	1.578551358	0.8009708	2.308936	0.6652178	1.526071	1.135067	0.8077986	1.667792	1.799713	0.306034	1.423912	0.4766239	1.126477	2.882425	0.7368334
AC125257.1	4.942103	2.503335	3.186498	6.020613	0.5453595	5.26503681	2.590725	5.494094	4.892704	2.780394	8.057999	3.559767	5.13184	1.92837	7.118281	3.307697	17.01412	6.355846	4.29068	23.28232	2.876306	7.999402	2.733695	3.430667	3.294213	1.476144	4.407789	4.382745	3.79212	1.584725669	4.657061	3.878908	2.856089	4.280008	2.048248727	2.593529	6.865947	6.185884	3.6172	4.191572	4.914732	5.449481	6.120785	2.940651	4.255732	2.656646	4.943889	17.27994	2.929248
AL731571.1	1.089687	0.8283199	0.5702345	0.3878572	0.8739454	0.486337284	0.2340047	0.3846271	0.1178651	0.9669271	1.006532	0.2825793	0.7031067	0.1706429	0.6431289	0.5078821	0.1097703	0.2530009	0.4148206	1.398873	0.4513859	0.1670416	0.1939618	0.265523	0.3322318	0.3364323	0.06459628	0.7012447	1.680133	0.19573281	0.3413873	1.012767	0.8505923	0.5441297	0.611561939	0.530562	0.4213081	0.2104091	0.6000335	0.5586628	0.5935393	1.49054	0.3412542	0.1364385	0.1626349	0.2131682	0.8491254	1.037478	0.6963037
NUTM2A-AS1	1.729901	1.471051	0.8813664	0.9058221	0.4227412	1.360667155	2.065889	0.6415524	1.31083	1.588803	1.153481	0.6688584	1.620938	0.6421961	1.298881	2.016956	1.927841	1.931617	0.7257897	7.142488	1.171546	1.634472	0.991352	2.2143	0.8315516	1.192474	1.305069	0.6901029	1.40659	0.769645149	1.573695	2.031565	1.137237	0.6572664	0.93088255	1.317601	1.017045	1.007482	1.958144	1.663531	0.5771337	0.9697823	1.597661	1.181182	2.061672	0.9442582	1.482087	3.556819	1.856162
Z98884.2	0.8918779	1.502779	0.6455665	0.7352704	0.2541195	1.46937591	0.9234298	1.25819	0.6029324	2.206464	1.737741	0.4390765	0.9492055	0.2356869	1.388932	1.35066	1.516115	1.429517	0.2387242	6.593611	0.537449	0.692139	0.5252831	0.4231528	0.573586	0	0.2973949	0.9685384	1.933792	0.400504266	0.8572983	1.57169	3.120597	0.8624182	1.414720401	1.231591	0.2727648	0.8844678	0.8063499	1.350315	0.3726268	2.045056	0.7498435	0.5055835	0.3509789	0.6691401	1.499051	9.508249	0.6010714
AL139349.1	3.265131	1.353736	0.9673427	0.9062084	1.730831	0.743455461	1.310326	0.7617462	0.287464	2.531104	0.6763377	0.1661439	1.193562	0.2407928	0.7920122	0.9496226	0	0.3606137	0.406493	1.148853	0.2928492	0.07857037	1.931986	1.056782	0.3551588	0.6662974	0.1012792	0.6596804	2.607905	0	1.584909	1.677104	2.688091	0.4195721	0.538470651	0.4194239	0.9289132	0.4302994	1.556102	1.007303	0.6767988	1.207186	0.6931272	1.283515	0.4302989	0.364606	5.105087	1.094562	0.4435115
AC002401.3	2.887708	1.47215	0.2306433	1.907645	0.1134875	2.849825953	0.7560581	0.6243289	0.6462339	0.570487	0.4434624	0.1307251	0.1956492	0.5262782	1.038616	1.089638	0.2256944	0.5201852	0.2132241	1.643524	0.4800397	0.6182059	1.970528	0.587926	0.4657423	0.4368791	0.2656277	1.229326	1.070881	0	1.148585	0.8890762	1.311652	0	0.260153464	0	1.624191	0.7899906	1.280386	0.8614834	1.220353	0.2435476	0.5262295	0.6978933	0.3761855	0.2390655	0.5119419	0.8372981	0.4473883
LINC01816	0.3640094	0.2590064	0.3065953	3.512764	0.1508595	1.096609764	0.5938825	0.6639389	1.109596	0.5515282	0.5894968	0.231698	0.7368861	0.1399169	0.9396005	0.8535576	0.3000168	0.8172094	1.913219	0	0.2233417	0.06848203	0.561307	0.8373568	0.6500694	0.2903728	0.3531003	0.4841922	1.515369	0.178321197	0.4725871	0.1866085	0.9807669	0	0.148210001	0.2558993	0.6477135	0.9001187	0.6116647	0.3435523	1.990908	0.7284354	1.240057	0.5184279	0.1666884	0.3972388	0.5758306	0.07950177	0.08920734
AL136295.7	3.559847	1.206586	1.479961	3.692283	0.6657931	1.718645037	1.108885	3.159104	0.9675558	2.377029	1.260172	0.6231228	1.960839	1.119218	1.83008	0.8704132	1.903356	0.6068827	1.250915	3.465096	0.9328772	1.397832	1.100993	0.7699031	1.280791	2.082457	0.7304763	0.8848108	2.69793	0.918156031	0.8623503	1.355451	7.184027	1.533256	1.567114915	1.109202	2.352369	2.606969	0.8509232	3.47465	1.464423	4.107836	1.368197	0.602104	0.8276081	1.796976	3.422135	1.228037	1.361552
AC073957.3	8.33416	2.373667	0.908512	1.895622	0.8571175	1.386716138	1.020309	1.743834	0.3330938	2.745226	1.364247	0.2893825	2.632588	0.2604135	1.213443	1.591176	0.2791958	0.7697325	0.3540062	6.411478	0.5938343	0.483002	1.457089	0.5659779	0.8187361	1.393772	0.3977734	2.798399	2.307605	0.401763621	3.58954	1.160766	4.33934	0.1862806	3.552156715	0.5407391	1.628517	0.5878254	3.118312	1.727556	2.333081	1.577762	2.336029	0.7189967	0.3306514	0.6537335	3.386996	1.40181	0.7019985
HOXB-AS3	13.94795	16.71102	9.999767	3.524532	4.411358	3.018634252	2.418754	4.695684	3.245245	4.103451	0.458994	2.696048	5.41504	1.985167	1.074992	3.258092	8.461476	7.972729	7.503526	5.197762	2.27448	0.7820483	4.856054	2.163617	4.863392	2.009689	1.893969	4.408826	11.40169	2.653471614	3.358867	8.244263	12.50115	6.783163	2.034446327	9.310904	1.923897	0.8306375	2.089077	4.200688	4.414449	15.74084	1.859546	2.445556	0.1730493	3.986508	11.46697	0.7703318	10.55771
LINC-PINT	1.43749395	1.4225275	0.7129732	1.2320575	0.1470726	0.950982592	1.2586422	0.80846425	1.3899019	0.84449735	1.9328786	0.3048219	0.40216695	0.25368685	0.9050188	0.85473275	1.457403	1.9293951	0.4203345	28.571125	0.4021656	0.6091105	0.26431285	0.576259	0.25656265	0.25115255	0.48952455	1.015978	1.9750283	0.9473742485	0.44715005	0.7290252	0.83131	0.33251525	0.4804562595	0.56344815	0.7900502	0.8304337	0.51057585	0.9162867	0.268393	0.7444932	0.98521005	0.30127155	0.28650605	0.77384325	0.481533	12.747945	0.4603205
AL390719.2	63.01243	15.61555	22.36329	21.55324	37.5394	12.971852147	6.679663	32.70294	3.79316	41.96287	19.12684	2.214512	23.31668	7.272984	6.520726	9.784505	0.5030676	1.834088	8.554887	1.648519	2.910393	9.50797	10.33227	7.694351	7.41224	14.02262	6.098404	15.52745	16.63179	7.893829529	19.87179	28.30745	72.54286	2.599987	14.861393722	10.42079	7.638797	15.1938	21.31544	9.652338	15.92517	24.7545	5.608849	8.967507	2.655278	22.48718	32.79365	1.546378	11.74723
NDUFV2-AS1	1.101457	0.3725126	0.8149826	0.6726286	0.2789636	1.566943408	0.4434978	0.8056982	0.2647513	0.7648988	0.4769078	0.3347243	0.9217736	0.09702336	0.5318797	0.3467623	0.2773898	0.7410459	0.6879157	6.228252	0.5309936	0.5065375	0.6919651	0.4516191	0.4865576	0.6711829	0.2856611	0.3917156	0.4882555	0.384702247	0.3025004	0.2731798	0.8060431	0.6424258	0.605225338	0.4224993	0.7735321	0.8322327	0.3196494	1.005866	0.4090568	0.6734976	2.293067	0.4667147	0.1926462	0.5509191	1.004304	5.80696	0.3986505
HIF1A-AS2	0.1644034	0.07148727	0.8567987	0.2581625	0.09368571	0.402414448	0.1702195	0.154618	0.5779328	0.299693	0	0.3956906	0.2153487	0.1737804	0.095266	0.03212548	0	0.5855743	0.5280596	31.54456	0.4359085	0.170113	0.271117	0.2773385	0.3460299	0	0	0.3758622	0.6844101	0.147653074	0.3160584	0	1.08279	0.1816834	0.184080714	0.1362144	0.06703976	0.09316426	0.06606119	0.3318785	0.2747511	0.7036835	0.3949189	0.1016686	0.1552736	0.493381	0.5851609	53.81509	0.5539893
AL133371.2	0.2235383	0.06480054	0.3451804	0.1404088	0	0.112238043	0.4114602	0.186874	0	0.6985555	0.3318426	0.1956429	0.5856166	0.1575254	0.1727101	0.2329644	0	0.3538675	0	6.969138	0.1436854	0.6168041	0.7723805	0.4399446	0.6273264	0	0.1987691	0.272564	0.5169934	0.401525961	0.4092787	0.2100932	0.1226885	0.1646892	1.835485082	0.5762086	0	0.6755993	0.658702	1.805013	0.4981032	0.1822465	0.2863834	0.3071959	0.2814994	0.1788926	0.1768088	1.969156	0.2008682
AC123023.1	2.368297	3.638638	1.097114	2.107397	0.7197763	0.386462884	7.628695	1.336401	2.006624	1.192369	3.691524	0.7945571	1.34428	1.084797	1.166494	4.596954	0.8946446	0.03749082	0	13.35548	1.788688	0	3.161636	7.191311	0.2215423	1.385418	1.158233	0.7580225	3.122081	1.134401273	1.777818	3.079096	1.299835	0	0.117855881	2.180249	1.802705	1.789425	2.157047	0.2276593	1.143394	0	1.099867	0.9763849	1.640304	0.09476471	0.3434233	0.8534622	1.064059
AL591178.1	2.219627	1.594607	0.5588274	5.000903	0.3299635	1.380972929	2.331457	1.210153	0.8872668	1.407369	0.644681	0.5067756	0.4424372	0.5100494	0.894745	2.677808	1.093673	2.245733	0.5166222	1.592843	0.8839498	0.1997141	0.7275286	0.6104958	0.2708281	0	0.6435914	1.14729	3.783162	0.433365024	0.5830869	2.222175	3.257462	0.2132979	1.008524442	0.7995846	2.046337	0.984381	1.08579	0.2783059	1.075201	1.180187	2.410919	0.3182929	0.7899344	0.6950804	0.6106525	0.1159255	1.387495
LINC01578	5.729458	3.149919	3.574009	5.312735	0.7312	6.174507056	6.6819	9.068565	6.781364	6.801432	6.419724	2.601417	4.191256	1.28765	6.143567	2.228038	7.951806	7.324053	3.973596	50.68979	3.527469	6.688923	7.220486	4.380527	6.328225	1.781527	4.7877	5.510592	7.30539	1.218048911	5.442079	6.701486	4.853963	4.900198	12.005980761	4.301859	6.855017	4.390394	4.986267	8.815288	7.52796	7.478424	4.92383	4.429566	7.680367	2.710148	6.818496	25.1981	5.308953
AC020907.4	3.04029	0.7606055	1.639935	1.935826	2.278379	0.50187049	0.689939	1.618982	0.270288	5.075816	3.338614	0.1458023	1.80027	0.08804654	1.110139	0.7487192	1.321557	0.7120406	0.2675435	2.978757	0.682642	0.1723768	0.7849287	0.9133451	0.5454321	0.9136254	0.4443962	1.294938	1.704899	0.224427058	3.568661	1.095999	3.565898	0	0.559591373	1.426281	0.7472512	0.9440409	1.305336	1.441265	2.041655	1.731688	1.240541	0.4464269	0.3671266	0.9998938	2.865916	0.6003441	1.085299
AC022211.1	0.7332803	0.5845605	0.9199997	0.4030143	0.557149	0.690334408	0.1687159	0.1915654	0.3965731	0.763832	1.360693	0.6952555	1.760933	0.3229601	1.487186	0.2388129	1.108012	1.131784	0.5888196	6.135517	0.1472925	0.4426021	0.4894583	0.3865622	0.1714867	0.2680987	0	0.2235253	0.8479558	0.219523259	0.7384142	0.8901857	0.3018446	0.6752946	0.524557294	0.8438201	0.1993428	0.277024	0.6384072	0.5286648	1.089297	1.569303	1.08622	0.2519264	0.2693285	0.4401206	0.6283248	12.03814	0.4392767
AC063965.1	0.3512104	0.1908954	0.3050593	0.05515054	0	0.132256452	0	0.1651531	0.1424564	0.6402259	0.1955145	0.03842286	0.3450326	0	0.1017571	0.2058864	0.7960364	0.1667928	0.2820198	29.46705	0.0846563	0.09085191	0.3723299	0	0.04106746	0	0.1171104	0.2810304	0.5482824	0	0.04822763	0.4126079	0.1445709	0.2910939	0.098311644	0.5334837	0.1432152	0.1990243	0.1764059	0.2532082	0.09782388	1.073757	0.2530963	0.2895891	0.1105689	0.1053996	0.7986515	23.62557	0.2761435
RGMB-AS1	0.4579483	0.3169808	0.8875437	0.8570686	0.1704248	0.922085324	0.3354524	0.6562911	0.2729401	0.1557644	0.395408	0.5316747	0.1591458	0.3753998	1.646346	1.431777	1.143878	0.6125047	0.8004999	0.5398948	0.7479117	1.334523	0.1937542	1.813082	0.3409615	0.08200802	0.6232733	1.692246	0.1815653	0.083936741	0.092402	0.184459	0.3539334	0.454441	0.341839876	0.2994121	1.173796	0.4025062	2.809038	0.3988893	0.3956776	3.17734	0.1616405	0.3698933	0.2353834	0.4263199	0.620943	2.627018	0.3947095
ASH1L-AS1	2.210607	1.040024	1.385004	2.025881	1.156464	2.770302273	1.625931	1.226969	1.313136	1.793094	3.510285	0.697777	2.515875	0.612903	1.144472	1.161354	1.642772	2.220145	1.164002	4.486045	0.6464058	1.199937	1.297697	1.788162	0.4746026	0.7949826	0.7733744	1.24277	1.131484	1.171698586	2.18959	1.651899	2.506134	2.002424	0.554551399	0.7606525	0.9753204	1.02681	1.019331	2.006565	0.9690147	2.481808	0.9227515	0.8814923	0.9583552	1.174565	2.26444	1.654215	2.214369
AC137932.1	0.9322021	0.9212455	0.2944382	2.874442	0.3863403	0.733997726	0.1169916	0.2656719	0	0.7503504	0.3774148	0.1483405	1.054563	1.343689	0.4419642	0.2649576	0	0.1609857	0.2722009	3.846545	0.4493989	0.08768879	0.8385225	0.1429607	0.2378259	0	0	0.2324965	0.7349907	0	0.2327426	1.115079	1.1163	0.09365304	0.506073608	0.4212898	0.3455725	0.192095	0.7151092	0.7331773	0.2832541	0.5181864	0.2849986	0.20963	0	0.20346	1.742781	4.071967	0.1523024
AC092747.4	4.979342	1.607234	2.263056	2.343868	0.1878245	2.74835445	1.316297	3.749328	1.85895	1.949649	4.167736	1.689615	4.718288	0.5723735	2.91946	2.024199	3.948743	2.459769	1.537597	11.98127	2.826069	3.629731	1.907955	1.072321	2.411549	0.4648149	2.606321	1.883855	4.524762	0.190298709	2.456992	3.540313	2.442168	1.743174	2.161588313	1.326425	3.417695	1.681012	1.967708	3.802069	2.150864	4.894508	2.544903	2.746837	1.79367	1.271762	3.566009	10.12445	2.295359
ADIRF-AS1	3.113747	1.05399	0.8474576	0.4835651	1.37259	1.733714576	0.4524774	0.2341776	0.3256653	1.234666	1.603964	0.02668477	0.3893922	0.2981144	0.6779954	0.6434486	0.0863827	0.3692337	0.5549464	0.5242044	0.3160178	0.3706941	0.129292	0.3825406	0.3672137	0.267539	0.1830003	0.5053672	1.324809	0.417592588	1.101122	0.9993681	0.5773277	0.1095063	0.267420899	0.4968145	0.8081394	0.1814175	0.5635659	0.3956709	0.1273855	1.165198	0.7983161	0.4273807	0.2255717	0.8326534	1.217852	0.2746877	0.4383596
AC139100.2	1.654588	0.2014494	1.379679	1.475777	0.4525784	0.373844238	0.09136654	1.784336	0	1.068586	0.5894968	0.2027357	0.4334624	0.4197506	0.4026859	0.2069231	0	1.445832	0.3542998	0.9103103	0.1595298	0.9587484	0.4989396	0.3628546	0.2476455	0	0.7062006	0.4236682	0.8265647	0.059440399	0.4362342	0.4043183	1.089741	0.3656996	0.39522667	0.1096711	0.2159045	0.6000792	0.2659412	0.3053798	0.1474747	1.537808	0.7631122	0.1091427	0.1666884	0.5561343	0.9946164	2.70306	0.1486789
PIK3IP1-AS1	0.6339574	0.3369211	0.4894681	0.8185244	0.4816831	0.795771336	0.2431055	0.7508007	0.457143	0.6236836	0.7842582	0.1541239	1.153345	0.5212016	0.6530775	0.08258625	0	0.1672621	0.07541688	3.77852	0.1018734	0.218658	0.4314584	0.237655	0.329464	0.3090463	0.1879039	0.3220812	0.4154233	0.126525865	0.4255972	0.6289285	0.8118746	0.07784344	0.210321588	0.1556319	0.459578	0.5588358	0.8208262	0.406273	0.4708757	0.7752801	0.4737757	0.377525	0.3991679	0.1691139	0.7800055	1.015373	0.3797766
AC093788.1	0.9216432	0.3699293	1.04001	0.7421823	0	0.783123693	0.5546058	0.6815759	0.4601018	1.206208	0.9472011	0.14478	1.052467	0	0.5614477	0.129299	0.9641315	0.1571217	0.2530167	16.96712	0.2278506	0.4890518	0.2004235	0.1395294	0.3315965	0.1036822	0.1891201	0.345777	1.295328	0.127344803	0.4413323	1.243788	0.7003967	0.4700837	0.211682893	0.2871719	0.5781908	0.2678347	0.569751	0.4634229	0.4212653	1.502796	0.3406016	0.2533124	0.2083156	0.3404169	1.028047	3.236159	0.1911173
AC008915.2	1.675094	0.6243245	1.007776	3.716719	1.289272	1.359897086	1.441541	1.009342	1.294179	1.563599	1.356369	0.9329468	0.8263765	1.103773	0.7311453	0.952216	0.5916914	3.182066	1.397496	0.7779673	1.174596	0.9454192	1.107007	1.211049	0.7529578	1.431679	0.9285101	1.790477	0.8301672	1.211356374	2.365932	0.9814085	3.940166	1.442461	0.958091067	0.8651712	1.383868	2.416257	1.223805	1.606049	0.921021	1.59624	1.714034	0.8610028	0.5752986	0.7834322	1.170064	0.9930221	0.625544
LINC00957	1.985629	1.120668	0.3566737	1.76646	1.108424	1.275726749	0.6041752	1.006133	0.4295475	0.4980945	0.5775018	0.305009	0.3397139	1.130826	1.061372	1.057907	0.1836951	1.231663	1.249526	0.2229469	0.9377024	0.3354429	0.6109841	0.9912182	1.379824	0.4266965	0.5837324	1.56384	1.3552	1.251964779	1.469043	0.6322227	1.294425	1.486772	1.155504314	0.9759093	2.776086	1.157367	1.660878	1.000336	0.2889478	1.387582	1.168101	0.6214836	0.6225687	0.4280714	0.7628356	0.2725943	0.7355508
AC003102.1	2.7329	1.202546	0.8322417	1.374638	0.7693682	1.927069187	0.3306815	2.020691	0.6241789	0.952702	1.236493	0.5622304	1.568824	0.345272	0.990551	0.6042369	1.036489	0.3412746	0.5362395	1.467627	0.4514091	1.059021	0.5643138	0.312247	0.3870384	0.9554015	0.4937613	0.2588816	0.4985955	0.332476268	1.05257	0.8186534	0.7350336	1.540155	0.414501827	0.7096644	0.4084694	1.159969	0.6125107	1.39413	0.3639223	2.236958	1.088029	0.4488847	0.2330904	1.307018	2.488857	0.967851	0.9392487
ZKSCAN2-DT	4.325089	0.7889647	0.7330236	1.258946	0.9457895	0.93220631	0.6601856	1.040615	0.2434182	1.296645	1.487699	0.104636	1.317308	0.208146	0.7987359	0.7860585	0.3825575	0.2939088	0.4216566	4.894518	0.3525942	0.2910761	0.9476849	0.255069	0.3223565	0.2776952	0.2251227	1.376295	1.5224	0.202116439	1.112502	1.20957	3.832845	0.4818547	0.409468786	0.52053	0.8488547	0.5419977	1.475116	1.095176	0.9715811	1.806083	1.040634	0.2957365	0.1328424	0.3545691	1.857883	2.128861	0.9163203
AC022306.2	2.166974	1.08949	1.019536	0.7018268	0.3087139	0.994529678	2.617574	2.080453	1.025451	1.939832	2.186468	0.7408427	2.394964	0.4294821	1.039864	0.582231	0.7674308	0.3537581	0.9425361	8.7553	1.664929	0.7006971	1.116734	0.628298	1.108568	0.1485524	0.4516082	0.8979446	0.9396975	0.121636922	0.8183044	2.545797	1.561008	0.3741779	1.112071333	0.3366412	1.601598	0.7674892	0.925163	1.445126	2.338852	1.739088	1.821876	1.758851	1.108594	1.056766	2.597751	0.4880696	1.795085
KMT2E-AS1	10.80455	1.91549	2.137211	6.375245	4.0029	6.344041898	5.670436	7.651422	2.15704	4.929752	2.916247	1.901671	3.197021	1.069718	1.172833	2.815039	2.02389	10.96912	3.824127	0.08187845	1.865372	1.231932	2.46826	3.590092	1.364321	2.872955	1.90559	1.878136	4.419451	1.496993528	4.250715	4.000334	13.77145	4.276101	1.57748335	1.841362	2.087615	3.64328	2.415946	3.227441	1.326471	3.858376	3.00294	2.25789	3.860672	2.429633	6.403555	1.072626	2.30016
AC106782.2	2.58376	2.631085	1.790276	5.742606	2.969894	4.37422882	2.25598	2.381513	1.863134	0.8281263	3.737243	2.010073	2.371983	2.614414	2.175416	1.622531	0.4004256	6.774993	3.972158	0.5467368	2.469882	1.553824	1.539948	2.216576	2.396319	1.065774	1.354916	4.180368	2.80396	2.538680269	2.18337	1.141535	4.836055	4.539246	1.879219148	3.927744	2.557445	5.255986	4.845009	2.369079	1.574649	2.052478	2.716023	1.729835	1.501708	2.332817	2.375512	1.432474	0.734222
AC020765.2	2.180533	0.485104	0.1174572	3.567423	1.618247	0.99299491	0.9800754	1.780494	0.6033511	2.007269	2.935885	0.3106737	1.062786	0.7504337	0.2350777	0.5945446	0	2.167438	0.4343453	0.5579865	0.5378223	0.6296542	0.4300755	0.9837651	0.1423102	1.557393	0.2705468	0.695606	0.8444226	0.910869078	2.172588	0.7149004	2.003913	1.120801	0.189265086	0.3361217	0.5789939	2.41386	1.018826	0.7019494	0	0.2480577	0.8283242	0.2926895	0.3192933	0.2434927	1.203282	0	0.5012406
DGCR11	0.366102	0.4818772	0.75631	0.9695435	0.4510793	0.432222925	0.5737027	0.5707505	0.7277672	0.3607416	0.7711518	1.524142	2.682886	0.8994746	1.198323	1.005409	0.4485345	0.4229148	1.525506	4.599986	0.7059662	0.9828748	0.5780961	0.7678166	0.499821	0.9116447	0.3959221	0.4705237	1.180819	0.5154186	0.489138	1.190338	0.5376351	0.962249	0.480087048	0.612124	0.8069601	0.9644226	0.6520484	0.6620011	0.8598692	0.9196287	0.6940335	0.7913834	0.8099146	0.3800861	1.72177	2.163209	0.6579478
SATB2-AS1	6.420099	4.55613	3.518987	12.89505	1.508088	14.993044061	1.989093	0.319567	3.074551	0.9903757	2.499064	0.2015954	0.1155512	0.196854	6.446493	2.018738	0.4221041	0.08844312	1.521666	0.9841534	1.923166	0.6085249	1.233076	5.555703	0.4263574	0.6235545	1.26812	3.975318	3.182737	1.320454502	4.355495	1.607518	2.743612	0.1083191	0.431676825	2.37135	1.678694	2.643906	4.505698	1.503773	1.212163	0.2157603	7.303641	1.778025	0.1542894	0.5059418	1.286947	0.2119336	2.858081
AC108449.2	0.833409	1.5531	1.378846	0.772757	0.271383	1.016242283	1.479244	0.6967149	1.330711	1.15751	2.651134	2.327159	1.299602	0.587296	1.379804	0.8685521	1.978915	1.281616	1.019767	18.77746	1.262713	1.39619	1.982087	1.104644	1.559224	0.3482369	1.058661	1.30653	1.789809	0.427712437	1.002733	2.20065	2.483109	1.491153	1.510829124	2.367466	1.74777	0.3598301	1.21196	1.190262	3.360392	1.358925	1.944761	0.4908457	0.299858	1.048077	1.789228	10.77393	0.5349208
AL451042.1	0.04026976	0.6653967	0.5596492	0.2023538	0.4589566	0.485264481	0.3891476	0.3534803	0.1742297	0.5033709	0.8070363	0.352445	1.529708	0.1702665	0.560038	0.4091866	0.3650939	0.2294935	1.465916	2.326311	0.155307	0.1666732	0.948696	0.543461	0.452044	0.5300371	0	0.4419144	0.1955832	0.072333721	0.3096675	0.7569534	0.7956712	0.3560193	0.360716988	0.2669201	0.06568418	0.5476825	0.5501658	0.1393576	0.1794637	0.3939741	0.5030135	0.2988384	0.2535564	0.09668091	0.8599929	0.4837332	0.6513448
SNHG5	18.10404	10.35756	11.07814	30.64248	36.65555	35.96827575	106.162	102.6161	112.1665	41.32662	108.561	42.69666	13.53625	54.23566	26.9922	82.56858	24.66645	44.00536	59.82027	15.2274	47.8301	75.51523	11.8808	98.58507	15.73256	33.78073	9.579331	16.26911	22.0922	20.37895147	75.22865	76.5055	26.37505	123.8366	34.724195788	17.1155	95.60983	12.35193	29.79166	41.88482	23.04432	50.14779	40.71969	10.24051	21.08021	26.82428	19.51643	38.333	43.75247
AC087222.1	1.347439	0.4158034	0.6040658	0.1911119	0.09907635	0.065472192	0.1200092	0.0545049	0.04701437	0.2716605	0.3871497	0.07608337	0.7970892	0	0.9822889	0.4756356	0	0.2477072	0.186148	5.978427	0.1676329	0	0.2457574	0.1466482	0.2033002	0.1907012	0	0.1987446	0.4222113	0.234223477	0.3819935	0.6127718	0.5009782	0.09606869	0.064890887	0.2881043	0.354486	0	0.4541051	0.2506962	0.5811204	1.594657	0.5429352	0.03583953	0.05473599	0	0.6188309	8.353995	0.03905771
LINC01752	12.20376	2.522783	2.548661	1.476536	1.710085	5.34898839	1.242835	5.519182	0	1.041985	3.118411	1.09435	0.3275709	0.3172088	3.274986	0.7036801	4.08105	5.130594	2.677471	2.338957	0.4822317	3.208649	5.750051	2.826494	2.620066	0.6583109	11.20731	0.2744309	3.296718	1.527265413	2.307659	0.04700715	1.235289	0.6632688	0.970696552	1.381322	0.3263214	5.668556	1.889154	1.269278	2.00606	2.691257	0.2402874	5.11376	0.6928226	27.13776	9.059232	0	1.752782
AC073896.4	12.77441	4.018276	10.45049	11.5407	2.725952	7.164574845	5.553181	13.76932	5.762119	5.719026	4.357595	2.759391	6.337156	4.022176	5.480868	4.461297	1.232079	2.684827	3.142806	6.729068	5.922475	4.499762	4.456564	1.879863	6.000333	6.439359	5.220277	7.009223	7.958107	4.296228147	6.807635	5.415504	7.070878	5.887128	8.440001786	4.203606	8.06856	3.450083	4.936476	6.834862	5.087327	3.722713	8.409226	5.781992	5.818585	6.264347	6.79332	5.48503	5.715025
LINC02038	0.9573072	2.536309	0.5672325	0.7830928	0.7104499	2.548624836	0.5532133	1.395857	0.2408053	0.5565727	0.3470183	2.279717	0.9040158	1.694359	1.754482	2.749406	1.816565	0.4229148	1.382489	0.6736666	1.244981	1.151806	2.014012	1.051575	1.270378	2.051201	1.544096	1.099397	1.1894	1.239670599	0.978276	1.004348	1.099708	0.8365006	1.130051052	1.697005	0.7262641	0.4037118	1.01982	0.8474755	2.579608	1.361292	0.7059176	0.9361984	0.9251717	0.9620929	1.584811	0	4.161075
AC009318.2	2.18731	0.7901485	1.402991	1.120251	0	0.963074823	1.25429	1.139328	0.7279645	2.24339	1.648508	0.9719036	1.234203	0.3557026	1.384467	1.236214	1.677974	0.6392445	0.5764583	10.27518	1.168023	0.9749484	1.268426	0.4257529	1.196192	0.2952792	0.8079	1.046294	1.330841	0.604447683	1.072046	1.707854	1.21897	0.3718788	1.055000223	0.6319707	1.646645	0.9916055	0.9465219	1.475064	1.649632	2.386841	1.455012	0.6936682	0.6356437	0.7271117	1.596983	10.34817	0.5745263
AC015849.3	1.481399	2.810856	1.559678	1.156071	1.125572	2.36665874	0.8676077	1.238423	0.9225607	2.431584	1.799294	0.6286232	7.585415	0.4745131	4.968425	2.000009	0.4069899	1.83344	1.53801	13.2133	1.644726	0.5573988	1.945915	0.454369	0.5459111	0.7878147	0	1.847347	2.304858	0.403171559	2.416422	3.206504	1.404381	0.5953109	1.742479877	1.338976	0.8786605	0.3052657	2.525351	2.95164	2.300665	5.160414	2.242945	0.8513356	0.2826531	0.5388772	3.515162	18.44213	1.492517
AC009812.4	0.7403389	0.6016218	0.4497864	3.636315	0.02766453	1.060323055	0.2848308	0.1369719	0.4594646	0.5309796	1.081016	0.1699546	0.4610311	0	0.4641645	0.1138363	0.5501692	0.3573571	0.05197706	6.510358	0.4212648	0.1506984	0.3545443	0.2149757	0.204359	0	0.09712704	1.376259	0.5220918	0.021800301	0.453313	0.69581	0.1199017	0.05364944	0.344263231	0.6033431	1.445125	0.8803377	0.5754643	0.9380066	0.486789	0.1781068	2.892076	0.1200872	0.1375526	0.05827636	0.1631931	0.4665278	0.1199645
AC080013.4	1.113903	1.497102	0.7818417	0.699664	0.1538813	1.652441453	1.910532	1.015857	1.642968	0.5977368	1.352936	0.8567292	2.387583	0.4281585	1.779926	1.530242	1.530132	1.090065	0.9396315	13.92817	1.139077	2.02576	1.431376	0.9964847	2.589212	0.2961892	1.08052	1.203859	1.639403	0.48504831	0.8157827	1.744842	0.4446278	2.685779	0.806286765	1.044101	0.9910315	0.9181489	1.247834	1.20705	0.9025722	1.486053	1.135164	3.089378	1.275205	0.7293524	0.8810474	1.865168	0.9099424
AC103760.1	0.8118461	0.6377024	1.334505	1.003423	0.08954181	0.897434731	1.229216	0.6567955	1.161393	0.6547131	0.4956812	0.2521256	0.9605092	0.4982813	1.14574	0.2354013	2.611742	0.3482411	0.3645074	1.152661	0.2777516	0.3793732	1.147554	1.225954	1.469886	0.8617459	0.4540917	0.6226775	0.6450521	0.117601746	0.6760805	0.4061216	1.33674	0.08682359	0.586461571	0.2893097	0.4912376	0.5639417	0.484067	0.2265706	1.750656	0.1921595	1.459477	0.3023117	0.6430906	1.163176	0.8699882	0.2202099	0.7295131
RMRP	0.040870805	0	0.094667	0.025671755	0	0	0.05642225	0.10250175	0	0.04257366	0	0	0	0	0	0	0	0	0	0.44972045	0	0	0	0	0	0	0	0.037375845	0	0.0734133285	0	0	0	0.1806665	0	0	0.06666455	0.7411425	0.03284572	0	0	0	0.039270855	0	0	0	0.032326985	0	0.03672591
AL691432.2	2.655038	1.635911	1.543658	1.58666	0.7105495	1.716283798	1.884581	4.04374	1.058031	2.754461	1.962723	1.392348	0.999686	1.431642	1.19592	1.134244	1.802898	2.011315	2.900182	1.685459	1.181491	1.801837	1.316816	2.257576	1.387629	1.084695	1.806477	1.808712	1.983855	1.834252549	3.755082	1.576008	6.283122	2.660886	1.668950304	1.72184	1.437704	1.46192	1.123008	2.405503	1.437118	1.84035	1.136119	0.9660845	0.4737698	2.89037	3.213791	1.007152	0.8982891
AC103702.2	52.28246	26.5955	20.22031	43.84941	13.07808	10.833924806	25.8841	1.996601	38.2895	13.11119	6.326841	21.64772	9.475173	19.06472	13.33845	24.2145	24.88861	9.034795	19.63372	7.023078	11.47403	1.24984	45.29698	13.92772	17.21846	14.3327	26.80244	26.15897	23.22797	12.302896327	16.7675	30.8063	20.09186	20.84185	4.78484907	26.7937	16.63472	25.20163	8.681314	13.4901	18.41234	24.64165	36.70418	22.72603	3.059454	39.31399	18.4455	0.7914311	22.57125
AL117382.2	0.4348735	0.09454768	0	0.06828814	0	0.081880855	0	0	0.1175943	0	0.1210443	0.3330299	0.142408	0	0.5039879	0.1274656	0	0.1548939	0	30.35557	0.2096451	0.112494	0.05122488	0.04585031	0.05085028	0	0	0.248554	0.1131484	0	0.1194322	0.2554483	0	0.3604364	0.081153863	0.06005151	0.177331	0.1232172	0.349485	0.06270516	0	0.132954	0.1044624	0	0.1369079	0	0.0429957	6.660394	0.04884637
B3GALT5-AS1	0	0.3331716	0.02016754	0	0	0.019672884	0	0.02183662	0.009417823	0.7165099	0.1744943	0.7849046	0.03421528	0	0.6861727	0.2858351	0	0.06616028	0.1118664	0.2874207	0.08394971	0.01801872	0.3528124	0.0220322	0.1954785	0.07640175	0	0.007962422	0.05437061	0.062558894	0.009565019	0	0.4731018	0	0.545950036	0.1250437	0.08521191	0.1381542	0.1189548	0.02008758	0.05820443	0.1064795	0.03346451	0	0.0219292	0.04180796	0.02754732	0	0.04694377
AC018638.7	3.067732	0.2736281	0.4554894	0.5805411	0.1344735	0.755339866	0.2443276	1.08501	0.3190562	1.392931	1.576401	0.0860548	0.6439679	0	0.4444108	0.4611189	0.1782864	0.4295964	0.2526533	11.90104	0.1706425	0.2848705	0.6115257	0.1326942	0.2759335	0	0.5770369	1.079001	0.9414478	0.035322751	0.4104544	0.4250898	2.622715	0	0.954140687	0.3475872	0.7056627	1.025225	0.4108959	0.5897887	0.8763755	1.394824	0.4345881	0.1621465	0.2476386	0.09442444	1.104341	2.503949	0.1590357
AC079907.1	1.288632	0.5603341	0.9497077	0.3311244	0.1335147	0.573494387	0.1617237	0.5876037	0.5068501	0.5491319	1.043441	0.3075884	0.6905265	0.4953207	0.5091255	0.3204818	0.5310457	0.5563478	0.1254259	5.156153	0.4518021	0.6060842	0.2759843	0.2964333	0.1095864	0	0	0.4285231	1.341142	0.21042537	0.4504255	0.4954604	0.482225	0.2589231	0.34978617	0.1294158	0.09554062	0.9294007	0.3765841	0.6081059	0.3915571	1.432633	0.5065311	0.1931885	0.3688093	0	0.1853183	1.688669	0.2105357
AC025165.5	4.77552	1.351394	1.580186	1.904507	0.2591755	1.427248474	0.9418025	1.188169	1.229857	1.302842	1.181543	0.7297685	2.482285	0.2403762	1.032227	1.333096	1.374471	0.9359734	0.5681057	10.84309	0.7308563	1.019648	1.250047	0.543461	1.205451	0.8314308	0.7077279	1.386398	1.157064	0.272315185	2.206706	2.066038	0.9984894	0.9214616	0.93362044	0.7117871	1.60733	1.546398	2.101672	1.530201	1.857977	0.834298	1.748029	1.906316	2.911424	0.909938	1.708744	4.18856	1.873148
AC090559.1	0.05904784	0.701802	0.364719	0.04945215	0.1345943	0.103767248	0.2445471	0.09872586	0.08515811	1.291669	0.3506261	0.4134341	0.2836005	0.332884	0.2395131	0.5692243	0.7137865	1.233862	0.295027	0.8663079	2.277277	0.3258588	0.7975525	0.2490253	0.4418903	0.5181315	0	0.9719734	0.3687236	0.459608333	0.9297577	0.1109926	0.4213078	1.174576	3.966914586	1.69601	0	0.1338451	0.964891	0.9308871	0.4824396	0.577687	0.2647696	0.06491688	0.3717916	0	0.03113615	1.46589	0.1414921
AC084117.1	1.217042	0.6350453	1.315521	0.7644478	0	0.611073791	0.1120086	1.017425	0	0.5916162	0.9033492	0	1.062786	0.3430554	0.5641864	0.06341809	1.103395	1.618354	0.5212144	6.249449	0.3129148	0	0.07645787	0.4790508	0.07589875	0	0	0.2967919	1.576256	0.145739052	0.08913181	0.7625605	0.5343767	2.689923	0.423953793	0	0.2646829	0.1839131	1.043277	0.1871865	0.180793	1.786016	0.3118397	0.2007013	0.2043477	0.1947941	0.7701007	2.339119	0.5103541
AL139393.2	0.1189996	0.7714624	0.2004603	0.3125742	0.271249	1.213999931	0.3882965	0.203485	0.3276379	0.7550149	0.7467687	0.6533025	0.4392847	0.04574072	0.3447806	0.7018268	0.882716	1.181655	0.5327969	4.196058	3.681964	0.9626713	0.346609	0.6661088	0.3440743	0.4271706	0.2885832	0.5836907	0.3227571	0.602388084	0.8081284	0.386364	0.5343767	0.669492	6.104934625	1.720943	0.4587837	1.029914	0.817234	6.089801	0.3133746	0.5556493	0.5301275	0.09812066	1.662028	0	0.1625768	0.5717846	0.2624678
AL390728.6	19.09368	5.320925	2.891371	4.814917	0.08015165	5.534974964	8.810565	9.810883	6.789087	7.289048	10.57049	2.015782	8.47499	0.1858446	5.043039	2.336188	6.774455	5.460692	1.543564	20.31322	3.20386	2.619685	3.114769	6.332237	2.318993	0.4628253	2.53263	7.042257	5.989572	0.378968323	7.281482	7.551552	7.584633	1.0492	4.396539855	4.544926	4.875179	3.825866	3.956249	9.025064	2.664013	6.966321	6.047838	2.725415	6.464997	1.097476	9.456292	11.48909	8.341674
AC097468.3	12.39461	3.217006	3.560809	16.41551	0.985549	5.10166211	2.719156	10.36167	2.806016	2.952521	4.065072	1.807981	1.824915	2.843749	4.426265	4.919074	3.484405	1.186387	2.057425	9.779448	2.223342	7.55585	4.346026	1.904497	3.774964	1.475425	4.100919	6.150621	1.966616	1.20810004	5.277541	2.980006	5.22072	2.548348	0.78893657	1.857514	5.641925	5.009213	4.092462	3.491275	4.28194	2.820025	6.047023	2.81246	2.843391	2.883466	3.989831	5.309184	2.028945
AC011451.1	3.299535	1.505292	0.5011509	2.140454	0.123295	2.159127395	1.045414	1.831365	1.930724	2.591842	1.084019	1.325541	0.6376714	0.8004627	2.03734	0.8878532	2.451989	2.003676	0.6949525	2.380742	1.564574	1.231324	1.885961	0.8668539	3.339545	0	0.8657497	2.176474	1.426136	0.680115578	1.901479	1.474284	1.959381	0.7173129	3.714642761	1.613384	2.382146	1.348696	1.738796	2.745402	0.7231721	1.05838	2.078931	0.5352036	1.362318	0.7791765	2.010818	0.9096572	0.7290773
AP001330.5	0.533011	0.8807197	0.4938348	1.673973	0	1.284593079	0.8094053	1.002572	1.902538	0.8883496	1.186882	0.6064455	1.605815	0.1126824	2.162028	0.3749536	1.932955	0.2025052	0.1141345	4.838598	1.38756	1.213348	1.305923	0.2247892	0.9473494	0.2338525	1.279666	0.6824047	0.8136043	0.095740983	1.288182	0.3506665	0.7898634	0	1.511910296	0.4121784	1.130215	0.7249131	0.8995412	1.660085	0.8313839	1.694759	1.587651	0.7910856	1.34243	0.8957686	1.138287	0.5122158	0.5747471
TRPM2-AS	0.0477896	4.571661	5.069725	0	1.067535	8.65261292	1.438226	2.301191	1.943589	3.365176	2.68167	0.008365187	1.552446	0.08082458	1.838775	0.9936054	0.7798865	2.750718	1.330325	0.8413618	0.09215422	1.285681	0.19815	0.03224725	1.305379	0.8386858	2.065221	2.980544	4.675272	0.103009278	3.023948	0.3593217	9.993334	1.267503	1.24142042	0.9925268	2.463214	2.513159	4.024948	0.7056245	2.57701	2.267585	3.453094	3.065687	0.7221712	4.405815	5.851354	1.056277	0.03435443
C1RL-AS1	1.013735	0.7471734	0.9991767	0.5306226	0.6391351	0.473797779	0.5657409	0.3876699	0.641568	0.984825	0.6003552	0.3303521	1.393794	0.265989	0.9102992	0.708068	0.2118431	0.4814317	0.3156024	3.490758	0.6100143	0.1636646	1.2771	0.4699769	0.3160995	0.8832212	0.2493257	0.5457094	1.553882	0.180798693	0.7108313	0.8953266	1.444238	0.4846629	1.129701995	0.6274565	0.2521307	0.2688983	0.751129	1.007656	1.834334	1.644166	0.5906481	0.287516	0.3349907	0.2157631	1.700313	2.072734	0.4005499
MMP25-AS1	1.203003	0.4890519	0.8079073	1.305585	3.650774	0.477143889	0.2751536	0.8747705	0.4889189	1.052922	1.799067	0.2741226	0.5174928	0.3987915	0.9569629	0.9653356	0.6614992	0.9330373	0.7773758	0.5776588	0.7137812	0.3167196	0.4695544	0.2942018	0.3063079	0.655851	0.370282	0.4198725	0.8050482	0.671275733	0.574759	0.2910243	0.492269	2.776892	0.834230071	0.6841482	0.4470152	1.460249	0.7951707	0.6199508	0.6582569	1.680103	0.8515428	0.4314019	0.3227067	0.1538098	0.8952186	4.8141	0.4573465
FLJ37453	1.500098	1.389483	0.9868692	2.592556	0.5665176	2.526993157	1.274393	1.825428	0.3936406	1.257475	1.699819	0.7846328	1.534752	0.8069031	0.529782	1.137825	0.8047451	1.660883	0.8743224	0.2685932	0.8900574	1.120519	1.263042	1.025706	1.162469	0.9346521	0.6866714	1.647808	0.9361184	0.74936328	2.866808	1.26805	4.501496	1.667578	1.623323885	1.147281	1.114821	1.207209	1.947427	2.068305	0.850489	1.367735	1.637537	0.6587038	1.017185	1.17208	2.667893	0	0.9651116
MIAT	0.1904107	0.1987104	0.5424778	0.1088366	0.06944387	0.051626573	0.1130309	0.1432619	0.03295297	0.7894092	0.4875966	0.2649725	0.9876839	0.07648302	0.2670139	0.3854695	0.01726302	1.17556	0.2324059	5.866497	0.5636138	0.08669033	0.4144874	0.1365148	0.2333367	0.2673297	0.1828572	0.4527334	0.08983688	0.088925524	0.5292129	0.1592727	1.185104	0.4124315	1.594742189	1.156925	0.05901014	0.2632811	0.3106369	0.705061	0.2842717	0.9360865	0.3110266	0.1538623	0.1246867	0.1508575	0.2439824	5.516904	1.397889
ABALON	0.299304	0.7808754	0.3999595	0.6073805	0.2886386	0.702269249	0.3337303	0.2309656	1.120637	0.299783	1.05098	0.4936823	1.311867	1.314174	0.6870741	1.367671	0.2087347	0.5904362	0.3944029	2.185032	0.9101331	0.4049904	0.6617242	0.5146173	0.5815049	0.9596188	0.522043	0.8632386	0.3913719	0.868460775	0.670245	1.038653	0.2464086	0.5851962	0.506987758	0.4832522	0.3379819	0.8871901	0.6105887	0.4249321	0.6669296	0.9854527	0.8848841	0.1993303	0.7973104	0.304014	0.2731571	0.7467234	0.434458
DHRS4-AS1	2.079099	4.342628	5.620686	7.295551	5.017074	8.945181495	9.528058	4.961964	11.05954	6.027188	5.824378	3.665977	1.653189	10.76285	9.076367	4.265233	24.93003	9.010945	10.05292	3.237036	5.984397	9.437978	6.147698	12.05446	9.895566	4.681281	7.839456	4.683579	7.610379	7.907144694	2.176821	3.701803	4.27665	6.15845	4.428328936	12.37317	5.708399	3.192503	5.909268	4.01594	4.877336	10.12556	6.338773	2.780102	6.180764	7.070165	8.010183	3.661993	5.763627
AL031670.1	1.015111	0.6265021	0.2275405	0.1851129	0	0.665878615	0.4520527	0.5748679	0.1062567	2.14892	2.260399	0.5158657	1.200995	0.06922643	0.4553971	0.1279737	0.2968776	1.150783	0.3505926	14.95304	0.9787357	0.2032964	0.5554339	0.08285953	0.2450543	0	0.5241085	0.2096176	1.408633	0.117636903	0.1079174	0.1846559	1.240089	0.3618731	0.415534468	0.7596651	0.4807021	0.5195753	1.184213	0.4910498	0.4377948	1.761989	0.4404911	0.2430016	0.2474165	0.5503152	0.7252069	16.12733	0.2942464
MIRLET7BHG	0.5698509	0.1097582	0.2126042	0.2402245	0.697409	0.895807721	0.1108744	0.4891739	0.2151105	0.6214803	0.2043891	0.1874456	0.721388	0.2506437	0.2304812	0.2839864	0.01733686	0.4540723	0.3767157	1.483418	0.2544345	0.6331718	0.1585753	0.2322613	0.2790551	0.1342366	0.1020218	0.1923603	0.2494349	0.164872392	0.340313	1.153825	0.5226686	0.4226486	0.508160897	0.09717484	0.1809067	0.2167273	0.3012081	0.2514665	0.2130504	0.9821839	0.4593484	0.1482135	0.1781978	0.2479136	0.7048277	1.791704	0.4433269
AC092171.3	1.917151	1.056413	0.4976536	3.005309	0.3013775	1.132710905	0.9810788	3.129416	0.5809849	1.050161	0.7360371	0.491801	0.4870934	0.2620472	1.058249	1.304724	0.112379	1.287218	1.079392	0.250052	0.7170718	0.5301351	1.066834	0.9130801	0.9276196	0.761366	1.124234	1.405591	0.5389525	0.564044767	1.697573	0.9552861	2.095378	1.442879	0.808064109	0.5020905	0.8087256	1.04895	1.593841	0.65773	1.141635	0.7478225	1.437156	0.797203	0.7180305	0.515826	1.294153	0	0.6608724
AC037459.3	1.05949	0.949104	1.402311	0.7505487	0.6900037	0.539967023	0.8247907	1.068851	0.6806997	1.128527	1.170741	1.108548	0.9182468	0.4041817	0.6000892	0.4420817	0.2888889	0.870128	0.6482012	0.5478413	0.6144508	0.6264487	1.103496	0.6786346	0.5663427	0.6640562	0.3400035	0.6119309	1.221496	0.386340979	1.023881	1.564774	2.124876	0.6690573	1.230897533	1.108835	0.6106957	0.3069678	0.7810354	0.7902674	1.473299	1.675607	0.6429568	0.4663569	0.2307271	0.4590058	1.020733	0.6124238	0.7730871
AC009509.1	0.04326547	0.2132147	0.4008547	0.02717589	0	0.162926192	0.1791843	0.7233831	0.06239696	0.3304994	0.160569	0.1640876	0.1133451	0	0.3677054	0.1690871	0.06537561	2.191695	0.2161719	0.6744327	0.1112403	0.5670618	0.1902638	0.04865747	6.232791	0.2530965	0.5001286	0.09232006	0.1500949	0.077714702	0.04752914	0.0406632	8.667351	0.06375065	0.247602093	0.1752524	3.622619	0.3922835	0.1159006	0.532354	1.671056	3.139343	0.1385726	0.6897044	0.1271287	1.246477	2.851755	0.9701414	0.09071469
GPRC5D-AS1	1.109446	1.355234	0.9358068	0.9103552	1.374075	1.97543556	3.07204	1.889801	2.101774	1.690084	1.056728	0.5163691	1.209634	1.016814	1.746567	1.614042	1.860525	1.528882	0.7140759	5.856898	0.9336604	1.167883	2.465632	1.125104	0.4679238	1.181722	1.744932	1.65968	1.477245	0.702670432	1.542847	1.060798	0.8341815	0.4535702	0.933471363	0.998919	1.422593	1.526328	1.448212	0.5104339	2.557882	1.380293	2.150516	1.982925	1.372886	1.955354	2.652857	5.222959	0.2016915
AC022150.2	6.769322	2.780788	1.103077	2.628086	0.07753801	0.717347494	1.361844	0.2132801	1.913281	2.834718	1.969414	0.7442938	1.425849	0.4314828	1.73461	2.924716	0.3084023	0.9046699	0.2185216	0.1871508	1.607089	0.07039612	0.9937149	0.2008443	1.718329	1.641688	0.0907424	4.510638	5.121607	0.36661066	1.420019	2.365832	7.281298	0.1503684	2.437640267	2.743254	2.940693	0.8481709	3.335167	2.511322	1.591765	1.414391	2.680175	0.5890148	1.242269	0.4083417	3.390117	0.7355148	0.336236
AC006042.1	25.08407	3.017677	2.033534	4.437882	2.096486	4.250694596	3.636005	11.63825	0.4974192	10.36457	2.885891	1.097691	4.709519	0.0883826	3.44003	1.829926	3.411259	2.501654	0.9847371	11.8455	2.620064	1.038208	2.127397	1.057882	2.972218	2.017648	1.4498	3.708483	7.62881	1.201512799	4.500816	5.26516	16.52081	0.9240195	5.710893384	1.246986	6.614547	2.558639	6.685985	4.822553	5.403089	12.5771	2.892254	2.723257	0.5791151	2.408904	12.69784	2.812299	3.418593
AL139384.1	2.336624	0.9128645	0.1831824	1.142532	0.2294331	2.279644169	1.220809	1.63182	0.855424	0.8013405	1.584938	0.08180148	2.40147	0.5167786	0.4249452	0.7867423	0.130365	0.6692241	0.3386953	0.8306619	0.3119392	0.1190288	0.2777777	0.1758623	0.1883146	0.3785234	0.191789	0.9927966	0.8530137	0.297026425	0.5370725	1.412251	0.6392528	0.2224682	1.191419681	0.4765493	1.207882	0.7496558	1.825821	0.86252	0.4005096	1.178173	0.711541	0.3734744	0.2897217	0.2761768	0.2274666	0	0.7429554
AC084033.3	0.2838527	0.68248	0.1160248	0.3460991	0.1522393	0.352112642	0.5532133	0.6281358	0.1264228	0.4000366	0.2974443	0.2922715	0.3499416	0.1058974	0.2225354	0.4698352	0.9839726	0.7771059	0.2145242	0.6430454	1.223516	0.5528671	0.5979099	0.3943406	0.9996421	0.7325716	0.5344948	0.687123	0.3591371	0.539856551	0.5135949	0.07846468	0.8247811	0.2583311	1.483192006	1.014514	2.587316	0.7191116	0.3623043	2.812078	0.2232353	0.2858714	0.8021791	0.3579582	0.6728522	0.3206976	0.6207176	0	0.3150814
AL035563.1	3.58707	0.5322991	0.659409	1.323255	0.1946763	1.104221061	0.805676	0.4283894	0.1693617	0.7858561	2.504021	0.08720667	0.8576866	0.1805555	0.2886919	0.2336456	1.29052	0.4732029	0.3657645	1.879533	0.1921406	0.2062025	0.95237	0.2641383	0.279627	0.4371629	0.1139144	0.273361	0.651835	0.102273019	1.720088	1.45823	1.54688	0.09438328	0.308136842	0.3144998	1.323415	1.193822	2.539557	0.7388941	0.7295157	0.8355629	0.4923785	0.2347384	0.08962618	0.170872	1.542453	0.03419764	0.2941891
AC009054.2	1.230058	0.2037578	0.271345	1.250915	0.5340586	0.397034575	0.3234473	1.322108	0.5702064	0.06101465	1.565161	0.7177062	0.3069007	0.9906413	0.5430672	0.4578311	3.186274	0.3338087	1.379685	5.156153	0.1129505	0.6060842	0.4415749	0.3952444	0.1643796	0.5139754	1.718768	0.3749577	0.2844846	0.42085074	0.7721579	0.3853581	1.54312	1.294616	0.174893085	0.2588317	0.2866219	1.194944	0.8002412	0.3378366	0.9136332	0.1432633	0.7879372	0.09659423	0.7376187	0.2812536	0.787603	7.458286	0.6316071
AC091563.1	2.155717	1.874735	4.250952	7.721736	0.9960335	5.660558548	6.273674	6.392729	4.411349	5.735215	3.502881	5.685613	2.251353	3.079287	4.540876	3.051152	6.470707	3.624695	0.9980701	13.86359	2.612131	4.099451	4.529519	3.194279	5.586431	1.022483	5.051166	2.930425	4.487118	1.308163037	2.784184	3.121225	3.59745	1.674048	3.805436311	3.379096	6.27214	4.027991	4.354504	5.847089	5.647378	1.496263	9.404953	2.762312	5.722822	2.377939	2.603698	1.469725	1.308849
AC002550.2	0.9452151	0.4351833	0.643928	0.5238601	0.2534745	0.963139148	0.5373002	0.9063861	0.06014021	1.274184	0.6190464	0.9245867	1.019627	0.1175444	0.3544065	0.3476728	1.764312	0.158432	0.2381183	3.670815	0.8041274	0.805446	0.4191599	0.5627718	0.7801775	0.2439426	0.5932802	0.5084633	0.5400876	0	0.7329621	1.201904	0.6408452	0.7373394	1.079099213	0.6756557	0.2720725	1.008255	0.6255693	0.9620626	0.3716811	1.35991	0.4808188	0.6876823	0.5601409	0.8009302	0.8795566	4.808848	1.049205
AC015922.3	3.841619	2.0708	0.5883075	2.054038	0.07236881	3.108505806	2.761256	0.3184982	0.1717047	1.818944	2.262301	1.417135	0.4158726	0.4027172	5.280049	1.637841	0.1439211	0.6031133	1.087752	11.00446	3.336624	3.416558	2.931993	0.562364	2.969951	1.810832	3.726488	5.777764	1.013307	1.254623147	1.081208	2.237949	1.097796	0.2806877	4.218471907	2.139487	9.632156	2.662743	1.199202	8.460016	2.829804	0.6988757	0.8846757	0.1570706	2.758694	6.174127	1.582055	3.051024	0.3138202
AL354696.1	2.203898	1.724972	0.3062869	1.218194	0.3014154	1.792647057	2.37314	2.376721	2.431504	2.617124	4.514929	0.7329721	2.886842	0.9318407	1.225999	0.5856922	4.995249	1.549042	0.2831547	6.06263	0.6799758	0.6385226	2.076823	0.9666389	0.7009563	0.1933871	1.058235	2.096055	1.192726	0.633393065	0.5326388	2.734171	1.088645	0.6819524	1.151584751	1.168648	2.516352	2.098164	1.23981	0.4067634	1.669698	1.509309	0.7623445	0.6905419	2.719839	0.5291189	1.429412	0.8471657	1.861568
DDN-AS1	0.254502	1.455667	0.6348359	1.414126	0.3346815	0.294888157	0.8918648	0.7732975	0.2541045	0.7749243	1.394984	0.6682282	0.474407	0.2069369	2.524091	1.193552	0	0.6415153	1.006098	1.130932	0.2925711	0.2025697	0.6456898	0.3302533	0.2289171	0.7300839	0.1305588	0.17903	1.093448	0.492308864	0.774228	0.9843777	0.1128208	0.4975998	0.080374235	0.1946442	0.1436951	0.244067	0.2123965	0.1016227	0.7852136	0.3591184	0.9123192	0.3389862	0.1972257	0.09400253	0.2942074	0.4938488	0.5277503
AL158837.1	0.2907976	0.6743843	0.44904	0.1826557	0.7733216	0.182510977	0.2007234	0.2431015	0	0.353399	0.431689	0.5938542	0.4443949	0.3073837	0.7021125	0.3409424	0	0.1381023	0.5189081	4.13305	0.2803772	0.4011956	0.4567174	0.1635192	0.544053	0.6379208	0.1292878	0.3102526	1.815882	0.261169541	0.3194547	0.8199212	0.6384147	0.3213625	0.21706863	0.107083	0	0.2197192	0.4284477	0	0.3239875	1.42249	0.8382417	0.07992531	0.1220661	0.8145153	1.226709	0.5821921	0.6097151
AL136084.3	0.1996059	0.6943547	0.4623373	0.1880646	0.113746	0.413414387	0.2755565	0.1251502	0.0539755	0.4158447	0.1111181	1.397577	0.2614598	0.1054954	0.7518202	1.91121	0.2262085	0.2843837	0.1068549	0.4118169	1.972646	0.206538	0.5172662	0.1683615	0.1867213	0	0.2662328	0.09126858	0.7963348	0.89634497	0.2192764	0.2814004	0.246495	0.6617579	1.080233714	1.819192	3.011597	0	0.6015481	5.46849	0.2223878	0.3661536	0.3835841	0.04114606	0.5027232	0.119805	0.1578794	0	0.8519742
AC009032.1	0.1524832	0	0.1177298	0.06385178	0.1158573	0.229684348	0.1403356	0.1912098	0.05497736	0.1588363	0.2263613	0.04448494	0.2663129	0	0.2061702	0	0	0.0965541	0	59.56344	0.09801275	0.3155576	0.04789704	0.04287163	0.04754678	0	0	0.139444	0.1057977	0	0.05583663	0.1433118	0.3347604	0.1123402	0.037940843	0	0	0	0.08169516	0.0586315	0.1132578	0.2486333	0.048838	0	0.3200341	0	0.04020247	13.67652	0
AL022328.1	1.191581	0.398564	0.9553843	0.546948	1.253585	0.552267527	0.06326846	1.206862	0.3470015	1.241227	0.408208	0.3609981	1.140605	0.09688804	0.7170361	0.6447948	0	0.2176507	0.2944098	1.260723	0.4860653	0.2845299	0.3886875	0.4638747	0.6002035	0.6032221	0.1222554	0.5867538	1.208337	0.329284888	0.3524249	0.516882	1.584684	0.6077651	1.026307749	0.3544044	0.6727819	0.207768	0.9576108	1.004463	0.7148511	2.241861	0.4843953	0.2267337	0.1154265	0.5501508	2.138721	0	0.7000972
AC004687.1	3.073686	0.5158522	1.811082	0.8213697	2.181753	0.142145165	0.4280452	0.5240521	0.1166535	1.671088	0.5103228	0.2713718	1.765859	0.05699998	0.1171772	0.2212803	0	0.9987556	0.4041416	1.03837	0.5459159	0.2789852	0.7241149	0.4434642	0.1513304	5.500644	0.4315429	0.4068332	0.1496577	0.484302082	1.229196	0.2914154	0.5549297	0.1787764	1.479272621	0.9233521	0.1539233	1.038968	0.7258804	0.9330527	0.3905129	0.9232328	0.2331601	0.6558302	0.08488289	0.5825843	0.8850234	2.008043	0.3876448
FLJ20021	3.410798	3.014455	3.339948	12.26213	4.108533	2.31821285	3.675017	8.554096	3.869223	2.195292	3.087396	5.048083	2.397321	3.63465	1.558654	3.684671	2.765471	15.43436	12.94459	0.3814085	3.395521	5.73862	2.0121	7.81208	8.534286	7.421414	5.399977	2.941621	1.500721	7.122765589	3.442293	2.788655	10.45586	7.599885	4.264070523	4.717617	3.211374	3.959953	3.008502	4.766148	1.791911	9.766567	3.357211	3.635489	4.434862	7.989025	9.628695	0	4.784224
AC083799.1	11.07374	8.688257	4.237754	9.344744	0.6584767	8.992857373	16.28433	17.68978	7.473115	3.861758	9.648961	9.080842	4.004716	4.936605	8.383748	5.720172	9.275793	4.298673	7.01062	23.04546	4.108296	7.522638	8.892639	6.314897	7.003536	1.901144	6.293334	7.705174	13.29548	2.42151041	5.077575	6.357743	15.3002	7.927884	4.582294926	6.32943	6.596712	7.093793	4.952702	6.137043	6.651594	7.948751	4.001657	6.927505	5.032343	7.686876	7.997199	12.31893	4.759032
AC006449.2	1.217042	0.1960016	0.2088129	1.104202	0.1027458	0.611073791	0.4355891	0.7913305	0.6338234	0.9860269	0.9033492	0.2761544	1.121829	0.09529317	0.5223948	0.5637163	0	0.8562719	0.3860847	0.495988	0.1738415	0.0932821	0.5946723	0.7603981	0.4216597	0.3955284	0.240486	0.7832008	0.7818728	0.404830701	1.881672	0.7625605	0.6679709	0.1992536	0.437412644	0.3983664	0.5146612	0.102174	0.7607231	0.6759513	0.2008811	0.4409915	1.429265	0.1486677	0.2838162	0.5410948	1.069584	4.223409	0.4050429
AC026401.3	13.93389	12.3553	11.33342	13.93167	3.000598	6.977465022	10.76654	22.26915	9.886451	7.528876	9.789356	8.934361	7.482878	14.8599	12.65102	8.28965	19.02793	12.291	10.10518	5.670965	23.27703	14.8547	5.523691	7.122913	9.665473	4.14094	7.221942	7.768073	10.09861	3.79218963	7.039594	16.50399	28.9136	8.014874	8.547056797	9.191899	8.629203	7.938292	6.746705	10.91603	6.696721	12.75726	8.376714	10.52658	9.508423	5.247515	11.19789	3.759298	10.46747
USP30-AS1	1.369172	1.248793	0.8508487	0.3775626	0.3044785	0.25150903	1.613539	0.8375144	0.9752616	2.261077	2.82572	2.367399	1.224796	2.188547	0.9481944	3.549866	0.9082824	2.442333	5.077073	0.4593182	1.803076	0.6219755	1.667854	1.014019	0.7809704	3.369829	4.988619	1.191013	1.343868	1.559585592	1.467414	2.918886	2.144431	10.92371	3.315370366	1.475656	0.3268188	4.163278	1.851778	0.6163458	0.8185294	1.551873	0.2887845	7.82001	1.177491	1.603488	1.399916	2.727783	0.3901008
SNHG22	1.165882	0.2204168	0.7436089	0.2653309	1.136188	0.127257943	0.1049676	0.2754463	0.01827632	0.1936092	0.8653758	0.07394141	0.3430588	0.1250241	0.2545693	0.1981051	0.03829755	0.1925869	0.5065408	4.787537	0.1873506	0.1398692	0.1831097	0.1068897	0.110643	0.1482659	0.2704424	0.1931494	0.2520567	0.166928263	0.2227436	0.3096707	0.2086604	0.72824	0.309013756	0.1959954	0.08268151	0.2681032	0.2987403	0.3410938	0.602411	2.190332	0.292237	0.1462883	0.07447303	0.9330286	0.7818319	2.009405	0.3112567
LINC01473	1.042459	0.3284717	0.1399766	1.119784	0.03443757	0.500659078	0.7091304	0.4357385	1.37269	0.8183538	1.312037	0.03966829	0.2770572	0.1916379	0.5515409	0.4959732	0.6848658	0.8609962	0.03235124	28.51042	0.2039341	0.1875935	0.797271	0.2930941	0.2967903	0	0.2015107	0.8566028	0.817634	0.054275233	0.4481179	0.7951665	0.8209132	0.06678431	0.338327658	0.5007054	0.9610728	0.3767049	0.3885309	0.4008373	0.2693193	0.9977053	0.7839005	0.2616038	0.7419935	0.18136	0.5496926	0.8348234	0.176487
AL356740.1	3.378065	1.042904	0.1956111	3.999647	1.770999	2.556898584	0.4663427	1.355521	0.9134635	1.143613	0.6017685	0.3252168	0.4867345	0.3213665	0.7536261	0.3432498	0.8422213	0.3048117	0.6510157	2.137299	0.3419866	0.384492	3.119623	1.096978	0.4266013	1.037461	0.4505636	0.8340836	0.714862	1.547283541	1.725597	1.730313	1.640829	0.6719624	0.794300476	0.4851347	1.790742	0.4977141	0.9501708	0.1558685	1.166721	1.569821	0.7952273	0.2367564	0.2977773	0.9326689	2.671899	0.08115678	1.487385
AC004816.1	2.080529	1.09093	3.047326	6.534106	0.3487045	2.465631539	5.237498	1.611396	4.269115	3.792623	4.155911	1.231785	1.563007	1.74642	1.613368	1.100074	3.606067	1.976123	1.179284	0.9258212	0.914489	1.772881	2.76786	3.019396	0.4293156	1.476602	2.448524	2.154436	2.611106	0.604532103	1.512502	1.035208	2.972284	0.6762377	1.210450675	1.013998	1.447254	2.149934	1.327775	1.164687	2.317989	2.095326	2.645847	2.043454	1.387053	2.130221	1.984407	0.9555757	2.006999
AC010536.2	1.36107	0.2818248	0.6004914	0.1221307	1.181881	0.146440761	0	0	0.2103128	1.080212	2.309153	0.05672488	1.103662	0.1370192	0.07511358	0	0	0.492483	0.2775698	8.02312	0.3124519	0.1341275	0.5496823	0	0	0.8530775	0	0.1185411	1.034293	0	0.4271998	0.5482313	1.707476	0.2865007	0.048380188	0	0.4228662	0.5876515	1.145908	0.07476384	2.310727	3.01192	0.4982054	0.1603236	0	0	2.153092	7.006975	0.1747197
AC130371.2	0.3226854	0.6236124	0.2491401	0.1801644	0.08172583	0.67508152	0.04949644	0.944157	0.03878109	0.2240866	0	0.8158727	0.4226791	0.1515957	0.7479395	0.2241949	0	0.102164	0.2303239	0.09862937	0.8642286	0	0.270293	0.393142	1.006186	0.1573051	0	0.4918196	0.5224088	0.193205618	0.1969361	0.3032769	0.7084209	0.07924488	2.141080649	0.4356929	0.5263334	0.4063548	0.3169532	0.4549459	0.5592452	0.3507723	0.2411526	0.147816	0.3160533	0.6025547	1.758249	0	1.095406
AC005261.1	10.52121	4.523467	6.792548	4.931388	1.841173	7.997632744	4.517172	8.380494	4.140268	4.823281	9.016096	3.994002	8.693476	1.30519	7.050674	5.227747	8.046128	5.756488	2.467751	44.34066	6.751221	6.313695	4.756082	3.002948	5.82342	1.422063	6.587668	6.210464	7.492714	2.365778137	3.718919	9.685306	8.437329	3.490962	6.352052777	4.399105	9.633762	4.151651	4.957436	7.822005	5.62887	10.85955	6.154586	2.982239	4.263083	3.619108	8.508998	22.38451	7.63271
AL049840.3	1.254888	1.153683	0.2491401	1.418795	0.08172583	1.971238039	1.435397	1.168956	0.5041541	2.987821	0.8782151	1.600366	2.348217	0.4547871	2.55546	1.457267	0	1.08975	0.9212955	1.775329	1.244489	1.854955	1.216318	1.391118	1.274503	0.6292203	1.434651	0.7541234	2.338401	0.193205618	1.221004	1.078318	2.774648	0.7132039	2.194607666	1.623946	1.754445	0.1625419	1.238999	1.861142	1.11849	1.753862	2.135923	1.330344	1.399665	0.6025547	2.353786	3.100959	1.514237
LINC00261	0.7733651	4.529502	4.542244	0.9442692	0.1528974	0.867742393	1.067633	14.54174	0.2005901	1.475539	2.319551	14.51098	0.3514543	1.251238	7.325684	4.478103	4.489498	0.2323594	38.90802	1.269942	3.051088	6.940713	2.14542	0.7088877	15.93054	1.558034	15.20948	3.770706	0.1669986	1.530890047	0.7585515	0.8863117	34.51768	0.8633724	1.260603653	3.020736	0.9074638	1.323698	1.908933	3.764128	3.305855	47.78042	0.8833679	7.525216	2.444664	15.42214	26.05956	2.502587	6.229593
AC073283.1	0.2802026	0.2436802	0.3540106	0.01600007	0.05806335	1.093537866	0.1758275	0.09582723	0.05510522	1.220577	0.3403316	0.3567071	0.4671314	0.8616276	0.04428208	0.9158752	0	0.7258398	0.2727285	2.102182	0.1719212	0.1054305	0.07201265	0.02148567	0.6195456	0.2235195	0.06795128	0.7221361	3.198987	0.22877642	0.1678995	0.3112311	4.655602	0.3378043	0.418319856	0.2251234	0.1661962	0.05774017	1.207806	0.2056875	0.6243666	1.246057	0	0.1470254	0.1283113	0.3057815	0.1611839	0.6731766	0.8240269
SNHG11	7.79547	7.653052	4.202906	11.82299	2.53844	3.92386274	4.773407	6.464789	5.222556	4.550917	4.699471	1.192775	6.48779	4.412281	5.762704	3.664407	1.94163	4.090472	2.501384	1.56387	3.994586	2.900931	3.845453	4.282774	2.389475	4.885964	1.578847	6.858235	4.014685	4.39237713	8.135931	6.419008	6.372913	4.010501	3.778573498	2.632575	6.236938	7.20223	6.596514	4.608461	4.737381	3.58092	10.89499	2.928113	5.717449	2.505386	4.108527	0.9541908	1.721483
LINC00294	4.095091	2.910144	2.240854	1.885453	0.9062519	2.395497983	1.170907	2.750371	1.239951	1.974099	3.939652	1.82103	2.239372	2.493534	3.486488	3.459796	4.986304	1.800036	3.206746	4.192494	3.360568	2.674031	1.511118	1.307857	2.696403	1.424548	2.863573	3.841866	2.887282	2.356687763	1.805283	1.469763	1.952997	3.251341	4.164793682	2.122874	4.344931	2.733664	2.625353	4.349284	2.731582	4.76487	3.934783	1.404181	1.426911	2.624948	3.511575	3.008803	2.155475
FLJ46906	2.136806	0.936952	0.6654626	1.782041	1.637196	1.190091252	0.7932413	1.373524	0.7768932	1.328019	2.239121	0.3143116	0.7291406	1.062909	0.6347097	1.221058	0.7325819	0.5969338	0.8074551	1.43247	0.744455	1.449237	0.9644972	0.5300972	0.6550933	3.151259	0.9580017	0.6732554	1.632089	1.032119191	1.045472	0.8100642	1.212203	1.150934	1.608442963	0.8728143	0.7615057	3.418976	0.9812794	1.491355	2.280659	1.317553	1.604569	0.5626218	1.017551	0.8622035	1.604902	0	0.5970067
AL513550.1	1.457775	0.9304692	0.4956437	0.8568535	0.1524252	1.289298548	1.384722	0.5534344	0.8390257	0.543321	1.429476	0.5501413	0.8058484	0.7916664	1.185721	0.4808624	2.000661	0.4700086	0.8305065	3.531871	0.4384245	0.4151566	1.386324	0.7670829	0.3628127	0.2933864	0.9275889	1.198583	2.49615	0.192183366	0.9843678	1.382665	1.365303	1.271063	0.938422055	1.285388	1.025283	0.3940996	1.246774	0.8176554	1.907267	1.243015	0.5911247	0.3308264	0.1515766	1.220139	1.258818	1.413753	0.841243
AC107027.3	0.7947741	1.151968	0.6428526	0.5150613	0.316314	0.855116218	1.271345	0.688146	0.9824691	0.5387842	0.8427445	0.6017443	0.7188262	0.9201155	0.9174325	1.133966	0.8864014	0.3355067	0.5537809	5.066704	0.4196374	1.279251	1.355239	0.6756881	1.003096	0.4704658	1.413418	0.622981	0.8709248	0.577836669	1.302715	1.233095	0.7893327	0.474009	0.357843439	0.6689528	0.8333739	0.3860429	1.105084	0.7057896	1.011983	0.9410909	0.8485129	0.8945744	0.5560281	0.7269024	1.631447	2.379193	0.8502053
TRIM52-AS1	5.526627	5.298478	3.701509	4.245125	3.984134	3.723556786	7.399718	8.078323	3.060936	3.988207	2.409389	2.59331	2.354926	2.46343	2.720185	2.263968	2.414725	3.209653	7.200363	1.648519	3.145792	2.618137	2.980463	5.068724	4.905159	2.410138	1.509799	2.49657	3.880751	2.750879987	4.681452	2.612755	7.126376	6.291477	4.895810307	5.185877	6.109227	2.905436	2.153841	4.416521	3.301259	3.542174	5.022373	3.362815	3.794252	3.87664	3.910485	0.7598581	2.901905
AP001033.2	0.3057772	0.2089381	0.1011795	0.2469403	0	2.30295008	0.06030374	0.9585907	0.2362437	0.2502635	1.167239	0.5161229	0.2288751	0.04617396	0.3670306	0.1877884	1.089094	0.6431003	0.09353798	17.36378	0.14741	0.5875935	0.6586201	0.1658017	0.2451764	0	0.2330533	0.4993383	0.4394702	0	0.09597443	0.3489684	0.467513	0.7723808	0.505411373	0.0965135	0.5700051	0.2475401	0.1228685	0.3527243	0.1946724	0.5342021	0.9233937	0.1440728	0.3300531	0.1048742	0.6910176	10.07477	0.2355145
UBR5-AS1	4.530186	1.690757	2.564009	6.526534	0.4452756	4.371707529	3.582849	3.41777	4.457322	5.561946	5.302718	1.538726	4.508377	0.6096335	4.732698	1.694111	4.55414	1.48435	1.414251	18.85923	1.38121	1.732552	3.024225	1.663383	2.888987	0.5305623	2.456634	3.360176	4.16295	0.902282541	2.472982	2.456708	3.369637	1.213036	2.027571554	1.572279	3.595979	2.424842	2.863199	3.101096	3.399369	3.025988	8.866576	1.35761	3.045692	1.094321	3.310942	3.531026	1.496234
LINCR-0001	0.5687827	0.2398283	0.07984504	0.1407402	0	0.168754446	0.2617353	0.0864531	4.437032	0.843836	1.074637	0.01508498	0.4289607	0	0.01997513	0.2829115	0	0	0.07381479	2.512915	0.2991278	0	0.08121017	1.192108	0.1451093	0.0756203	0.04597805	2.25396	0.1435053	0.061919031	0.9845874	0.3239832	0.2270365	0.07618981	0.102926851	0.2475294	0.1405672	0.03906888	0.3185854	0.8946955	0.1152182	0.5901862	0.03312223	0.2131761	0.06511472	0	0.4226162	0.04140847	1.765618
AC090948.1	0.7980601	0.2776154	0.3697014	0.3007663	0	0.390686522	0.275431	0.7505593	0.1294822	0.2909588	0.4442701	0.2095411	0.5749496	0	0.2312239	0.4678383	0.3617688	0.1516022	0.17089	14.92843	0.1538925	0	0.3384201	0.06731393	0.2239635	0	0.1064446	0.6203437	0.3876038	0.215024832	0.3068472	0.6000476	0.7884247	0.08819421	0.74464952	0.3085707	0.4556017	0.09044909	0.4168834	0.4602947	0.3556584	0.5855789	0.3067276	0.2632149	0.2009977	0.6706027	0.4102995	9.20309	0.4661314
AC007038.2	3.226805	0.7723523	0.4799874	1.15287	0	1.917450463	1.348644	1.410646	0.800515	1.850228	1.977602	0.1554568	1.318429	0.1251689	1.303728	0.763588	2.683934	0.3936537	0.2535638	26.71096	0.7421154	0.7964275	0.8648005	0.3246078	0.4707774	0	0.394852	0.812167	2.341561	0.05317506	0.7805056	1.446804	2.193472	0.3925834	0.883919106	0.8175933	1.496889	0.7381379	1.284712	1.297658	0.9235103	2.172181	1.393797	0.390554	0.633754	0.1421471	1.264422	2.418143	0.851247
LINC01614	0.03380671	0.4116034	0.07830482	0.02123466	0	1.298531806	0	0.08478541	0.9873018	0.1056457	0.5269537	1.153931	0.1328482	0.4288193	0.07835923	0.5549083	4.137731	1.252298	0.07239089	1.859955	6.062724	0.7695773	0.1592872	0.6558434	1.359853	0.1483231	0	0.06183164	0.8678788	1.275216709	0.1856913	0.09532006	0.6123067	1.419682	3.432006899	1.531221	0.2205691	1.302718	0.1086747	0.9749297	0.4519825	0.5788014	0.1948998	0	2.171194	0.08116422	0	0.812194	0.2430258
AC104667.2	0.9921536	0.5292044	0.3676922	1.778172	0.1206147	1.345026551	1.150523	1.592491	1.559651	0.3307171	1.060453	1.366193	0.5371688	0.8949272	0.3602821	0.8582121	0.2398685	2.877353	0.6798449	0.8733702	0.318867	0.7391593	1.620574	1.305488	0.5692406	0.6964739	0.1764435	0.3266324	1.734738	0.403950635	0.9300711	0.4102907	0.3485066	0.1461915	0.236992804	1.169119	0.7552094	0.5997168	0.6059798	0.1373379	0.972745	0.3882643	1.576146	0.687184	0.2332229	0.4763987	0.6801161	0	0.5824694
AC010487.2	1.577647	0.8624071	0	0.6511962	0.2054917	0.407382527	0.5600431	1.130472	0.1462669	0.9390733	1.003721	0.433957	0.5904365	1.143518	0.1567185	0.6341809	1.225994	1.198781	0.3860847	4.339895	0.3911435	0.1865642	1.231821	0.5702986	0.3794937	0.1977642	0.120243	0.3297688	0.3127491	0.647729122	0.5942121	0.8472894	1.335942	0.7970143	0.57200115	0.3983664	0.5881842	0.3065219	0.07244982	0.5199625	0.6026434	0.992231	0.2165553	0.2601684	0.454106	0.6493138	1.568724	0	0.688573
AP001625.2	0.9524674	1.325312	0.8824613	0.1675138	0.3473703	0.746041394	0.4207628	0.8121705	0.2060456	2.81771	1.187708	0.6001985	2.794664	0.08054345	0.6623058	0.2680103	0.3454106	0.1085604	0.4894883	2.934524	0.4408017	0.07884366	1.29247	0.2249456	0.1781971	0.3343075	0.1016315	0.1742039	0.6079843	0.13686798	0.2511192	0.8951797	0.8155053	0.4210315	2.701717963	0.3787945	0.3728577	0.3454369	0.4592689	0.3515851	1.273412	2.050035	0.2928581	0.3455554	0.09595457	0.1829371	2.501153	0	1.369397
NRSN2-AS1	4.356314	5.55211	2.725545	3.742736	5.193186	3.865478209	7.67291	1.098819	2.89759	4.642134	4.404215	1.599577	5.935809	1.164428	2.553347	1.898194	12.03016	3.495644	2.680531	5.854076	5.020941	1.968839	8.587748	7.3066	2.037556	2.636253	2.404311	1.969002	4.898616	2.878138087	6.023273	2.094209	3.050528	2.047416	1.850168963	7.605953	3.879495	7.661296	5.009967	3.436744	2.343078	3.367915	3.391925	4.314506	1.765564	2.524532	4.198149	1.44357	1.979757
LINC01811	0.5018286	1.275686	0.5364743	0.3152084	0.1759805	0.058146229	2.478006	0.2178275	0.626306	0.3820001	0.8165959	0.2364953	0.5056425	0.4488434	0.2236863	1.433193	0.4374694	0	0.04132978	20.54767	0.3721894	0.03994282	0.6002111	1.302391	0.1083313	0.2540442	0.2574366	0.07060248	1.124905	0.138676808	0.127219	0.798169	0.4131415	0	0.028814984	0.9595015	0.5351958	0.4375026	0.4498272	0.06679342	0.1720321	0	0.3152741	0.5570125	0.2187511	0	0.1068642	0.5564423	0.4162485
RAB11B-AS1	4.225956	1.285472	1.667974	3.642369	1.468661	4.224655482	1.308059	2.209995	2.193245	2.250364	1.687919	1.476123	3.475199	1.762759	1.098114	2.10333	1.460376	2.10594	2.556476	0.6776929	2.101212	3.529549	1.553629	2.221796	1.347268	2.078577	1.920976	1.819648	3.510636	2.382757865	5.246132	2.13728	3.46351	2.178	2.475508742	1.486379	2.256445	4.166683	2.726081	3.125982	1.562389	2.595594	3.295763	2.265703	1.837538	1.819876	2.65305	0.04552783	3.729268
LINC00467	1.738553	1.541926	0.7072784	3.529728	0.4715036	2.240420725	2.563255	2.0257	1.257212	1.528823	2.237252	1.53453	1.445083	1.915804	1.252867	1.093278	6.921025	1.674697	3.680608	2.641906	0.7645237	3.618247	1.364484	2.496646	1.644757	0.756288	1.090459	0.4548963	1.640245	0.734265325	1.027982	1.684902	2.594995	3.603094	0.930122162	1.485343	1.084498	1.183362	1.226989	2.323629	1.404723	3.758342	1.689424	2.501547	0.5519868	1.643575	2.376266	1.005747	2.217228
AC016727.1	1.484258	0.5531979	0.5169794	0.5677865	0.3052541	0.840498847	0.693278	0.5737592	0.4828374	0.7207375	1.018856	0.3516191	0.4385412	0.09437082	0.4850049	0.9595095	0.8094186	0.741986	0.8124891	3.530409	0.4088774	0.230948	0.7676947	0.4800618	0.3340628	0.293775	0.4465469	0.7347981	1.099513	0.30068424	0.760095	0.4719873	1.21276	0.5426437	0.94133107	0.5547805	0.7099111	0.3541476	0.8699515	0.7466482	0.6465446	1.173693	0.5254253	0.2300448	0.2951226	0.4018931	0.7767699	8.070138	0.2807858
AL135905.1	1.35747	1.343365	0.9396579	2.018926	0.1066976	1.410170287	0.904685	0.8217662	0.9282325	0.2437979	0.9728376	0.4096797	0.4087637	0.6267359	1.24772	0.7805303	2.404835	0.2223014	0.9689242	1.931492	0.3008796	1.517628	1.161572	0.7633227	1.182269	0.6161115	0.9989419	0.9417435	0.8011189	0.33632089	1.782636	0.3812802	1.438707	0.5517792	0.57070703	0.2240811	0.8144089	0.813462	0.5391939	0.6299546	2.190377	0.83958	0.7196301	1.183623	0.4126251	1.685718	3.739431	0.3373729	0.546808
AC112491.1	1.501672	2.45824	2.046029	4.605181	10.26878	1.59667668	3.536401	5.206097	2.101997	2.576393	14.16218	2.319316	0.8099455	10.08417	0.3071176	1.588009	6.406809	2.684827	2.837256	3.401918	1.788535	9.68855	2.330732	3.054777	2.809478	1.93777	5.890938	1.534821	1.225775	0.634670067	4.754895	2.656662	0.7272264	0.7809455	0.263750056	3.025095	2.161221	3.804332	3.123522	1.630334	5.708102	2.592603	4.243786	2.694901	1.001139	0.4241485	3.213928	1.485529	3.175014
AC004837.2	0.3296501	0.2345584	0.2082415	4.009429	0.06830982	0.383697497	8.48109	0.3006344	0.1620742	0.4058184	0.4671218	0.1049139	0.5103116	0	0.6772553	0.1405435	0.1358489	0.1423215	0	14.26186	0.1733659	0	0.1412013	0.101109	0.532641	0.2629641	0.07994268	0.2740554	4.719987	0.269148729	1.251016	0.3379885	0.6908153	0	0.335550687	0.2317446	0.2932875	0.1358592	0.361258	0.207416	0.2003315	0.3664875	1.324572	0.09884061	0.301909	0	0.2370351	1.799937	0.08078695
MIR4435-2HG	1.061833	1.730312	1.31928	1.515225	0.4875955	1.719777321	1.974646	1.089123	1.407776	3.275267	2.565299	1.310532	2.022168	1.819808	1.020016	1.714303	3.504902	2.036678	1.561804	4.17584	2.852678	1.7174	1.12447	3.112945	1.393501	1.741349	1.079386	1.249145	1.992043	1.398066157	1.90826	1.492107	1.638022	1.669018	3.22048127	2.724721	1.319989	2.044681	1.5037	2.253505	1.412738	1.746093	1.490777	0.8946558	2.521771	0.7053839	1.078367	2.049481	1.801764
AC006504.8	5.002329	1.140081	3.43604	1.560196	0.157274	3.429711797	1.6669	2.509114	1.417983	1.22183	2.842349	0.6944554	2.169087	0	1.339387	0.6201989	3.127734	0.06553514	0.6648562	9.774869	0.6985145	1.213696	1.495444	0.5237766	0.6454382	0.1513597	1.932599	1.608986	2.250021	0.185903358	1.85703	1.394225	1.760919	0.0762498	0.592295401	0.6478944	1.012881	1.172989	0.9703713	1.512231	2.075561	1.518817	2.685013	0.5120255	1.259876	0.4141292	1.528074	1.243232	0.899004
AC004908.1	1.336271	0.9155921	0.4689605	0.6867313	0.4615017	0.884419184	1.062115	0.5585493	0.3065928	1.434126	1.442687	0.3898394	0.4773695	0.1712107	0.2111788	0.3481547	0.5506777	0.9615253	0.346834	4.010077	0.7027568	0.08379871	1.144748	0.2390827	0.4545507	0	0.324056	0.6665474	1.264293	0.072734832	1.112088	0.9133811	2.200229	0	0.57430234	0.8052009	1.188871	0.0917866	0.6508431	1.261173	1.263212	1.485595	0.5836187	0.1001652	0.1529775	0.3888681	1.825608	3.988608	0.5457972
AC012236.1	2.01828	1.450487	1.266103	0.2905195	0.8625918	1.562284625	0.4837224	0.2636322	0.6973648	0.3357953	0.5929855	0.6378736	0.4956946	1.066698	0.6416132	0.2519682	0.4447465	0.5591242	3.211321	1.002448	0.8108156	0.4060726	0.1717	0.5083429	0.3933333	0.7994076	1.645091	0.6536827	4.414985	0.226580869	1.139382	2.199863	3.30011	0.09293401	0.51265046	1.176748	0.06858386	1.048411	0.5631896	0.5820387	0.2186173	2.193954	0.1750732	0.6702886	0.2470999	2.187228	2.638445	0.5387605	0.3778328
FBXL19-AS1	1.713284	1.292271	0.6678206	0.4631961	0.315961	1.114966074	0.2755565	0.4866953	0.7256706	0.2483517	0.9753703	0.6939358	1.822956	0.07033027	0.8353558	0.4420486	0.3770142	0.2633182	0.3324374	1.387976	0.7484294	0.4130761	1.055432	0.4957311	0.4253096	0.6811377	0.05916285	1.292972	1.338766	0.229065937	2.807957	1.917692	0.7394849	0.5269554	0.252468416	0.4471414	0.4250603	0.5529963	1.372421	1.036135	1.087229	0.4339598	1.124115	0.2605917	0.2792907	0.3860385	1.635806	0.6793568	0.5829297
RPARP-AS1	5.012234	1.205015	1.99918	1.721223	1.932094	1.903505655	2.292219	2.87809	1.465254	2.165028	2.258054	1.869876	1.607135	3.002947	1.383802	1.899853	7.439143	1.856491	2.395192	1.57577	0.5858859	4.044916	2.286847	2.177493	1.100666	1.30755	1.424816	1.638779	3.842869	0.743887142	3.22717	1.884306	2.848672	6.920612	0.993862401	1.060387	1.508833	1.877474	2.046695	1.401915	1.647261	4.070601	1.740462	1.33399	1.379347	1.37526	3.878736	1.729543	1.418996
URB1-AS1	5.37783	4.103722	2.25925	10.71331	1.862778	10.363987979	4.585479	5.123855	3.877922	3.212851	8.511702	1.545838	1.968264	2.229241	3.02461	3.090773	2.748529	3.805928	6.322312	1.015253	2.719647	3.327847	3.030713	5.44769	2.194762	2.891498	2.67226	3.592039	1.554713	4.640499793	8.311461	4.1872	3.429078	7.166655	2.105557004	1.77647	3.955911	5.318211	5.381165	3.497076	1.351053	2.45013	2.862283	2.782286	1.991837	3.037944	3.482134	0.3800012	2.084582
BX255925.1	1.417913	0.3904809	0.2736868	0.2374983	0.7810679	4.431768174	0.244679	1.333518	0.1405867	0.2953978	0.6840897	0.5480957	0.2166844	0.2248179	0.4245092	0.1754772	0.2142514	1.010068	0.7590501	0.2275285	0.2620281	0.2689785	0.1113464	0.5680838	0.254224	0.3110466	0.1891201	0.183694	2.615251	0.297137874	0.1168232	0.4997362	1.945546	1.04463	0.352804821	0.2349588	0.03854605	0.3749686	0.2279004	0.6678742	0.2632908	0.4623989	0.204361	0.7112232	0.1636765	1.588612	1.607492	0.1703242	0.7326165
AC093297.2	5.500622	4.382494	2.459462	2.995833	0.7142	3.88057349	3.712705	4.987686	2.852467	4.895717	3.314075	2.140491	2.872941	1.159192	1.689533	3.421856	3.432492	1.620283	0.9504863	15.87369	2.744065	2.503607	5.880604	2.018816	3.623057	0.6109711	3.227213	3.478196	3.273018	1.719686078	3.671508	4.310875	3.095436	1.288855	3.060003627	2.730638	4.613811	1.696648	4.168758	3.985801	3.258153	4.853535	4.766799	3.947047	2.22493	2.235837	4.997852	9.095798	3.018849
AP002907.1	0.7659703	0.466292	0.851606	0.8371505	0.1745961	0.934558308	0.2326333	0.4418328	0.1159907	1.691514	1.569174	0.1474847	0.9230627	0.03238635	0.6125171	0.2993511	1.944444	0.5383735	0.09841111	13.14819	0.2363272	0.1268115	0.2165415	0.1033716	0.3439328	0	0.1634632	0.3642446	1.232975	0.110068655	0.3534107	0.4319399	0.6306019	0.2708734	0.468848001	0.3723194	0.3998008	0.5903226	0.4924561	0.6538438	0.6827149	1.573692	0.7948641	0.02526311	0.2122072	0.07355862	0.5089127	9.348296	0.3992081
AL121895.2	2.499428	1.278615	0	0.2770482	0	1.771703877	0.338281	0.8603727	1.378247	0.7657544	0.9821649	0.1715705	0.7703412	0	0.397581	1.225799	0	0.04654901	0	9.032641	1.228558	0.3042624	1.524026	0.7027303	1.375346	0	0.392202	1.523797	0.4760503	0.0880303	1.130598	0.1381821	0.4841668	0.1083191	1.02431789	0.4872636	1.358942	0.3332654	1.024022	1.413321	0.7644269	0.3596005	1.648146	0.3232773	1.419462	0.3529826	1.705592	0.4709635	1.4973
AL136115.2	0.2612389	0.1298219	0.08644212	0.1875306	0.08506726	0.084321937	0.1545604	0.3275865	0	0.03887475	0.1662039	0.03266271	0.09776903	0	0.08650218	0.2917016	0	0.4608114	0	18.47914	0.07196507	0.2316956	0.07033603	0.09443445	0	0	0	0.2047712	0.3107245	0.067034999	0.0409976	0.2104511	0.2457951	0.2474546	0.111431029	0.1236836	0.1826177	0.2537813	0.08997602	0.1721988	0.2494759	0.9127849	0.07171782	0.03077193	0.04699649	0.268796	0.2951834	31.82915	0.03353507
AL122010.1	2.707918	2.831243	1.339012	4.089795	1.317715	3.483120609	2.646203	3.052275	0.8556616	3.105985	2.574545	1.384717	1.992723	2.379947	2.397792	2.045233	1.655092	0.8958745	2.019706	4.854483	1.349445	1.385239	2.007019	1.103528	2.020804	0.9344358	1.136296	2.448533	2.448826	3.443085114	2.072315	2.459258	4.709195	2.286435	2.066774743	1.714221	2.481402	1.793153	1.491561	2.667408	1.966124	1.637181	2.718852	2.333153	1.226086	2.556673	4.09116	1.608144	2.132551
AC009120.3	0.7259547	0.742743	1.285848	0.4559864	2.920145	0.611073791	0.2358076	0.2141947	0.6004643	0.9341308	0.9508939	0.07474857	1.174658	0.09027774	1.064036	1.13485	0.3871561	0.2839217	0.1828822	6.343425	0.41173	0	1.006025	0.1080566	0.3994671	1.311489	0.2278289	0.9372376	1.155526	0.383523822	0.6098492	1.244178	2.882822	0.2831498	0.924410527	0.8491495	0.6268806	0.5807784	1.132505	1.527048	0.856388	1.35779	0.8206308	0.2464753	0.2688785	0.3075697	1.891475	13.85004	0.7290773
AL137003.1	1.537866	1.8833	0.7269559	0.7096879	0.572315	1.441889017	1.386468	0.3542038	1.425788	2.288487	2.376145	0.2197479	0.9044336	0.1990508	0.8002071	0.8585973	0.7113578	0.6260108	0.2688212	0.5180161	0.6959888	0.06495	0.7393849	0.9794756	0.8807735	0	0.4186111	2.267397	1.045245	1.240243512	1.137771	1.533861	3.410671	0.6936765	1.803929465	1.31752	1.023845	0.4268471	1.765575	1.303333	0.8392111	0.9211542	1.930011	0.2329056	0.9880709	0.452101	1.588746	0.3770069	0.7896597
HCG11	1.427788	3.986786	2.64245	2.94984	0.7179079	5.044580091	2.444507	1.298923	2.543643	6.357376	3.007893	0.4165382	0.2383628	0.2367411	3.139076	2.155404	0.3807241	0.2792048	0.3147269	13.61202	3.812711	1.260113	3.00091	1.062614	3.856287	1.381822	1.530966	5.011563	0.4710421	2.262913083	5.059156	3.150861	0.9449761	2.289443	4.837833292	1.902041	3.835788	1.237448	5.478457	4.714947	2.604459	0.5477876	3.221264	2.216051	3.560742	1.680333	1.981841	0.8239228	2.119449
AL357033.3	1.819616	1.954781	0.9090501	3.630504	0.6506121	1.558536737	1.526893	1.073764	0.578874	0.8176361	0.6355812	0.4996224	2.617153	0.6788475	2.501625	2.509869	0.4852063	0.7794306	1.757189	3.827751	0.6536045	0.443014	4.068206	0.451409	1.435154	0.9392188	0.8565846	4.567888	1.658589	0.961308082	2.861218	1.810771	2.584852	0.2365731	3.835114818	1.734256	4.772052	1.213108	4.702395	1.646266	0.9540218	0.4363231	4.490949	6.942828	0.8087376	0.5139519	1.015931	1.628621	0.9297517
AL391121.1	0.389742	0.7202515	1.61741	0.316206	0.6662866	0.635987845	0.6052949	0.6109075	0.2986057	0.8119608	0.6147328	0.8527654	0.6168726	0.2059858	0.4234535	1.040828	0.2208426	1.280219	1.669122	0.5807361	1.330874	1.545897	0.5202989	0.7807468	1.655819	3.063659	3.292287	0.4306673	0.8112466	1.429301456	0.4995081	0.6868132	2.192569	3.948146	1.781925877	1.345483	0.4238066	0.9570573	0.678633	1.47987	0.7598936	1.707902	0.4681063	0.8971306	0.5521478	2.222299	1.181696	1.443526	1.109019
SBF2-AS1	1.696575	0.4311346	0.6506959	2.172823	0.3892303	1.286066792	0.7908478	1.250228	0.9890396	0.6655921	1.030322	0.7520717	1.168877	1.199443	1.471467	0.6501271	4.294834	2.474706	1.99338	4.33369	0.201817	0.991741	0.3114452	0.7480275	0.9944893	0.6283501	0.9991931	0.6649273	1.330013	0.277039788	0.9560883	0.5539445	0.5895343	1.132243	0.460518076	0.5841773	0.8355781	0.9239589	0.8499419	0.7370734	0.5768829	2.34423	1.39728	0.7539548	0.7838381	0.6876816	1.537975	0.8469527	0.3415316
AL157932.1	1.388031	0.8922124	0	0.2653455	0.2751211	1.454456627	0.9164341	0.7567623	0.5222092	1.005817	1.343825	0.3697274	0.8695519	0	1.119047	1.037751	1.367845	0.3439241	0.5169068	4.64835	0.9891727	0	0.5118254	0.5090268	0.2822681	0	0	0.4966972	0.5862107	0.758806637	0.861853	1.191107	0.3974703	0.4001539	1.171253691	0.4000126	1.476537	0.8207694	0.6789926	0.4873037	0.1344741	0.2952092	0.8118141	0.5473673	0.5319795	0.4346646	0.8592032	2.899734	0.97612
AC124067.4	5.460573	17.2255	17.74567	26.51949	1.196413	8.336186975	8.83498	9.687989	8.117538	5.985438	11.99529	3.675028	15.35477	9.130119	31.33262	11.15615	2.796751	2.562661	2.76053	6.81405	5.078453	4.440134	44.08139	7.572817	8.407246	8.080151	12.01187	10.38304	9.915843	3.605801021	11.19824	13.57031	5.185408	2.014898	2.653243521	3.550259	9.026922	1.732448	10.70823	4.790606	24.60199	4.707154	54.47659	11.22966	9.450759	9.815855	16.35129	0.7521756	5.659773
AL450992.2	0.9091734	1.65664	0.4011188	1.223721	0.394739	0.749954198	1.255116	0.3800263	1.030228	0.5862712	0.9640486	1.364088	0.7372288	0.3661066	1.22928	0.6091144	3.140096	0.7813058	1.019767	1.667343	0.4174258	1.164736	0.8567512	1.387651	0.8909853	1.139685	0.8084322	0.7522443	1.021317	0.31106359	0.8085277	0.8137997	0.7841397	0.1913779	1.87439763	1.387	0.5649359	1.275761	0.5566896	1.148644	1.254118	1.164793	0.748785	0.9995403	0.599716	0.4157661	1.506719	0	0.2723233
AC015922.2	1.957087	2.360831	0.2924584	1.387902	0	3.518517102	1.65592	0.1583312	0.546288	3.485396	1.26521	0.9945653	0.6615611	0.2669307	8.121358	2.171201	0	1.559056	1.622224	8.509696	3.408697	2.743623	3.510011	0.8519965	3.661513	1.938887	3.199781	9.352793	0.8322551	1.474190415	1.317712	2.67006	0.7276455	0.1395349	4.429784799	2.092285	8.546893	1.717229	1.217658	8.447668	1.688096	0.9264635	0.9705674	0.2602755	2.226035	4.24393	1.847576	0	0.3403761
LINC02362	0.3008517	0.2065561	0.3484239	0.2486458	0.126325	0.053664955	0.4371858	0.08935101	0.5052473	0.3133864	1.851099	0.02771667	0.8814937	0.0502123	1.059761	0.3403537	1.112567	0.4060716	1.034141	1.829437	0.5496082	0.1474579	0.2760441	0.2003362	0.09627922	0.3126204	1.119342	0.1737632	0.1208498	0.071105067	0.6609992	0.2157878	0.4301858	0.06999439	0.608712633	0.6384733	0.1420506	0.8793534	0.2990421	0.2831137	0.599812	0.1355487	0.1293228	0.04569637	0.1196398	0.1520619	0.225436	0.8749504	0.09959928
AP001453.3	4.314577	1.049723	1.130233	1.629268	2.224514	3.24950846	0.7799896	1.127159	1.055591	1.177089	1.086561	0.6743145	2.455745	1.085873	1.116137	1.425234	0	0.8049759	0.4949398	0	1.287609	1.488139	0.9438469	2.014565	0.7687751	1.239446	0.3425446	2.113729	2.708488	0.876484571	1.438857	2.558556	3.594357	1.873171	1.418622809	1.248339	0.6702404	0.8149961	1.878175	1.214628	0.5150376	1.947239	1.258509	1.207032	1.131938	0.6165816	2.803239	0.4936006	2.00774
AL353194.1	1.092854	1.20961	0.805421	1.840915	0.6793807	4.676585135	1.988724	1.681866	0.5373071	1.034897	5.973166	0.5217145	1.30137	0.4200679	0.6044855	0.5435836	1.801461	1.038011	0.9573326	2.732995	1.053693	0.4112027	3.229955	1.256985	0.371749	0.6538326	0.2650254	0.9085466	0.9650544	0.356911965	1.637115	0.4668738	1.554055	2.086063	0.370805067	0.6036471	1.539482	1.463799	2.634808	0.6303219	0.7748272	2.429953	1.002342	0.2457568	0.06255542	1.431141	1.493052	0	0.4910112
AC116407.2	2.419932	0.7088877	0.4130124	0.240001	0	0.460436996	0.8439719	0.862445	2.562393	0.849097	3.573482	0	2.702689	0.3231103	0.6494704	0.4181169	1.154716	0.9677864	0.3818199	2.242327	0.6385644	0.3162914	0.4560801	1.310626	0.1668007	0.447039	0.475659	1.397683	1.060438	0.183021136	5.1769	0.5745805	0.6291354	0.3941051	0.076058156	0.1688425	0.6232359	1.847686	1.617232	0.7345982	0.283803	0.8099374	0.7342737	0.2730472	0.769868	0.1223126	1.229027	0	0.9613647
ATP2A1-AS1	1.352732	0.7842755	1.566634	11.44705	2.226924	2.801715683	1.608082	0.8481449	1.625746	0.7828295	1.087738	0.6906229	0.8859585	0.714944	0.4354784	1.96781	0.6813417	0.3925926	0.3218477	0	1.050653	1.944044	0.5665489	0.9825178	0.4218044	1.6486	0.9021319	1.065244	1.016783	0.6749493	0.2063944	1.236054	0.6805741	4.15254	0.28048891	0.5396396	0.7354825	1.703484	1.993054	0.6935212	0.1674584	1.194762	1.444198	0.9914578	0.8517408	0.0902134	0.8321843	0.7221979	0.5064774
AP002807.1	2.301205	0.3939487	1.175155	0.8991271	0.3304184	0.764221317	0.3251863	1.317856	0.3527828	1.906342	1.371836	0.3806056	2.13612	0.7278223	0.7244826	0.9913994	0.1642772	0.5163128	0.5820012	0.3987596	0.4192903	1.162439	1.195247	1.222675	0.4915527	1.192474	0.0966718	0.8782241	3.331593	0.195283098	1.154511	0.7322851	1.969105	0.6407758	0.757436058	0.820704	0.2364413	0.7393035	0.9610838	1.149595	0.726761	1.861356	0.7138266	0.2689298	0.2966337	0.3915217	2.49375	0.3047239	0.6675671
AC067838.1	2.657665	1.981077	1.934685	2.384759	0.1730831	1.229560956	2.411	3.237421	1.560519	1.384197	2.620809	1.09655	1.094098	0.3210571	0.7040108	0.9199469	0.6884267	0.9736569	0.9755833	3.759881	0.6955168	1.021415	1.252213	0.640474	2.770239	0.8328717	1.620467	1.145761	1.580548	0	2.752736	2.033935	2.813118	0.3356577	1.473709151	0.7549631	2.786739	0.4302994	0.7627949	2.496361	1.861197	2.414371	1.714578	1.37743	1.43433	1.093818	2.522513	3.374898	1.125837
AC055717.2	0	2.641436	3.253789	4.65028	0.9519572	0	5.975087	2.047193	1.026657	2.610201	1.437218	1.129779	0	0.7223784	3.036047	7.596981	0	0	0.1625972	1.462176	2.08655	0.1571407	0	0.6084503	0	1.499169	0	2.222081	8.561304	2.591477779	0.08341625	2.997378	3.00066	0	0.48178953	1.006617	2.786739	1.635138	3.844486	0.0437958	2.368796	0.09286044	0.4377646	0	1.482141	0	0	0	1.501116
PCAT14	0	0.01163797	0.03099665	1.398141	0	0.006719199	0.02463232	0.9173605	0.02412466	0.004646606	0.009932979	0	0	0	0.03618789	0.04183967	1.011052	0	0.5635611	0.3681279	0	0.3784849	0.1849561	0	0.1627395	0.01957104	0.3688823	0	0	0.152238106	0	0	0.1101724	0.04929609	0	0.004927868	0	0	0.007169744	0.02572814	0.4174695	0.2291163	7.76218	0.0662057	0.01685213	0.0856761	0.04233907	0	1.118334
AL512791.1	1.75254	0.9525679	0.8456921	2.614411	0	2.529845495	1.108885	1.098819	0.552889	2.434078	3.252057	0.3195501	1.243459	0.1543749	2.665781	0.3424577	0.3310185	2.080741	0.469093	10.04376	0.4928408	0.453351	1.100993	0.6775147	0.6147799	0	1.168762	0.8013381	3.49591	0.131165147	0.5615304	1.098087	1.442817	0.9683724	2.670908899	1.371376	2.263039	0.8276092	1.232371	2.105848	1.789851	1.786016	1.122623	0.1204208	0.2758694	0.1753147	2.887878	9.122563	0.8530204
PTOV1-AS2	7.088108	3.575621	5.059272	3.49718	4.539498	1.032195025	0.9459965	4.860367	0.8106877	3.368271	4.053151	0.5622583	4.095309	1.222324	2.556211	3.531699	0.776583	2.969581	1.28393	0.1178153	1.982099	1.107896	2.239924	1.535291	0.9615325	3.194385	0.9139879	2.114969	3.372738	1.615523807	2.917041	3.099439	6.946114	2.839802	1.870227668	2.294696	1.222509	2.087225	2.460957	2.173779	2.338115	7.489743	3.168694	0.8298795	1.132602	1.028239	6.808955	1.697747	3.829259
VPS9D1-AS1	9.435024	3.618997	6.194345	25.68335	4.415199	8.527146078	1.242126	9.637387	10.01607	5.623511	7.457656	7.863886	9.936106	2.536223	18.71905	13.7237	2.265957	5.092058	9.874233	1.065681	3.361647	5.870547	5.558352	2.793259	2.688712	6.41487	4.167007	8.685353	10.30937	6.576963172	4.310664	4.686289	3.107036	5.441226	0.858203262	5.494525	5.13663	11.61391	7.923895	1.1244	6.237514	8.099729	15.53773	2.184473	2.848395	2.070174	4.47761	4.563483	2.650132
AC009403.1	6.33903	3.78084	1.778818	2.861569	1.691186	7.77403502	4.707956	3.068597	2.843992	2.711762	3.043369	0.8316278	5.490112	1.210784	2.247695	3.103077	3.068264	2.48502	1.755963	4.654861	0.7655535	1.077483	3.544865	1.21867	1.497681	1.827468	1.284735	4.749464	3.061596	1.098888043	1.186835	3.266369	4.393605	0.6616924	2.137582152	1.049706	3.418231	4.927299	3.577549	2.102094	2.436355	2.101195	3.501943	2.189469	1.376888	1.187515	2.687116	1.626125	2.210625
MIR100HG	0.07079602	0.5942674	0.3137034	0.09473696	0.04209736	0.827615606	0.2124654	0.1775526	0.1498224	0.4168234	0.5140599	0.2693973	0.1048301	0.1366534	0.03745653	0.5798251	1.186029	1.064198	0.164779	9.466562	1.285052	0.5032279	0.3538741	0.3972298	1.062497	0.229581	0.0985327	0.7515711	0.5061552	0.663474118	0.6221819	0.04918017	1.317734	0.5034394	2.203463653	1.47238	4.312766	0.4325848	0.6332666	7.069401	0.5418456	0.6173386	1.005581	0.005076049	1.395433	0.1034596	0.03408483	1.634294	0.1078711
AC026471.4	7.562464	3.097437	2.147191	3.585583	6.116696	2.204765126	1.953291	3.79325	1.108241	2.439499	6.5186	1.708063	3.131549	1.134604	2.403133	1.29661	0.6635114	1.621958	0.5223752	2.550085	2.022795	0.8077524	1.425284	1.3992	1.734346	2.354671	2.212578	1.07083	5.07782	2.103316392	1.822339	2.476199	18.95907	1.294039	1.893831136	1.024086	3.979086	1.880092	0.980251	1.800993	5.544588	6.324644	2.297126	1.931024	0.3072042	1.874188	9.76347	1.289381	0.701473
LINC01534	1.020262	0.4687505	0.401295	0.4473833	1.096979	0.927887092	0.3454747	0.04827851	0.7495859	0.6617248	0.4715197	0.4548956	0.3025857	0.7325349	0.5577414	0.5567194	0.6981058	0.676515	0.1648833	2.488875	0.1113625	0.2788627	0.8888731	0.4383982	0.4501903	0.1689163	0.4108127	0.7041635	0.4941876	0.311200261	0.9939215	0.5608639	0.665623	0.1276414	0.330498752	0.3615228	0.8791752	0.3490794	0.4177006	0.8438197	0.128684	0.2354151	0.6103892	0.1587269	0.3151408	0.2310827	1.00492	0.2312398	0.4497472
SNHG15	13.77356	6.289508	8.987942	12.31124	5.832764	9.314895877	13.42537	11.53202	6.958488	17.86389	9.162295	3.343579	10.86594	6.933539	9.338778	8.854883	9.503053	47.40004	5.453672	6.031211	3.527048	4.748563	6.758566	6.155847	4.371618	7.379147	4.43854	10.8764	16.54161	5.718469539	12.24725	10.55708	9.92011	8.085259	4.367243864	5.454627	9.141249	10.85173	12.24213	6.180696	9.248849	7.62497	9.430864	8.523891	10.15883	3.288052	7.406966	8.355599	5.284261
AC009065.2	27.26455	25.25477	16.5222	30.90537	44.51467	11.389318892	13.3924	23.73353	15.29389	18.06405	11.7893	17.95215	19.4762	14.47684	10.19577	20.59206	3.161682	9.726183	13.91665	1.657002	23.81164	13.58085	5.975	17.35457	12.39643	23.22856	11.67071	21.07716	15.61754	23.518613227	10.30885	20.26138	34.34782	10.86091	8.140754255	16.07547	20.68434	28.81661	18.01296	13.38478	6.287201	13.64712	7.463168	23.00369	16.72783	14.23322	20.21096	2.208791	15.18401
AL117379.1	6.795299	2.026141	2.473368	1.666654	0.2950339	1.413503038	1.786843	1.623071	0.5600058	2.056113	4.899702	0.1982438	1.907363	0	1.125039	1.264615	1.173478	1.567471	0.6236096	14.42028	1.060767	0.2008941	0.8537984	0.5185758	0.3935076	0.4259087	0.3452768	1.686716	2.110433	0.464987228	1.77737	3.801539	7.405893	0.4291163	0.917865778	0.5362059	3.694614	0.6601314	2.23642	1.157128	1.225761	3.403191	1.554592	0.3735357	0.2852416	1.476062	1.458869	2.79865	0.8723081
AL162274.2	1.319684	0.6886033	1.069851	0.8703652	0.3008101	0.745436402	0.5465481	0.9929086	0.2854849	1.168467	0.7346515	0.4620002	1.815059	0.4184863	0.5735329	0.8251992	0	0.4387104	0.4238792	2.359678	0.445338	0.1365515	0.4352572	0.1669669	0.3703493	1.447491	0.3520368	0.5430755	2.10597	0.35556817	0.7973538	1.054263	0.5432293	1.458392	1.132854155	0.2186816	1.82966	1.645247	0.7423925	0.9894949	0.1470305	1.452483	0.6340114	0.5440699	0.8309319	0.3168338	0.7828584	0.6340984	0.5336319
AC104794.2	1.909176	0.7150319	0.5164532	0.8052961	2.31884	0.955094341	1.038859	1.275664	0.6180057	0.7838753	0.2172176	0.7439908	0.7301581	0.8543651	0.4683609	1.143704	1.642458	1.495698	1.16378	2.645112	2.001998	0.4325869	0.6303397	0.811043	0.860379	0.5502675	0.6319642	1.108722	0.502786	0.575724883	1.561508	0.1964612	2.501067	0.3388071	1.810009925	1.447119	2.432153	1.547819	1.355116	3.006058	0.7142014	1.499708	1.646978	0.4596214	0.5966641	0.100371	0.8266825	0.3347975	0.3756696
LINC01836	1.586351	0.4379622	0.05832359	0.7591757	0.6313555	2.029186416	0.4866581	0.3789031	0.1906514	0.6557322	1.345679	0.3966829	1.055456	0.1596982	0.1896834	1.574518	0.7990101	1.124078	0.2695937	0.06926729	1.48095	0.5210931	1.138959	1.656619	1.036411	0.2209503	0.4030214	0.1842157	0.8910115	0.361834889	2.295912	0.7809671	0.1658411	1.39134	2.029965947	0.3059866	0.2464289	0.5136885	0.9915633	0.4937851	0.5610818	0.6158675	0.5322781	0.2283843	1.141528	0.3627201	0.298746	0	0.7240492
THUMPD3-AS1	10.2953	2.89945	2.247991	2.734469	1.002668	4.435665356	3.137491	2.48657	3.315446	3.26564	4.664305	0.6477574	3.74524	0.7232866	2.296081	1.953782	2.405489	1.78065	0.9344481	12.5711	1.030001	1.235427	4.141884	1.575387	1.045044	1.041548	0.7077762	3.936454	4.723384	0.777584618	6.143916	5.68621	5.443617	0.8487726	1.537526222	1.41155	1.531786	2.627247	3.981184	2.27935	3.376148	3.424027	3.854264	0.6966176	1.178215	1.039316	3.600758	4.906558	2.227317
AP003774.4	16.00627	7.172609	12.98741	116.2234	35.74179	51.682111476	6.480498	0.8175736	29.97166	1.39226	12.05003	0.4565002	0.7259205	1.30943	30.54541	14.80416	3.546627	0.4954145	0.3490275	2.062557	5.186143	2.698518	1.535984	18.01023	1.189306	1.144207	13.13118	22.06065	7.916462	15.868640579	22.27499	10.4784	6.655853	0.07205152	0.803024723	9.831559	15.26062	39.60701	47.39286	9.401108	1.452801	0.3189314	24.11885	9.86483	2.709431	2.817558	4.976432	1.409737	6.005123
Z82243.1	1.852579	0.5236103	0.5363797	0.3200014	0	1.081329309	0.5114981	0.4065398	0.5009565	0.5306856	1.031308	0.3648141	2.851321	0.4895611	1.100342	1.375623	0	0.2199515	0.396696	11.59385	0.2232743	0.4792294	0.2618642	0.1953243	0.1299746	0.2031996	0.2470956	0.5082483	0.8997653	0	0.3052717	0.9141053	0.6100707	0.5118247	0.345718889	0.2046576	0.1510875	0.734875	0.5955284	1.175357	0.4128044	0.6796677	1.379545	0.07637683	0.1166467	0.1111933	0.9158174	5.674712	1.165291
U62317.2	3.817668	2.651592	3.857543	4.055597	5.081052	2.064786178	1.627072	3.598471	1.080836	4.430449	3.13795	2.690949	3.960275	6.229164	2.939708	2.903881	0.5807342	2.53096	2.852963	1.057238	2.865641	2.439082	2.100579	2.290799	1.989346	4.496533	1.982111	1.968199	5.564301	2.347165792	3.996858	1.854226	5.35783	5.323217	5.565588897	2.915413	2.131394	3.48467	3.747562	3.28069	2.454979	6.830727	2.363417	2.38729	1.871395	2.091474	2.958808	6.832689	2.279326
BOLA3-AS1	0.2269511	0.3427998	0.8576812	0.3001104	0.08168127	2.455956878	0.04946945	0.07489223	1.330758	0.2239644	0.2127846	0.1254504	0.1095237	0.2020174	1.08669	0.2800908	0.3248818	0.2836342	0.2301983	1.150049	0.8061735	0.296631	0.2814017	0.3627024	0.4022551	0.1572193	0.2230462	0.5789384	0.1574659	0.364744957	1.089119	0.1010372	0.4720231	0.2904061	0.713304404	0.5674115	1.03261	0.7581153	1.334317	1.570774	0.1863134	0.1168604	1.159197	0.04924515	0.5715941	0.02867743	0.0661346	0.08609079	0.1073342
AC009041.4	0.515049	1.582636	0.2385965	1.466589	0	0.905117136	0.4740176	0.3875145	0.2599792	0.3219049	1.987935	0.570983	0.8545596	0.725901	0.7759774	0.3488989	0.6226053	0.3587484	0.6617299	1.605742	0.8276547	0.4974071	0.2588542	0.5213137	0.3212016	0	0.3663831	0.5338067	0.285886	0.308382008	0.528085	1.258583	2.091859	0.5312388	0.48698678	0.4172545	0.5600657	0.6226527	0.9382139	0.9109939	0.6886004	0.9238012	0.3959093	0.5096178	0.3891574	0.4946183	0.8419204	1.897326	0.586233
AC156455.1	0.5144677	0.3225517	3.131509	2.074154	2.8908	1.225484959	0.2642694	0.4500897	3.701169	0.336497	0.8791744	0.2408406	0.3604532	3.338748	0.3119819	0.355363	0.8135353	6.432	0.1280975	4.146958	0.3691403	1.064669	0.2818627	0.1210989	1.175166	1.207323	1.372386	0.5470632	7.105879	0.924101802	0.2891551	0.04497899	0.4530966	4.01946	0.366167472	0.6079929	0.9757562	1.464475	1.701878	1.669957	0.7464747	1.638726	1.586448	1.598157	1.431327	0.2585198	0.1892656	0.6611108	0.4407911
AL161421.1	2.606525	1.193954	0.3686941	1.087307	0.3174763	3.042048545	1.785423	2.370295	1.807812	3.440539	3.588783	1.149336	2.00684	0.5468322	1.429682	1.446347	2.164699	0.4157702	1.746849	2.079906	1.304522	2.058815	2.043738	0.6713052	1.377345	1.833226	1.38001	2.056113	1.725659	1.286633597	2.054646	3.34737	1.932929	0.879539	3.17841575	1.142997	2.953342	2.300167	2.094728	2.409963	0.7537148	1.070636	1.548577	2.1492	2.255063	2.054096	3.367879	0.04780215	3.039478
LINC00525	0.6269609	0.9942628	0.2135586	1.32041	0.08406478	0.111104326	1.501934	0.5318357	0.8377106	0.7683327	0.2874293	0.161389	0.217388	0.1949179	0.6304356	0.6341809	0	0.4203517	0.1974297	1.521781	0.2666887	0.1144826	0.7298251	0.1399824	0.3794937	0.8090353	0.3935226	2.310255	0.02558856	1.258655453	1.174919	0.1039855	1.305579	0.04075642	1.23882602	0.4074202	2.466363	1.964527	1.43747	0.08508478	0.8217864	0.1804056	1.948998	0.7450277	1.880928	0.4427139	0.5104834	0.177206	0.1656994
ARHGEF38-IT1	0.1921645	0.08355859	0.1112753	0.5431602	0	0.217092005	0.3979253	0.7831494	0.3637428	0.350299	0.748829	0.2943225	0.2517124	0	0.3062196	0	0.2177753	0.1368908	0.6172276	19.5589	0.09263924	0.2982572	0.40744	0.3646909	0.2247002	0	0.3844612	0	0.2999922	0.08629286	0.1055508	0.4515161	0.4746109	0.2123624	0	0.2122874	0.3134403	0.4355838	0.03860813	0.2216682	0	0.4700041	0.4616048	0.1584484	0.06049767	0.2306773	0.2279903	0.4616681	0.0863381
AC008537.2	0.1817988	0.2766795	0.2105457	0.2283827	0.1035985	0.616144943	0.5019473	0.7409048	0.3932821	1.088896	0.3036153	0.3182242	0.1190673	0.192168	0.4213841	0.4973452	0	0.6475334	0	4.876015	0.7449579	0.1881125	0.7709238	0.1150063	0.807802	0	0.4849635	0.3325054	0.3784135	0.244914175	0.5492147	0.4698765	0.898019	0.1004536	0.848158893	0.6527176	0.1482664	0.2060438	0.4017809	1.153411	0.4050964	0.7781396	0.174682	0.1124261	0.3434059	0.109117	0.7189737	4.47684	0.4492447
NCK1-DT	2.146218	1.826477	0.7811851	1.887314	0.4193238	4.121861632	2.58192	1.364873	1.707915	0.9581307	2.082318	2.508994	1.646611	0.7778164	1.305841	1.13833	5.48995	2.708312	1.4772	3.921915	1.448517	1.078652	2.556978	2.055948	1.993338	0.6053328	1.185938	2.243074	1.691209	0.4130463	1.498837	0.82126	2.19603	2.134621	1.99113758	2.184673	1.350272	1.563712	2.488644	1.839117	0.9223101	1.612289	2.091661	1.188197	1.756761	0.8465161	2.813104	2.025654	1.570399
SPINT1-AS1	17.06216	6.950132	8.682166	7.174333	9.430725	9.361413743	3.490438	22.96966	6.17721	9.558765	5.984415	6.035087	10.93151	20.25937	5.184231	6.785582	9.537821	24.65317	13.25121	1.313227	5.250604	9.184109	10.18019	10.87185	10.23806	16.75585	15.98912	6.645479	10.62378	6.35182311	13.46041	13.62638	8.937548	12.97416	9.146315495	2.832212	6.28702	10.13972	9.605478	4.283081	9.100937	12.28156	6.540705	9.811526	6.746443	16.97963	9.607612	1.741596	9.818712
LINC01637	4.868167	1.866142	5.860498	3.138259	5.110254	2.508618721	3.094975	13.05249	2.009246	3.002563	2.068194	1.878058	1.720035	3.317707	3.489048	5.657561	0.1451835	4.350087	4.389174	0.7929282	0.8955127	2.253499	2.173013	2.6744	2.187082	6.32325	2.64851	1.640166	5.422082	2.186085787	3.623912	4.78607	12.18168	0.1415749	1.697408985	1.061437	1.358241	1.88753	3.551948	2.031959	2.355067	6.188388	3.723612	3.221785	1.492276	5.459362	10.53822	0.2308341	3.021834
DGUOK-AS1	6.306105	1.189333	1.407857	2.163431	1.847287	3.35702041	2.027809	6.446827	5.670423	2.532567	1.973792	1.817557	2.322156	1.338511	1.731694	0.9501716	1.033237	1.467343	1.681142	7.454442	1.294165	2.306063	2.147892	2.307039	0.9002557	0.3333413	1.148495	2.385486	3.075065	0.90981605	1.585825	1.475753	5.587789	0.783654	0.775089759	1.258999	1.280576	1.320348	1.628236	0.9640646	0.6207575	3.282965	2.287425	0.3132333	0.92488	1.276859	1.722711	1.095194	3.254298
FAM222A-AS1	0.6358701	0.9989476	1.80541	1.030716	0.7948372	1.11229162	1.217622	0.4372641	4.193259	2.328954	2.055373	0.5744722	1.746431	0.9540024	2.805084	1.186417	0.2789482	2.863941	0.3953031	0.7899584	0.2768768	0.5942804	1.353047	0.6055418	0.1151273	0.8999382	1.915106	1.050443	1.579734	0.58950628	0.630933	1.445866	0.2026429	1.042723	0.10717933	0.3852181	0.2007427	0.7439184	1.450625	0.2366122	0.9598281	0.6020278	2.641002	1.11626	0.5424398	0.09849141	0.3407047	0.3449543	0.5345202
AC025181.2	6.473691	3.824524	3.036899	9.230564	2.864072	7.694043817	3.58232	4.658334	4.195417	2.703056	5.291689	2.31893	5.402714	4.330968	1.741099	2.540677	3.467027	1.738275	5.673568	2.930473	2.686307	3.052488	4.916375	3.548082	2.478539	3.834948	3.716139	3.846823	4.036803	3.532627406	15.21353	6.957176	6.926242	1.448936	2.569096554	2.232988	5.07914	6.501169	9.658772	5.860665	2.55635	3.27362	5.222926	2.680189	2.167054	3.738007	4.493854	0.06562365	2.25814
HAS2-AS1	0.4147158	1.13502	0.9888382	1.233502	0.1946221	0.101051735	4.546452	0.672996	1.847068	0.6098748	0.6790209	0.09607855	0.03195458	0.05157292	2.827215	0.6197035	1.548193	0.2085375	0.1305938	2.550085	1.834628	0.07572678	0.2758614	2.129665	0.5248677	0.1605458	0.7809101	0.5242607	0.5670232	0.109547729	0.9513679	0.1146388	0.5422615	0.02695914	0.5554024	0.5120428	0.3979086	0.1382421	0.8332133	0.9145666	1.032815	0.1491661	4.852094	0.05028709	0.1536021	0.4978313	0.7139296	0.2051287	0.1424867
IER3-AS1	1.538045	1.337572	0.6739861	2.010483	0.1895047	0.90791419	0.4590865	3.127568	0.7194002	0.9093152	0.6479431	1.055061	0.925652	0.8787947	0.6503667	0.5848423	0	0.8686204	0.5340717	0.5717509	1.442852	0.5161492	0.1566879	0.631116	1.633191	0.3647567	0.5544412	1.10241	0.7498857	1.194673068	0.7306441	0.8204398	0.4791138	0.9187594	1.023970805	1.102122	0.2034091	0.5653497	0.868573	0.623363	0.5557584	0.9150365	0.5591812	1.062537	1.151637	2.295392	0.9534928	0.4993375	1.232653
AC093620.1	3.156376	2.320148	0.6962816	2.667044	0.08565091	1.273507129	1.867451	4.47632	0.5283674	1.135103	0.4183607	0.4933021	0.6398589	0	0.2830609	1.174812	0	0.6781145	0.5632334	0.5168314	0.7245882	0.3888088	1.168507	1.140988	1.370864	0.16486	1.60379	1.821223	0.5474987	1.147413809	3.013358	1.836424	7.424445	0.6644065	2.243911281	1.369854	1.287094	2.6404	4.046503	1.907183	0.921021	2.021905	1.335883	1.797017	1.750801	0.6314938	3.804271	0.09027473	0.5740077
LLPH-DT	0.5274498	1.253781	0.2443412	0.5742561	1.282426	1.641954296	0.4854306	0.1322816	0	0.293027	0.1565999	0.1231012	0.7830154	0.8920542	0.713157	0.9069906	0	0.6345758	0.6776624	0.1934592	0.06780657	0.2183071	0.6627167	0.6821613	0.7565509	1.542751	0	0	0.1219872	1.326389129	0.5794283	0.7931608	1.100061	0.2331555	0.209983993	0.6215284	0.4588404	0	0.3956249	0.4056208	0.6268265	0.08600397	0.8784569	0	0.1328424	0.6753697	0.5284399	0	0.631945
AC005840.4	3.913226	0.9541582	1.778918	2.389059	0.6669046	0.358074959	1.262201	0.82549	0.474696	0.6476313	1.384432	0.9282425	1.341345	1.314378	0.9748463	0.7432303	0.1657856	0.3126322	0.7831268	3.319973	0.3526168	1.13527	0.8271236	0.7094933	0.752652	1.283651	0.4877972	0.9699	1.116499	0.328460302	1.004407	0.7905677	3.131323	0.9699891	0.8735895	0.5252252	1.073755	0.9118899	0.9699084	0.8015583	1.711346	1.699548	0.4568269	0.9348193	0.4144949	1.053644	2.140597	3.338809	1.084487
FOXN3-AS1	1.057708	0.5306785	1.177844	4.612239	1.020017	2.527700779	1.375928	1.581401	1.760092	0.6144521	0.6341059	1.139343	0.3730111	0.5590179	2.251245	0.8267316	2.766171	1.545583	2.264887	1.23099	0.5099029	1.178628	0.862547	1.458312	1.198735	1.51711	1.085202	0.6138384	2.864921	0.913406318	0.4692455	0.3823423	0.7033231	1.03401	1.12357034	1.25835	1.094858	2.259212	0.8173309	2.041324	1.178428	0.9452451	1.856706	1.308193	0.6403653	0.537176	1.367519	0.09773476	0.493498
LRRC75A-AS1	69.24608	50.97594	67.73636	45.40929	37.03574	58.521166559	226.0813	181.7114	115.545	177.3108	185.1181	102.5519	46.03142	139.9108	61.8365	130.0911	278.3408	969.8223	195.5615	26.19553	48.18276	157.8347	217.1892	332.3573	143.2633	103.5028	173.8841	92.76997	136.8409	47.294823234	115.7312	112.8815	45.45507	149.5838	46.686636642	106.1769	63.75521	61.26818	49.57025	54.23105	194.1916	120.4313	64.75465	159.1131	211.742	78.46488	168.4557	60.6248	123.6144
AL596223.2	2.321914	0.6145599	1.402991	0.1902312	0.3451692	0.228096669	0.2787311	0.2531841	0.05459734	2.050598	1.236381	0.04417744	3.702608	0.1067108	0.2047451	0.789073	0	0.28766	0.3242578	2.221661	0.1946705	0	0.2378298	0.1703011	0.1416543	0.8858377	0	0.1846401	1.225775	0.36266861	0.4436053	1.565533	0.7480043	0	0.226071476	0.05576212	0.4939934	0.343248	0.3245218	0.1164524	1.124749	0.4938292	0.2425021	0.7907818	0.1906931	0.4847411	1.557058	0	0.3175014
CARD8-AS1	0.8233111	1.461023	0.6184848	1.048252	0.3550446	0.636832615	1.735593	1.492809	1.215449	4.311248	1.560789	1.10033	0.9181302	1.081957	1.231382	1.234865	4.387802	2.800388	1.453259	1.866945	2.241973	1.657759	2.484784	2.045776	0.9054655	0.7810129	2.938229	3.001457	0.609837	1.378932731	2.224447	0.7842483	1.410575	0.9836185	2.64928827	2.089451	0.6896005	2.370602	2.128016	2.759314	1.512271	1.415025	1.133171	0.7155528	1.975499	0.5876471	1.144004	1.149364	0.7998004
AL360181.2	3.534476	1.126039	1.540078	1.18697	10.60908	1.001536277	0.2898625	0.6582381	0.5677774	2.879775	0.6233976	0.4900449	2.521145	0.5178712	0.6894611	1.285584	0.3172701	1.528979	0.5994798	0.7701283	0.8097794	0.506942	0.8244259	0.5313069	0.6547177	1.228286	0.0933516	0.9600696	5.414557	2.011478296	0.9226424	1.44716	2.938645	1.005499	1.5673326	0.6958685	0.5137216	0.4759414	1.181187	1.251399	0.2339335	3.081305	1.37862	0.4039676	0.3525487	0.2520499	4.511732	1.429254	1.037712
LINC02323	0.5329777	0.3921989	1.39278	5.931504	0.06230129	0.257314291	0.3018573	0.1028215	1.433836	0.4413	0.9737913	0.9568563	0.7697405	0.4911492	0.7919024	0.427271	0.06194981	0.623054	1.316855	0.1127808	0.1185875	1.159538	0.3348311	0.9682624	0.7926045	0.9593352	0.3645546	0.4624066	2.49376	0.147284632	0.480411	0.1412854	0.9675786	0.9363551	0.367242748	0.2415547	0.02229083	0.2478181	0.3734126	0.06305721	1.644393	1.637831	0.341409	1.329662	0.5162871	0.5577698	1.329541	0.1969938	0.3070039
CD44-AS1	1.119595	0.3245546	0.3457685	0.5625919	0.1701345	0.730790121	0.8758425	2.246308	0.4036668	2.138111	1.495836	0.4246152	0.6843832	0.0788969	0.8217707	0.554233	3.045145	1.31154	0.7991362	17.2472	0.539738	0.3089274	0.6681923	0.3462597	0.209465	0.3274732	0.2986615	1.057985	4.376037	0.134069997	0.2459856	0.8418044	2.027809	0.1649697	0.585012901	0.5771902	0.2434902	0.2537813	0.5098641	0.5596462	0.665269	3.377304	0.2510124	0.3384912	0.4229684	0.6271906	2.066284	22.50455	0.4024209
AC022211.3	2.957411	1.857507	0.3805614	0.9632042	0.9986896	1.484909312	0.1512116	0.5494094	1.066286	1.76851	3.536612	0.8627854	3.443425	0.578906	2.380162	0.5564937	3.22743	1.820648	0.8209127	1.205251	0.5280437	0.6800265	0.9289631	0.6005244	0.3073899	0.2402835	0.2921905	0.8514217	1.785954	0.09837386	1.624427	1.080929	0.4508804	0.8473259	0.449693845	1.27054	0.5359829	0.6207069	1.320398	0.568579	1.220353	2.411121	1.683934	1.038629	0.7586408	1.709318	1.429499	3.420961	1.230318
MIR3142HG	17.156	1.059789	3.85909	0.9388654	0.4557254	0.573628591	2.155472	1.420681	0.102978	1.229733	2.81958	0.3332987	2.095087	0.5836862	1.180599	0.4464898	2.805241	0.6149082	0.9173917	2.933248	0.4956864	0.2758329	2.529988	2.86681	0.4185811	1.963203	2.031746	0.5572103	1.545723	0.376223369	6.78773	0.5279265	2.88438	0.147297	0.781736367	2.103499	0.3261087	1.122182	1.614394	0.549113	0.7425007	1.58343	0.740975	1.020515	0.2038148	1.211432	1.024123	4.986257	3.883976
AC023043.4	1.561283	0.6788903	1.017091	0.4596902	0	1.322859075	0.8082581	1.101266	0.7388272	0.1524687	2.28151	1.024838	2.172911	2.166063	1.074342	0.6483052	0.442341	0.4634167	1.462651	1.07372	0.7056263	1.413567	0.8275841	0.823059	0.5476881	0.8562441	0.7809101	0.669269	0.2708171	0.438190915	1.17916	1.74251	0.2410051	1.294039	0.509877613	0.4311939	0.4774903	0.4423746	0.7449907	0.4502482	0.7610218	2.625324	0.7500821	1.448268	0.6144084	0.9370942	1.273496	1.875463	1.49063
PAN3-AS1	2.529573	1.240947	0.9014038	0.6009204	0.4435335	1.72195257	1.857967	0.6913368	0.841874	2.499839	2.780256	0.1844923	2.421358	0.5484824	0.7610879	0.6337114	1.470104	0.4620446	0.4513848	4.594406	0.2814148	0.4026804	0.8251338	0.4239881	0.2123592	0.5691393	0.4325544	1.17146	0.8888001	0.145631178	1.46068	4.099539	1.468448	0.1791955	0.944111969	0.2866115	0.8992558	0.8453743	1.042505	1.159697	2.095647	0.6345578	0.9036657	0.3075143	0.4696518	0.15572	1.436457	0.428521	1.209372
AC025857.2	3.313626	5.843484	9.593986	7.63163	0.6294262	3.743468854	3.684989	2.193021	4.081954	3.643446	5.738925	3.383472	3.978748	3.113444	1.386761	1.582788	4.589752	4.371304	1.970979	16.20505	5.05857	2.666771	2.688876	4.502963	4.132974	1.615351	2.946459	2.609399	4.215017	4.298689699	8.392621	3.37385	3.940467	0.6103188	2.748319909	3.863987	5.104599	2.503692	3.476678	1.91119	3.486722	3.376921	6.898471	2.884028	2.086407	3.535759	3.931396	40.2466	1.323367
LINC01559	7.28193	5.233942	26.98171	12.33637	1.869543	7.174745222	3.274403	3.161919	9.045313	4.069753	18.06607	10.65113	14.36575	5.494701	17.36661	8.840831	2.88898	0.5737433	6.265649	16.61679	3.211275	3.922238	1.900906	2.916789	17.49627	3.185139	14.69453	3.481655	1.403455	2.180002573	0.8157827	1.156283	18.32265	0.6981688	3.094275889	9.428073	3.037191	2.650527	3.843506	2.710487	4.914753	3.483476	9.808396	3.783522	7.097373	30.66788	9.796721	5.472046	28.60886
AC010761.1	3.752658	2.140364	4.628259	3.489759	1.499701	2.092197029	0.7400792	2.688989	1.950443	3.147515	6.511349	0.7677734	6.92643	1.184858	2.80995	0.7999567	3.313867	3.587484	1.669741	7.306582	0.7048414	1.966706	1.67629	1.253769	0.9345931	1.603672	0.9100483	1.18106	3.415262	0.612784892	2.24862	3.023098	1.966019	2.208191	0.982241587	1.803616	1.98733	3.093178	1.762489	1.714662	2.171929	4.291206	3.395029	0.9443456	0.7978425	1.228568	4.0668	11.59152	1.510869
HNF4A-AS1	0.1681439	0.1044482	0.05563764	0.1207023	0.1095054	0.036182001	0.03316044	0.2108479	0.05196325	0.07506408	0.748829	0.08409214	0.2831764	0.1523437	0.2366242	0.09387546	0	0.06844542	0.05143563	62.11271	0.1389589	0	0.1584489	0.06078182	0	0	0	0.2635981	0.03333247	0	0.05277541	0.1354548	0.1582036	0.3185436	0.017930377	0	0.3134403	0.1088959	0.1158244	0.1385426	0.05352425	0.5875052	0.1384814	0.03961211	0	0	0.09499597	1.442713	0.04316905
AP004608.1	4.747568	0.3323314	1.30926	3.757138	0.8589578	0.39373731	1.205297	1.480843	0.6975099	1.020035	3.78192	0.2299367	0.1946616	1.340846	0.8503803	1.530792	0.06014873	0.005041165	0.1988886	3.854467	0.3403019	0.03295101	1.267876	0.7028455	0.8837538	0.8732289	0.3114811	2.997131	4.730199	0.657811883	0.07288186	2.159926	6.514962	0	1.057811853	0.384046	1.709778	0.3007665	2.401402	0.02448957	2.572276	2.323659	1.229037	0.7308398	0.1503831	0.3121897	1.444114	0.07013106	1.194698
AL590723.1	0.3134511	0.6360549	0	0.4375218	0	0.236074612	0.3846401	0.4367325	0.3390416	0.3627898	0.8530834	0.3962625	0.4105833	0	0.8879882	0.2177791	0	0.3638815	0	14.75426	0.4701184	0.4324493	0.2297383	0.2056339	0.2280582	0.1528035	0	0.4777453	0.2416472	0	0.4591209	0.818328	0.344074	0.3848857	0.103990483	0.3077998	0.6248873	0.07894523	0.6157659	0.3615765	0.2328177	0.08518358	0.7696838	0.287172	0.2631504	0.2508478	0.3030205	15.39579	0.2190709
AC004253.1	2.334326	0.234238	0.7278497	0.8459053	0.6139485	0.879044675	0.1859159	1.182131	0.2427791	1.402837	2.499019	0	1.176033	0.1898053	0.7023427	0.280703	1.424465	1.790801	0.09612561	5.18653	0.1731291	0.0928998	0.5499326	0.416505	0.2099658	0.590861	0	0.3694694	1.588484	0.161268624	0.6904062	0.9703895	1.404381	0.09921849	0.368601512	0.3471421	0.6589954	0.8140418	0.3607645	0.5178315	1.300376	3.62327	0.301935	0.3331313	0.1130612	0.4311018	1.136214	4.313948	0.2016915
STX17-AS1	2.358573	0.5910093	0.185188	0.8035071	0.5467279	1.264521312	3.587137	1.604115	2.205214	0.6662622	0.9791778	0.7347321	0.2094541	0	0.8339252	0.8436457	4.711577	0.4556367	0.94161	1.319618	0.5396067	0.4963697	2.410934	1.719638	1.421024	0.7015576	1.706222	1.937542	1.525508	0	1.010052	1.239857	2.764522	0.08835515	0.716168035	1.192373	1.695323	0.9967556	0.6425295	0.8761558	0.623538	0.7821967	0.883451	1.120705	0.402729	0.7678017	2.055241	0.09604045	1.149494
AL590483.1	2.340465	1.587613	0	0.4116257	1.280371	0.387796829	2.197092	0.1760928	1.468295	2.24294	1.980419	0.2458078	1.042347	0	0.2169948	0.6951598	0	0.8002849	0.1002335	0	0.1805278	0.1937398	0.2646619	1.855664	0.4378774	1.232223	0.6243387	0.3852587	0.1948668	0.33632089	0.514222	1.671767	0.6936621	0	0.279529974	0.3102662	0.3817542	0.7427262	0.9028363	0.5399611	0.1043037	0.1144882	0.359815	1.235085	0.7663038	0	1.036674	0	0.9674295
AL109936.2	3.707296	0.5568858	1.092894	1.312498	0.2304668	0.761491955	0.3256866	4.691111	0.7290844	0.5968172	0.6754273	0.2064786	0	0.4274998	0.8007108	0.4478293	0	0.2881026	1.299027	2.31779	0.09748499	2.65036	0.7622262	0.3979807	1.134978	0.1478668	1.168762	0.2465656	1.332889	0.302688801	1.480959	0.5701606	4.217465	0	0.327050069	0.2606236	0.3298356	0.3819735	0.7042123	0.3498948	0.2252959	3.462123	1.522018	0.1945259	0.04244144	2.022862	1.19958	0.08096949	0.4542712
AC079949.2	0.01493812	0.3182804	2.006825	2.397337	0.8682777	2.649514286	0.07217739	0.02809799	2.835674	2.660846	1.280643	1.313936	0.5478799	1.247421	1.778832	0.0583801	4.60469	1.064136	1.007598	3.616163	1.087413	0.04637071	2.364902	1.278884	2.696955	0.1310786	0.05977303	4.105048	0.057005	1.91850829	0.03282044	2.091906	0.01229813	2.212102	0.16726052	0.08251197	0.1218281	2.33638	0.1140473	0.9822026	1.398018	0.1096089	0.9903808	0.4249422	3.65882	1.326964	2.244924	8.27225	0.0536927
OR2A1-AS1	0.6817941	0.5234114	0.1742572	0.324878	0.08574283	1.434233077	1.590335	1.515328	0.7628862	0.8424449	0.3664585	0.3868347	1.293409	0.03976174	0.8609928	1.69428	0.2344625	0.09378741	0.1711651	3.518225	0.2357439	0.2919195	0.3854895	0.3847037	0.2595121	0.08251848	0.7525834	1.289984	1.21362	0.287161301	0.2892623	0.711494	1.083894	0.05196246	0.417675019	0.1350547	0.1917375	0.7567321	0.5101345	0.3742525	0.1885928	1.380051	0.8900383	0.09304892	0.2901395	0.5418613	0.5132352	0.5083403	0.485895
PRKCZ-AS1	3.32265	2.37318	1.580186	2.610761	2.476566	0.980043952	0.5581052	2.613972	0.3279619	1.987164	2.166163	0.7518827	2.465736	0.6677117	1.339699	1.42197	0.1145393	1.199966	0.7033689	1.424893	0.8039419	0.418317	1.273857	0.6819903	0.8627245	1.108574	0.3707146	1.582805	3.769222	0.77155969	1.110292	2.23227	3.3491	0.8097693	1.631478142	0.893223	1.153981	1.174117	1.726011	1.224161	1.745372	3.182692	0.9104316	0.5312683	0.3340979	1.091926	2.528142	1.092668	0.8968408
AC104695.2	1.243738	0.368736	0.1309459	0.2308139	0.5154527	1.298630366	0.5853353	1.205156	0.2140216	1.148335	0.6923735	0.1731756	1.925356	0	0.1474165	0.5744451	0.1281362	0.4295723	0.1815844	1.710679	0.7903621	0.5849691	0.6126495	0.3576324	0.7932644	0.2480346	0.527828	1.34418	0.1765116	0.152320816	0.496838	0.5578991	0.6050523	0.3748538	1.033900219	0.4059482	1.29097	0.3844378	0.431614	1.108627	0.2519438	0.4839527	0.5432046	0.5826813	0.4983447	1.289411	0.8272372	0.6111891	0.5334024
AP005482.3	0.9127813	1.16425	2.466602	0.9173373	0	3.139391601	0.9240711	2.55628	1.612593	0.8557305	1.422775	1.411346	2.989085	1.029166	1.251789	0.7134535	2.482639	1.271564	1.368188	3.264221	0.733394	1.196343	1.548272	1.71945	2.675431	0.6674541	1.866773	0.9460242	0.6544275	0.601173591	0.6684886	0.9150726	1.202348	1.277714	0.953896035	0.5041825	1.191073	0.6896743	1.07588	1.684679	1.55934	1.190677	3.888251	1.354734	2.528803	1.899243	3.513584	2.631508	1.36702
AL078587.1	2.061336	0.5624017	0.4680952	0.2538756	1.01343	0.730582687	0.8927624	0	0.3497453	0.7999449	3.510062	0	0	0	0.2576313	0.2527363	0	0.4990707	0	4.558606	0.11691	0.0836441	0.7617574	0.3409165	0.07561868	0.354662	0	0.4435451	0.504784	0	0.3108102	1.367544	0	0.1786665	0.211194694	0.4911593	1.120751	1.557493	1.039428	0.3263676	0.5403777	1.186284	0.310689	0.4332483	0	0.09703766	0.4795369	3.107316	0.3631935
AC009005.1	1.472296	1.788134	3.35141	8.131669	0.5786151	0.917672808	4.275277	7.544035	1.976892	2.062479	2.882762	2.799304	0.8977644	2.575897	1.573904	2.539663	2.531543	2.724493	4.783335	0.5586331	1.541912	2.048747	3.444591	3.254469	1.638463	2.561539	0.2031452	3.389205	5.72407	2.598984956	1.5895	2.31419	4.723011	7.742491	1.212700141	1.991024	1.490567	3.567446	0.979206	1.464089	3.95943	2.421365	1.414661	3.41169	4.794949	1.462649	3.694342	0.9757621	8.006333
AC092368.3	1.032688	2.502661	0.6697498	2.058387	1.820364	1.420717758	1.311578	1.208632	0.8638115	0.9322855	0.61321	1.120735	0.4148271	0.3784175	1.204792	1.743499	0	0.7193007	0.2948416	0.0757543	1.115165	0.5698944	1.167773	1.207843	0.8758649	0.3020534	0.6244172	2.39243	1.136866	1.38502481	1.951264	1.061162	2.063111	0.6695221	1.06892543	1.262516	1.122948	0.4369527	1.604506	0.04764961	0.4602211	0.9092852	1.521468	1.010445	1.005683	0.3966895	0.8168101	0.1653997	1.954899
AC009318.3	0.9581481	0.6060074	0.8070222	0.4376957	0	1.11524004	0.4809913	0.2730663	0.3297549	0.952702	0.581879	0.3811731	0.855722	0	0.8832939	0.5446643	0.1974265	0.4550328	0.1865181	10.30334	0.7978393	0.2703883	0.7387381	0.2204096	0.2444453	0.3821606	0.1161791	0.3584514	0.966973	0	0.7655058	1.22798	0.7888165	0.09625968	0.325099472	0.4811284	0.923496	0.2961623	0.4550079	1.055017	0.7763676	0.6391309	0.753251	0.2154647	0.274224	0.1045615	0.7578526	8.161338	0.3522183
AL691482.3	32.69366	2.432088	11.31017	11.45975	12.69864	3.326544558	1.286907	8.767172	1.704521	3.606726	11.61449	0.9324259	5.582047	2.862271	1.787734	1.42257	1.911657	2.361124	2.376357	8.85316	1.626396	1.561696	2.342539	2.789436	2.242358	2.92138	2.96039	3.227274	7.792301	2.43193738	7.534212	4.234644	7.455286	2.599987	1.474541852	2.672627	2.208373	5.081369	6.510575	4.787764	4.945706	13.68012	3.092331	1.573889	0.6428567	5.062279	16.29149	8.425093	8.63591
AL080317.1	11.60232	2.154821	2.186349	3.804397	0.6275428	4.620902707	3.040521	3.649578	1.956878	1.515836	3.065225	1.204767	4.275947	0.582024	1.982756	2.244112	1.961151	0.3735621	0.5053066	13.6321	1.213458	1.953398	2.557289	1.094728	1.103734	0.5176664	0.8393264	3.81247	6.494626	0.56516401	2.851578	3.400719	6.281565	0.7823476	1.203685174	0.9124165	2.886802	2.22875	2.054479	2.359155	3.417864	2.501063	1.813933	1.686324	0.09905543	3.682553	5.039528	3.401591	1.802405
AC106782.6	2.396051	0.8558227	0.5946272	2.123134	1.365396	1.804577289	0.7678716	1.394985	0.416518	1.114232	1.524402	0.2246837	1.120907	0.1809081	0.991734	0.5350901	0.3879123	0.5283131	0.8245775	0.9416022	1.402616	0.08854512	0.6854329	0.5052489	0.4802968	0.375443	0.4565477	1.486858	1.899951	0.153709157	0.9870652	0.9249025	3.099802	0.4728381	0.5748927	1.181678	1.046842	0.8728691	1.650498	1.283251	0.4767003	1.465091	1.274462	0.4586339	0.1616422	0.7190643	1.421377	2.672626	0.7305013
LINC02041	0	0	0.2062664	1.230574	0	0.201207224	0	4.690081	0.09632213	0.834859	0	1.63672	0.3499416	0.5647864	0.3096145	0.2784209	0.8073622	8.373713	3.051011	0.2449697	0.343443	1.290023	0.2517515	0.6760125	0.4165175	1.953524	2.137979	0.0814368	2.038972	0	0	0	3.519066	0	1.063577461	1.180525	0.2905056	0.2018559	0.500964	1.849037	1.785882	0	0.2566973	0.3671366	0.112142	1.496589	2.676569	0	1.520393
AL050341.2	4.12262	4.35177	2.206153	6.027281	0.6480789	16.25273874	5.593162	6.292717	4.520702	4.649784	6.964172	1.443263	3.333188	2.013586	3.138539	2.733439	5.735363	4.901421	1.765567	8.212287	1.411772	2.85367	5.211142	2.781843	1.808567	0.9355619	2.540787	4.615104	2.436277	1.302288613	5.809474	4.435816	9.807599	3.67617	1.93131449	2.277164	3.941903	8.79704	5.735149	4.148835	2.66086	3.859463	4.452974	1.125282	4.403885	2.150193	5.948166	2.459035	2.005554
AL133243.2	1.013576	1.069509	0.3756313	0.407454	0.06160948	1.109432552	1.548497	0.9490107	1.403296	1.548515	1.384281	0.2247299	0.6018737	0.08571095	0.5403451	0.855616	0.1225238	0.5262824	0.3183234	31.93431	0.9902855	0.1957716	1.311717	0.6725372	0.7711613	0	0.6849623	2.051544	0.5813545	0.194198861	1.261922	1.371762	1.24611	0.0298696	0.96843944	1.000278	1.344641	0.3063328	0.7276715	1.028891	0.6022716	1.355212	0.7921036	0.8803125	0.3744063	0.4542392	1.036857	18.73387	0.3764576
EIF3J-DT	2.486712	1.510378	1.219016	2.028886	0.7197763	2.526872703	1.852683	2.730548	2.540301	1.973577	3.003026	0.9212256	1.783756	1.682826	1.806921	1.064395	2.20679	2.568121	1.704512	1.84588	1.376402	2.028508	4.320903	1.514836	1.667721	0.8081607	1.54431	2.34626	2.136161	0.862617635	2.681181	2.473169	2.675494	0.8287872	1.939711371	1.191869	2.178269	1.625395	2.844341	2.853329	2.961096	3.314588	2.774952	0.9221413	2.013101	1.958471	3.772453	0.7428282	1.89166
AC108058.1	0.3022779	0.3870149	0.6807027	0.1424	0.1722539	0.354137053	0.1854646	0.5053977	0.3996132	0.4023366	0.7478859	0.4115326	0.5389288	0.07100419	0.5692682	0.1509491	0.1141881	0.1834306	0.2157576	18.68624	0.178106	0.1737643	0.2215491	0.2053862	0.3534572	0.1105175	0.04479732	0.2917866	0.3437243	0.120657859	0.1752573	0.7260254	0.6912692	0.05567492	0.269512322	0.3617592	0.2328276	0.01903279	0.2699166	0.3486878	0.2619385	0.8214714	0.4275993	0.1176976	0.07401632	0.3225414	0.850092	5.285207	0.211262
AC021218.1	4.621495	15.96378	12.74541	8.632593	6.084288	2.3681519	17.39888	21.04697	11.70747	7.594496	17.31182	4.52864	11.17936	17.84199	14.35105	24.05036	2.741084	16.39322	3.329524	55.50998	7.937313	2.32396	3.541	5.741486	5.389829	14.25025	6.129549	14.14033	10.48269	6.547913106	6.747095	13.65573	7.197018	5.632292	9.756048003	4.704643	8.862598	9.888233	9.517696	1.793625	13.26219	7.563805	21.25668	5.363379	8.49582	4.790737	6.012616	5.188305	6.326241
AC090579.1	2.129823	0.5292044	0.6040658	1.883818	0	1.440388222	1.860143	0.3270294	0.3291006	2.716605	0.8710868	0.1521667	2.675942	0	1.108223	0.6115315	0.3940696	0.2064227	0.46537	3.467488	0.3771741	0.1799012	0.4505553	0.4032826	0.4472605	0	0.3478458	0.5167359	0.6634749	0.078074492	1.14598	0.7761776	0.5725465	0.1921374	0.19467266	0.5762086	0.4962805	1.576398	1.047935	0.5515317	0.0968534	0.2126209	1.419984	0.2867162	0.6020959	0.626124	0.3437949	1.357524	0.6249234
AC108860.2	3.662833	1.387616	1.208685	8.459001	0.365988	7.248068562	1.759402	1.472307	1.107153	1.421644	2.12285	0.9397672	2.024307	0.1272904	2.116668	0.9961549	0.909808	0.8197146	0.7735844	4.057991	0.5031291	0.4984161	1.522503	0.7194697	1.154648	0.7484781	0.6157015	1.651865	1.253289	0.342483435	3.472588	1.169516	4.312589	0.8428345	0.367051154	0.5210425	1.080314	2.388428	2.475872	1.2965	0.7826358	1.300854	3.41338	0.3309779	0.8214159	0.9878016	1.992278	0	1.145216
AL021878.2	1.043179	0.4297299	0.3815152	0.4138364	0.2502982	0.537561154	0.1515906	0.8950279	0.415706	0.6863002	0.7335468	0.6246845	0.8630139	1.044642	0.8590057	0.3862305	0.4977722	1.199425	0	2.869645	0.1588101	0.568109	0.4656457	0.6020295	0.3081603	1.204429	0	0.5523007	0.8761678	0.394481646	0.4222033	0.619222	0.9944228	0.4853997	0.327869744	0.1213071	0.5373262	0.9956201	0.7501008	0.6966716	0.856388	1.208582	0.2110193	0.3168969	0.1382804	0.3954467	1.519936	0.5276207	0.838713
DOCK9-DT	2.98605	1.463673	0.8802743	0.8866457	1.175657	1.86048117	2.136075	0.8169657	0.3523456	0.791754	1.088049	0.3563756	0.6755998	1.205158	0.3460623	0.6577564	0.2461104	0.3094038	0.465024	1.194796	0.5758097	0.7864826	0.9209052	0.5953154	0.5078727	0.7145977	1.375866	0.5709658	0.828727	1.414048055	1.192842	0.8929612	2.011362	1.019971	2.026332523	0.7797023	1.41689	2.399759	1.439839	1.941451	0.1209767	1.062314	0.7824974	1.02962	0.5811375	0.7820731	1.095032	0.4565194	0.8537522
PPP3CB-AS1	1.109398	0.5527473	0.481808	0.6315062	0.3073161	5.216315853	0.4945554	0.7632028	0.658317	0.5457094	1.389573	0.3405089	0.6357652	0.3013121	0.7611606	0.5118499	0.7857833	0.5305212	1.047561	5.436027	0.3231215	0.3108966	0.6969538	0.4613733	0.5333065	0.3887125	0.2157904	0.5495373	1.184003	0.235253121	0.4147051	0.8109664	0.9323638	0.4427235	0.411184807	0.5574643	0.879639	0.4627743	0.653195	0.9242478	0.7210103	1.394392	0.7069445	0.2604494	0.2813509	0.2219564	1.166932	2.544979	0.4430616
AL031714.1	2.05452	1.583015	1.062531	1.446814	3.960052	0.735085425	0.444641	0.9974798	0.1425198	2.262123	1.771281	0.273351	2.218142	0.2991896	0.6504043	0.6789649	0.0884879	0.6350222	0.376194	0.8725919	0.8187088	0.2928755	0.7036032	0.3292969	0.5067243	1.049133	0.1171626	0.9104086	1.825036	0.455820071	0.6325996	1.536502	3.607846	0.6903078	1.781326396	0.6307616	1.066633	0.4314113	1.706017	0.8838089	1.033045	1.981367	0.8018288	0.3742193	0.2396727	0.5858144	1.713813	0.6331096	0.6490071
PSMA3-AS1	5.907638	2.83109	3.068188	6.684094	0.5324368	5.51154084	4.404301	4.523414	3.527582	6.446372	4.115	2.86987	3.636767	1.131402	5.669468	2.001406	5.870675	3.097661	1.956401	17.09703	2.865077	3.377646	4.658677	3.626203	2.713362	1.414005	2.500321	3.263649	7.204889	1.194985482	2.156776	3.076282	10.7739	2.934264	4.310492544	3.72043	3.892007	3.619184	3.264906	6.176852	5.079725	7.47769	3.341049	1.64321	3.284071	2.079925	7.516511	10.65532	3.701083
GS1-124K5.4	1.784994	2.081537	2.255179	7.36418	4.068735	3.024815265	4.088314	1.831365	1.711323	1.225491	2.800383	1.171684	1.4879	1.457986	0.6347097	1.839125	1.655092	2.080741	1.563643	4.352295	1.290773	1.846986	1.490928	0.9238837	1.176431	1.245914	2.48903	0.8903757	1.829582	1.530260051	2.406559	0.6100484	1.536333	1.703618	1.211296553	1.254854	1.389585	3.49435	1.564916	3.322561	0.180793	0.8930079	3.235337	1.47181	2.707607	1.753147	2.406565	0.5847797	0.2916309
AC007383.2	7.097448	1.345018	0.6870226	2.621597	0.1931701	3.031729737	2.018105	2.869256	2.314526	2.317259	1.132244	0.6860748	2.553152	0.08957927	1.473214	1.14263	0.2881205	0.7848055	0.8619697	2.855768	1.368624	0.6138215	2.934829	1.393867	1.744056	0.464765	0.2260662	3.138703	2.837064	0.342500868	3.770431	1.69253	7.011756	0.7492243	1.644739226	1.474514	3.835854	0.6243087	2.111275	4.325746	0.8969712	1.347285	2.524273	0.6987668	1.600789	0.356055	3.033109	1.526987	1.523024
OTUD6B-AS1	2.745179	5.183719	2.406612	5.50494	0.8559247	6.177855351	9.683181	2.715503	6.794293	7.044456	6.177772	4.498909	6.34647	1.240857	4.66658	3.103149	4.759527	3.050645	1.850142	14.92273	3.202182	3.236605	6.980837	3.48705	4.133318	1.327577	3.092581	4.790826	3.303493	1.263847899	4.553599	4.488561	3.415556	1.353691	3.189404902	3.648842	4.263602	8.255433	4.860577	5.992678	4.541037	4.13735	10.22859	2.197394	4.577164	1.522954	3.379523	4.046453	4.822175
AL356356.1	0.3953098	0.6302705	0.3052122	0.06207546	1.126342	0.272915663	0.1364315	0	0.07126389	1.30397	0.6601921	0.2306527	1.165069	0	0.4581364	0.1802409	0.5973266	0.281604	0.0705403	4.168537	0.3493823	0.1363462	0.1241722	0.2222878	0.2157122	0.5781257	0.4393842	0.2711294	0.4799876	0.236688987	0.6513994	0.1857666	0.7593774	0.2184299	0.885248308	0.291137	0.1074652	0.298686	0.2117932	1.178008	0.07340468	0.8057214	0.2532232	0.1901381	0	0.4745361	0.9640734	4.906873	1.924106
AC127502.2	0.9597598	0.4537967	0.3453273	0.3336127	0.1274381	0.905304132	0.3987716	1.098351	0.5744912	1.96067	0.4149797	0.4974707	0.707921	0.4530783	0.3833636	0.589942	0.8025544	0.885045	0.1396704	3.537316	0.7456848	0.2506833	0.3161083	0.6759166	0.3660961	0.1226458	0.1739969	0.4431049	0.3167932	0.318009927	0.8803235	0.9633367	1.166037	0.6178471	0.980732874	0.2676392	0.4711603	0.2112146	0.9435426	1.343587	0.7474726	2.073936	0.528244	0.4686731	0.5867065	0.3803084	0.965492	1.925221	0.8121878
LINC00852	1.814565	0.4734148	0.3820898	0.9532571	0.1880063	1.379057343	0.4782295	1.261821	0.3211705	0.7732505	0.7346515	0.2598751	1.102	0.5928556	0.8029461	0.6446869	0.2991131	0.3603693	0.2825861	3.811787	0.5566725	0.3755167	0.8549694	0.2226226	0.4783679	0.7237454	0.440046	0.7391861	1.384904	0.385198851	0.3805552	1.317829	0.9234899	0.4375177	0.726504295	0.4373631	1.264618	0.7852316	0.8749626	0.8562937	0.477849	0.2824272	0.8559154	0.4896629	0.353146	0.07920845	0.4305721	2.813812	0.681863
MIR22HG	4.63666	4.695847	4.010382	1.211954	1.822793	4.17171441	1.184981	1.352364	0.4126432	5.112603	6.371244	2.45281	5.554532	5.319887	4.268242	2.620615	4.456444	3.839545	4.822892	5.913237	3.678268	4.448488	2.82761	3.923257	3.239296	4.409757	3.679291	2.636687	1.883407	4.783618396	5.101647	0.992912	4.02259	1.913395	7.979101655	4.798007	2.13005	4.057669	3.001039	7.193453	2.223282	5.131954	3.151033	4.258686	5.312287	2.536368	4.827959	2.837728	4.601537
AP000786.1	0	1.114882	0.7860133	0.09473363	0.1718915	0.312373349	0.1041044	0.1418441	0.0815671	0.3142097	0.08396017	0.1980001	0.4938935	0.1594233	1.922701	0.147357	0.1709218	0.2506917	0	15.35087	0.1454165	0	0.2131872	0.1590161	0.03527136	0.3308551	0	0.7241007	0.1831278	0.067727271	0.08284196	1.027685	0.8070836	0	0.365890783	0.2915754	0.06150119	0.1709348	0.4848277	0.1304829	0.420087	0.1844422	0.9057306	0.2487177	0.2848909	0	0.2982318	21.197	0.06776278
AC010186.3	0.9870266	0.4481779	0.2023187	0.6858084	0.1393706	0.269720369	0.2773419	0.6133758	0.2645402	0.7278941	0.4862526	0.1528948	0.6178395	0.7201702	0.3745496	0.4983933	1.465034	0.9789769	0.5237083	13.72006	0.8169097	0.4157525	0.6749511	0.3536397	0.5147678	0.4981954	1.001929	0.3275006	0.1636321	0.156896109	0.8731932	0.8701946	0.7191074	0.3475021	0.801976844	0.385977	0.5129023	0.3959853	0.9055361	0.5944739	2.02419	1.0041	0.8728527	0.3313013	0.5389793	0.3984425	0.4836159	4.217968	0.7377983
TMEM161B-AS1	4.125714	2.278953	0.9944836	1.608802	0.7424365	1.30832289	2.282311	1.423341	0.9928622	1.989443	2.505527	0.6090097	1.700122	1.241538	0.5862379	1.110924	2.035775	0.8531084	0.9510783	7.005062	0.5329208	0.8578843	1.864856	1.918947	0.9740824	0.4330408	1.09267	0.97482	0.838906	0.673702491	1.517992	2.207801	3.087804	0.7526211	0.932007969	0.9976885	0.8452084	0.5928806	1.689538	1.662287	0.8907284	1.665714	1.261339	0.6673467	0.6214674	0.7108954	2.209334	2.643958	2.137466
AC010834.3	1.073174	1.420229	0.324227	0.9085449	0	1.774652	1.15945	0.994671	0.6308638	2.332982	1.090946	0.265441	1.405729	0.04932107	1.662818	1.130584	0.6345402	0.3323867	0.3496966	23.8098	1.124694	0.241401	1.121219	0.4132387	0.7638373	0.1023572	0.311172	1.152084	1.375896	0.419057978	0.9226424	1.18404	1.99751	0.1031281	1.184206853	1.340191	1.293817	0.3172943	1.537418	1.453237	1.19566	1.312408	1.995077	0.2116021	0.5582022	0.5601109	1.199438	4.091589	0.7337359
AC131009.3	2.366234	3.385433	12.37598	3.883501	3.82773	1.667145569	2.318227	3.732921	2.807102	3.259926	3.569331	2.137757	6.698882	1.93641	5.130755	2.267141	2.768099	4.784979	2.942046	8.398961	2.207848	3.001279	1.942083	1.416407	2.784717	5.023348	3.054256	2.443104	7.838125	2.193702811	1.341636	5.308696	2.262257	2.361884	1.994207739	1.264848	1.494029	4.671522	3.189812	1.320741	9.354621	2.240298	3.813789	5.47558	0.9612174	2.382325	5.071395	6.051553	1.989085
AL138963.1	0.4240016	0.06145599	0.491047	0.08877458	0.161079	0.053222556	0.1951118	0	0.07643627	0.1472225	1.101503	0	0.3702608	0	0.08189803	0.1104702	0	0.201362	0.3026406	55.40266	0.06813467	0	0.199777	0	0	0	0	0	0.5393409	0	0.1552619	0.4649159	0.2327124	0.3123782	0.158250033	0	0	0.1601824	0.1135826	0.1630334	1.732114	1.209882	0.06790058	0	0	0.3393188	0.4471552	3.055945	0.2540011
AC027644.3	1.455206	0.9919019	0.1821958	2.939761	0	1.866133785	0.5972452	1.08501	0.765735	0.5735597	0.6130449	0.5851726	0.2575872	0.08314629	0.5013865	0.5226015	0.1782864	0.5229869	0.6737421	2.704782	0.3033644	0.2441747	0.8524298	0.6966448	0.4414936	0.3451109	0.524579	0.4675671	0.8459386	0.070645501	1.20976	0.3696433	1.295168	0	0.733954374	0.5213808	1.154721	1.783	0.6005401	1.814735	0.4381877	0.6733632	1.247079	0.5188688	0.5448049	0.1888489	0.6532721	0.09448863	0.2473889
AC004918.3	0.923636	2.656892	0.8776912	1.130556	0.7017819	1.248572395	1.700109	2.078847	1.972469	2.417631	1.318402	0.9741961	1.644158	0.7510132	3.732779	2.295392	0.4294294	1.822054	1.014255	27.49275	2.00942	0.637142	2.678092	1.378335	0.9969403	0.7273446	1.579408	2.598934	2.431937	1.191121337	1.248809	2.470696	3.1586	0.9422002	1.75015983	1.936061	2.317764	0.9662896	1.636818	2.486039	2.374741	2.027369	2.776216	0.8201633	1.073654	0.9666	2.716166	4.665593	1.298152
IQCH-AS1	1.077114	0.4980747	1.055231	0.8707346	0.4227964	0.700937584	1.194958	1.493493	1.147452	0.8779331	0.7246117	0.5553679	0.8269268	0.4746823	1.114419	0.6943772	1.991421	1.366143	1.080057	5.594784	0.8157537	0.9023921	1.769366	1.235139	0.8919118	0.5568067	1.388903	1.142728	0.6050943	0.479302231	1.319103	0.9756288	1.435959	0.8486924	0.604838586	0.6147252	0.7271703	0.9294007	1.396499	0.9759724	1.138416	1.854464	0.9567809	0.619813	1.188386	0.8671984	2.095127	1.282137	0.847991
AL451165.2	3.750572	1.779115	1.053002	5.068556	2.849698	4.023100601	4.118605	3.848004	1.444457	2.515766	3.290019	1.41746	2.047	1.081225	1.465348	1.976571	5.28084	4.183072	3.468002	1.094261	1.09581	3.645624	2.008135	2.588312	1.275808	1.620589	2.122266	1.870828	1.715131	1.071777468	4.369886	2.136356	2.713469	1.444395	1.590710453	1.663606	2.64168	4.315161	2.603119	2.13043	1.519506	2.501812	2.484404	1.358834	1.681694	1.910044	3.753117	0.2047866	1.199999
AL354993.2	0.4041836	0.5975518	0.2808571	0.7870145	0.09213004	1.978661445	1.171751	1.419139	0.4808998	1.684095	0.1800032	0.03537455	0.05294319	0.08544738	1.053946	0.5370646	0.3664411	0.9213612	0.173097	10.45144	0.8963103	0.2509323	0.6855817	0.5795581	0.3024747	0.354662	0.2156388	0.406583	1.542396	0.072600635	0.7104233	0.3798733	3.26098	0	0.271536035	0.580461	0	0.2748518	0.7795708	0.3263676	1.53107	1.482854	2.369004	0.166634	0.2035936	0.6792637	1.502549	0	0.5084709
HOXA11-AS	1.577106	14.4469	4.192221	25.4021	2.088449	3.574687408	4.136677	14.38974	0.09747786	5.773321	5.568744	3.983148	0.8361649	0.3334118	7.559073	16.07802	2.246886	3.366848	2.733829	0.3098862	3.070148	3.854338	12.27153	10.35687	7.179808	1.186178	1.502522	10.47344	0.1250568	5.395892241	5.775081	5.13846	22.54247	5.743176	5.852592942	7.300881	7.790769	5.651688	11.5035	9.321465	4.083183	10.70875	7.10058	10.71898	8.350794	7.392427	9.320013	0.3247662	14.46857
AC018647.2	3.598966	2.64451	0.5678218	2.129533	0.1545591	6.689948568	1.389707	4.009381	1.449923	0.88018	0.9872317	1.269071	1.509915	0.3969641	3.037539	1.259755	1.986111	1.679455	1.485461	1.736135	1.262276	1.74864	1.66132	1.324233	2.181005	0.7094084	0.9461407	1.574057	1.404154	1.236699959	2.784732	1.470652	1.966697	1.832991	2.086890918	1.135131	2.024824	2.506473	4.015687	2.671419	1.278465	1.237454	2.836628	0.619307	1.615806	0.939186	2.355683	1.566374	1.804466
AC008115.3	0.8379631	1.214567	1.20153	1.253193	0.3638214	1.322323613	0.4406896	1.150858	1.683269	3.07585	3.909577	0.6286232	1.620312	0.3374316	1.919159	1.497083	2.351497	2.349835	1.02534	10.20841	1.23114	1.238664	2.180929	1.581877	0.2239635	0.5252098	1.490225	2.444884	1.10744	0.215024832	1.008212	1.875149	1.445445	0.7055537	1.48929904	1.057957	0.9112035	0.99494	2.373029	1.104707	5.157047	2.342316	0.8435008	0.460626	0.8542403	0.09580039	1.388706	13.13358	1.398394
ZEB1-AS1	1.03501	0.6315642	0.4238394	0.2586072	0.5213728	1.877724006	0.7815166	1.950396	0.3834782	0.9768715	0.993189	0.4504231	0.6291824	0.4593773	0.3810578	0.3933213	0.8035688	1.363263	0.7469243	2.973015	0.7222524	0.4260151	0.5334688	0.5884302	0.6579477	0.30106	0.5491443	0.7164143	0.4721361	0.400582674	0.6407439	0.4030762	0.7908943	0.9605365	1.370178442	0.9096605	0.6528983	0.8814005	0.7398733	1.497345	0.4332237	0.9510499	0.3901049	0.3111892	1.015338	0.4393164	1.587541	0.989134	1.145856
AC091588.1	0.1830648	0.1592035	0.5653652	0.03832886	0	0.965122116	0.2527214	1.147791	0.06600346	0.2542561	0.2717597	0.05340671	0.2397929	0	0.2475191	0.1907842	0	0.9273496	0.2613331	11.75036	0.3530097	0.1262816	0.4025219	0.3088191	0.1712479	0.2677253	0.3255605	0.2790174	0.2116937	0	0.5362805	0.6308648	0.3014242	0.4046124	0.227750745	0	0	0	0.3923188	0.1407809	0.1359725	2.089489	0.1172656	0.3018906	0.07684384	0.1465025	1.110103	9.968946	0.1644993
AC103591.3	2.09634	0.2734645	0.2427824	6.386248	0.238921	0.315770189	4.196304	1.314377	1.473867	1.091841	1.86721	0.09173688	0.823786	0	0.1214755	0.9012044	0	0.8960128	0.4488928	38.34889	0.101061	0.2169144	1.580373	0.9725092	0.09805102	0	1.398041	1.629515	0.7272539	0.753101324	1.151464	1.083639	1.725858	0.4633361	0.156483287	0.1157931	0.8548371	2.851094	0.9265951	1.571829	0.2335604	1.281829	1.208565	0.1728528	1.055959	0.5032958	1.326489	22.91553	0.6593091
CASC19	1.193828	5.502572	8.433877	3.224428	0.4081838	3.236859536	2.884146	0.5988114	2.388894	3.419813	3.322947	4.12716	12.97931	0.6309602	2.732538	2.332818	2.976461	0.2834797	0.6390912	34.15425	0.517972	1.482347	4.274974	2.668438	3.964521	1.047557	7.961594	2.183483	17.22898	0.964975198	3.737707	5.497916	2.16226	1.055447	0.222786151	1.648553	0.8762663	4.194423	5.180853	0.4131364	4.123263	1.459958	8.201724	2.657789	2.480569	4.299271	4.626899	9.464826	1.930962
AL606834.1	0.6886853	0.22816	0.4557622	0.7415601	0	1.605440873	0.7243671	0.8635927	0.8513261	0.6148962	0.6572271	0.7462548	0.6013966	0	0.6461117	0.3844959	0	0.7475715	0.4915645	6.224724	1.138298	0.7465361	0.4017472	0.1106448	1.809981	0	0.6123753	0.6597844	0.7736327	0.117813006	0.108079	0.3390426	0.7559671	0.4348978	0.758873664	0.7245737	0.5349131	0.3716808	0.316263	0.7944218	0.6576752	0.9625235	0.7247472	0.5948932	0.867254	0.5511391	0.7522316	8.509069	0.8840608
AC027796.4	2.305974	0.6321389	1.799757	3.21173	2.570997	0.6040821	0.519033	0.8171994	0.2982239	1.148807	1.897654	0.1974337	1.575938	0.2649455	0.4938245	2.213828	0.4544876	1.904568	0.3220318	0.5516022	0.4833352	0.2593541	0.6141124	0.7399526	0.3751517	0.8797565	0.1337256	0.3896667	1.843431	0.810402511	1.37675	0.4240325	1.692091	0.6093877	0.41161908	0.6368621	0.2861846	1.363567	0.7251614	0.578265	1.228731	1.532622	1.541359	0.2273391	0.536588	0.7221201	3.072913	1.50544	0.8783963
AC092171.5	3.860425	1.29436	0.6463888	2.585489	0.265045	1.120950648	2.889394	8.019511	0.9810133	1.986409	1.501746	0.4681308	0.5483161	0.4424759	0.8489748	1.763184	0.2108398	2.076323	1.693117	1.855216	0.9417339	1.395667	2.520188	1.60846	0.5656149	1.326406	1.364796	3.487777	0.9681278	1.086080837	3.116775	1.704833	3.407928	0.9765964	1.284591567	0.6165799	0.9483066	3.268266	2.018443	1.368131	1.865508	1.478867	1.228986	1.284744	1.815701	0.390829	1.673865	0.335224	0.9194733
AP001505.1	12.60998	4.558564	8.132389	11.08881	2.930692	11.880764248	2.252814	7.565231	3.316264	1.596849	1.651722	5.97263	14.50954	0.8363428	7.307042	7.073336	0	3.522699	4.129712	0.9522298	5.244678	2.865424	4.240564	3.461957	3.654448	2.820483	1.846802	3.301224	5.421079	3.197705621	5.867006	4.880043	5.211078	8.853066	2.03022052	2.895351	6.936724	4.035295	5.603495	5.36207	2.864937	2.177085	9.407985	2.201825	2.615466	2.018296	5.554112	0.237608	7.376353
DNAJC9-AS1	2.15435931	0.441593125	1.1605775	1.55727927	0.3984134	2.538973315	1.0824233935	0.561708815	0.83548874	0.50465874	1.57928118	0.45911607	0.74144571	0.911469	0.341505475	0.56994342	2.33940341	1.0277411	0.823408	0.53804435	0.3290537315	0.847702945	0.9208926	0.97754899	0.29283829	0.40899315	0.2486728	1.2467625	0.692027555	0.14651426	0.888912705	0.622767025	1.44745487	0.669619	0.2771665025	0.792661045	1.03474549	1.0829355	0.916632005	0.606932675	0.456377905	0.8067494	0.81925842	0.2869445	0.9286871255	0.4196363	1.14976073	0.4290242	0.502790695
AC005674.2	1.023563	0.6079066	0.9396579	0.5841165	0.369885	0.188022705	0.2757135	0.4147963	0.1350156	1.124721	0.8338608	0.2294206	1.03826	0.1451388	0.5316372	0.8585833	0.5941357	0.7943569	0.4276631	6.764513	0.2045981	0.3874795	0.5881375	0.1842503	0.2510497	0.4655065	0.2330864	0.4451878	0.8227708	0.269056712	0.6650604	0.5513899	0.6165885	0.1241503	0.936425412	0.3240558	0.3257636	0.4527093	1.058325	0.8927357	0.5006576	1.221207	0.5876979	0.2212861	0.2436453	0.08990498	1.115659	1.109582	0.2635895
AC004130.1	8.997415	4.358849	1.415779	5.912526	0.8359567	2.41224107	8.303139	4.905441	3.675936	2.801499	3.53879	0.8559379	2.017632	1.137137	1.827624	1.56705	4.100787	4.017502	2.251227	6.053157	0.9900819	3.491208	1.820141	2.14473	2.172771	1.609041	4.76114	4.538829	1.475855	2.064094393	8.863442	1.171926	5.83729	2.864048	1.879807875	2.349851	6.819425	12.13704	10.57104	3.948465	3.486722	3.109581	4.604508	2.29821	6.342533	2.289266	2.939447	0.2349561	1.274258
AC074032.1	1.353237	0.5969539	0.6359725	0.4557943	0.6705615	1.462309976	1.299581	0.9837232	0.2121329	1.184897	0.6550697	0.3089652	0.2825849	1.202383	0.3863945	0.7817968	0.6223266	0.9313969	0.2939705	8.524155	0.699646	0.7711432	0.8501403	0.4135558	0.6237695	0.344184	0.9417062	0.699467	0.8980968	0.669329758	1.120332	1.105952	1.485443	0.5635113	0.893019437	0.4116512	1.151619	1.333658	1.292422	1.04067	0.8740218	1.343109	0.5653316	0.5174753	1.407749	0.2354271	0.6825422	5.418504	0.2643476
AC090152.1	0.1633894	0.5902314	2.649156	0.1026281	0.05729717	0.094658591	1.492163	3.82979	0.05437807	1.597233	0.2798672	1.155001	0.6749878	0.4251289	0.4661093	0.294714	1.367374	2.709857	1.856995	0.2765923	0.3877773	2.158814	0.9593423	1.462948	1.740054	2.040273	2.112221	0.2873415	0.05232223	0.609545435	0.4004028	0.04724987	2.193612	0.1388945	1.06014509	0.7775345	0.8610167	0.3988478	0.3535202	1.5223	2.212458	1.813682	1.195564	1.253952	0.5064728	1.056113	3.837249	0.2717565	0.4291643
LINC00346	0.8531919	0.7723934	0.5426468	0.6193674	1.099914	0.460865708	0.3523846	0.7322536	0.257187	0.5317868	1.315876	0.1499565	0.9710111	0.4509276	0.5491024	0.5766845	0.06340338	0.1727031	0.1497503	0.7021813	0.9001606	0.202615	0.8336532	0.3332765	0.811202	0.5062637	0.4384024	0.5180238	1.897222	1.325259987	0.5377785	0.4370877	1.767537	0.9428686	1.579132417	0.4983078	0.6444913	0.4517835	0.6069827	0.3468851	0.3895779	1.026282	0.2150275	0.5622201	0.4931743	0.3609832	0.4231559	0.3360266	1.479916
AC018521.6	0.5231463	0.5118275	0.4544017	1.150095	0	0.492507235	0.451378	0.410007	0.7073207	0.7492964	0.7280725	0.6295615	1.28486	0.6912311	1.667297	0.2044523	0.2964345	0.6832283	0.7001388	3.237987	0.4413499	0.1353287	0.7394731	0.4964151	0.4282049	0.2869057	0	0.4784108	0.8166953	0.234922652	0.6465382	0.614601	1.076729	0.4335996	0.781015091	0.7224108	0.7466428	0.592914	0.3153189	1.961268	1.019996	0.6397668	0.4398336	0.4852779	0.3293963	0.4709948	0.8792941	0.6284199	0.2350458
AC005046.1	1.261829	1.646037	1.055424	0.8586277	0.5592662	0.897545184	0.1935509	1.186724	0.2274743	1.460447	0.2341481	0.8589508	1.974231	0.5927998	2.315421	0.4383458	0.1588889	0.5659615	0.3002195	5.206684	1.149023	0.2176085	2.972682	0.7686713	0.4262474	0.7689072	0	0.2564282	2.33466	0.251837083	0.3465445	2.635409	1.211966	0.3098792	1.70066036	0.6582607	2.229689	1.58901	0.9295602	1.41513	1.093436	2.05749	0.7746098	0.8092278	0.2206955	0.3366043	2.772362	8.168202	0.7244112
AC096751.2	0.1383002	0.4810949	0.1281352	1.198793	0	0.166656488	0.4582171	0.1387398	0.02991824	0.605062	2.340496	0.5810003	0.2898506	0.3508521	0.8815413	0.8864119	0.1253858	1.786495	0.8884336	2.206583	0	0.1144826	0.286717	0.06999119	0.4657423	0.1213553	0.3689274	0.4806005	0.07676569	0.099367536	0.1519292	0.7278986	1.001956	3.668077	0.123882602	0.1222261	0.7669789	0.4388837	1.02253	0.09572037	0.06163398	0.7441732	0.8770491	0.2052627	0.9752958	0.1992213	0.1093893	0	0.04970982
AC018809.2	1.684694	0.3438513	0.7698165	0.6190767	0.483279	0.962405257	0.4350845	0.5101762	0.570223	0.5789928	0.5869525	0.3610925	0.5404277	0.278626	0.7305056	0.8465145	0.5454921	0.3211188	0.4540005	3.688578	0.2762457	0.415048	1.06377	0.2948308	0.5574776	0.3519716	0.3057186	0.6497903	0.8985381	0.411713776	0.736509	0.7108987	1.188824	0.2786319	0.487623697	0.5000942	0.6729579	0.6104781	1.10062	0.5618533	0.7022695	0.95304	0.7488068	0.4063375	0.3102899	0.5227799	1.124029	2.051241	0.6230436
AC002128.2	0.4608216	0.493239	0.9031663	0.2894511	0.7272012	0.427158378	0	0.222253	0.07668364	1.144666	0.3157337	0.06204857	1.253674	0	0.5135192	0.2493624	0.1606886	1.27942	0.15181	5.655708	0.410131	0.07335777	0.2672314	0.3886889	0.2321175	0.9331398	0	0.6807484	0.5656812	0.191017205	1.362938	0.5996835	0.3501983	0.3917364	0.291063977	0.1566392	0.1156382	0.3214016	0.7121888	0.4089026	0.1579745	0.3467992	0.6130829	0.2338268	0.1785562	0.2553127	0.392527	2.299376	0.5414992
SOS1-IT1	0.8909444	0.3342343	0.3641736	0.6364302	0.07964032	0.644697468	0.6993839	0.5914695	0.6613505	0.61871	1.089206	0.4281054	0.3661271	0.1107954	0.7693451	0.491566	1.108674	0.6471203	0.2244464	10.62043	0.5895224	0.2892192	0.9548088	0.3241697	0.2778112	0	0.4194122	1.357929	0.715133	0.188275331	0.6716871	0.5746568	1.064279	0.5405588	0.730255338	0.8105518	1.168277	0.6335764	0.5334942	1.068038	0.7006811	0.72637	0.3021413	0.2304704	0.5279797	0.1677653	0.580339	5.791837	0.4395394
TMEM147-AS1	5.951206	2.238799	3.038852	2.477887	5.241117	3.086557739	2.396233	1.758246	2.033529	6.640614	4.015712	0.4774509	2.44491	0.752971	2.393061	1.687973	1.451059	1.160487	1.563965	1.835533	0.9432844	1.138276	3.207643	1.327168	0.5018783	1.978049	1.070383	2.317102	2.677683	1.093267846	4.130624	2.152558	3.733983	1.654145	0.595676706	1.354725	1.742854	2.64685	3.532656	1.357381	1.537057	3.352225	2.153003	0.4646821	0.7437516	0.7360404	3.929748	0.6173945	2.317322
AC008669.1	1.33774	0.9097067	0.2795676	0.3474763	0.1604873	0.598448299	1.152485	0.9459529	1.109695	0.8591356	0.9406777	0.4137426	0.8695519	0.1913739	0.4837549	0.6132162	0.4559483	0.2961569	0.2369156	7.774919	0.6206574	0.6868955	0.7013904	0.2884485	0.4704468	0.1765168	0.5097906	1.444101	0.3349776	0.252935546	1.149137	1.295092	0.380909	0.1556154	0.337861642	0.3444553	1.591379	0.3647864	1.180154	1.206657	0.8964943	0.5904184	1.227386	0.2819771	1.342615	0.09659213	0.5171131	2.513103	0.9038148
MBNL1-AS1	0.2661412	0.5757358	0.4546317	0.2486632	0.08341371	1.062349698	0.2434082	0.5923777	0.2518857	0.1282188	0.2518678	0.3872453	0.09151093	0.1406605	0.7768809	0.7384812	0.4976588	0.3412604	0.2849464	4.841137	0.9975495	0.4406145	0.58937	0.1683615	0.7064289	0.2189371	0.186363	0.2890172	0.3254586	0.454148118	0.2302403	0.2907805	0.7942615	0.3235261	0.600957606	1.583983	6.169704	0.1432763	0.4438088	4.213615	0.2594524	0.3254698	0.4890698	0.1865288	0.3351488	0.2076621	0.4710069	2.285836	0.1375116
AP003469.4	3.396516	2.043385	1.00585	1.373571	0.9898517	2.026601893	0.9206513	1.118267	0.4026095	3.182611	1.364137	0.6379691	1.970574	0.2131194	0.6066252	1.46681	1.581858	1.399436	0.3154962	6.399562	1.487868	0.8986781	0.9061273	0.8175962	2.408341	0.4763142	0.4550932	0.8935274	0.8877647	1.044678164	1.814503	1.924082	2.259988	0.4970407	1.915992441	1.010864	1.834042	1.107385	1.165378	1.771149	0.725732	1.517323	2.235311	0.4795519	1.074182	0.8750221	2.336881	1.527672	1.874438
LINC01235	0.2976461	0.7987371	0.1575824	0.01068328	0.232614	1.146475012	0.4930814	0.06398402	0.9842357	0.806123	0.34086	0.8261661	0.2673467	0.8449871	0.1823312	0.3921778	1.734763	0.7269669	0.1274709	2.315991	1.935067	0.6335651	0.04808298	0.3514775	0.7080151	0.0373111	0.1814848	0.1322083	0.6077483	0.442987881	0.523165	0.2637583	0.3920699	0.9773945	1.364824629	0.8361287	0.5825901	1.754172	0.3895584	7.995029	0.2652941	0.6239962	0.1797678	0.007012081	1.852694	0.1633367	0.02017927	0.2656026	0.2368935
AP002748.3	3.865897	1.472613	1.184051	2.776094	1.286596	2.310019348	1.396704	2.270287	1.773975	0.6656144	2.039453	0.8388774	0.7114515	0.5403498	1.357668	1.581598	0.5793226	1.841005	1.140236	1.11326	0.4004609	0.8154588	0.6222191	2.00317	1.065977	0.9345007	0.9943284	0.6525237	1.337447	0.42085074	1.766604	1.101023	1.823687	0.8473847	0.763169826	0.9647362	1.580763	1.617399	1.737422	1.572476	0.5695376	0.7293404	2.159153	0.8693481	0.8583199	0.4858016	2.156432	0.6652331	0.7081655
AC090116.1	0.3438279	0	0.1137702	1.234086	0	0.369932564	0.9493107	0.4311509	2.709546	0.05116475	0.5468706	1.762541	0.06433904	0.1038396	1.366191	0.1535685	5.121138	0.2799203	0.3155334	3.242827	1.752253	0	0.3702892	0.2071488	0.09189535	0	0.2620543	0.7186889	0.4771177	0.088227678	0.4856285	0.1384919	0.3235016	0.5428097	0	0.5426179	1.121638	0.8907005	0.5131592	0.1133192	0.5472434	1.08122	0.5191502	0.04050027	1.360791	0	1.320913	2.832117	0.1324109
AC109322.1	2.634356	0.9646257	1.846606	5.943823	1.975256	1.86657904	0.6220732	1.39091	0.6748645	1.408164	1.003404	0.6370778	1.861556	0.3297566	0.9139017	1.137913	0.07856451	1.349848	1.484471	0.762817	0.8355121	0.9325258	0.4246315	0.7309207	0.4701639	1.444742	0.9246535	0.7132163	1.334776	1.525417456	2.341825	1.107643	0.9131754	1.264094	0.556295608	0.784993	0.5088445	3.182105	1.281399	1.039596	0.6179002	0.7630131	3.297261	1.143236	0.7202286	0.7905806	1.411953	0.5412913	0.482783
XIST	0.01428868	0.001911731	0.002545859	3.114326	2.059412	3.415525687	0.001517351	0	0	7.025254	3.793605	3.161993	5.485362	0.6087939	0.0006369071	1.017184	0.2590883	0.487535	0	0.2721203	0.8986625	0.002274602	13.63778	0.002781246	1.85895	0.004822307	0.02345616	12.38132	0.0007626114	1.626813727	4.089617	34.0029	0.8668775	1.277818	4.82099796	14.3983	0.008963974	0	6.659295	6.906159	5.172616	0.6989575	0.002112205	0	0.008304733	0.0105553	19.06947	23.26913	0
AC132938.3	1.537316	1.128041	1.001477	3.922824	0.4380218	1.953828042	0.5305671	3.132598	1.714787	0.2001709	0.5348778	1.429566	1.384418	1.523437	1.113526	0.8636542	0.8711013	1.323278	2.777524	0.1321547	1.157991	1.193029	0.4979822	1.094073	0.7639808	1.6862	0.1281537	1.142258	0.7666469	1.46697862	1.002733	0.6321225	1.344731	1.167993	1.542012388	1.326796	1.253761	1.197855	0.7721626	0.9975071	0.856388	0.8225072	2.031061	0.4357332	0.4839814	0.8073704	1.215948	0.4616681	0.820212
HLA-DQB1-AS1	1.54776	0.06902666	1.378846	0.3240594	0.4523051	0.119557916	0.6574419	0.5971842	0.08585233	0.2066982	1.767422	4.654317	4.002774	1.342391	0.1839738	0.8065126	0.3598027	2.261675	0.3399224	6.00442	0.8418088	0.4927728	0.2243872	1.07117	0.5197414	0.1741185	1.164527	0.2540474	0.5231749	0.071285406	0.3487766	0.2610941	0.3920699	1.666583	2.221807535	0.6137874	0.06473223	1.889108	0.8292355	0.595131	0.1768627	1.261859	0.3431931	0.9162453	0.149929	0.7622379	0.3452897	9.534451	0.03566139
MAPKAPK5-AS1	15.78434	7.445836	10.59146	13.05103	6.825106	11.426813047	12.01769	12.79956	12.24082	12.14714	12.31237	7.108246	11.5658	14.15665	6.175255	6.318269	28.40399	21.78872	9.750579	3.631542	7.231201	12.01677	9.25808	11.62722	9.736252	11.03835	11.99385	11.47768	13.24158	10.550489134	8.344139	13.59422	18.80703	8.520832	5.869763251	6.277402	9.37775	11.49256	10.24798	7.834859	11.68128	11.41802	9.660562	9.496942	10.27583	12.79262	12.65874	2.137382	9.404142
AC107375.1	2.985052	1.315065	1.205424	5.04515	0.3357316	2.433065211	1.070885	1.354438	0.3611108	2.342295	1.246306	0.3265685	1.620617	0.1453103	1.27454	0.5986485	0.08902335	0.3450803	0.4625749	2.24195	0.6911195	0.1828848	1.082611	0.347854	0.6521645	0.3877277	0.07858104	0.7093872	2.023435	0.317477273	1.154199	0.7475212	4.041957	0.3689451	1.011495059	0.943732	0.7847949	0.8680437	1.404637	1.687699	1.575355	0.9126212	2.962547	0.3886283	0.2844014	0.6600823	1.840682	0.5661695	0.7588155
AC068580.3	0.7936441	0.8320196	1.108004	0.5053322	1.065599	0.786056212	0.3151806	0.4907876	0.1411131	0.9512836	0.8957279	0.5709084	1.979471	0.827419	0.3086926	0.9432457	0.0985663	1.342413	1.257123	0.6878603	1.436069	0.7874583	0.5327387	0.3209522	0.5085028	0.9062802	0.6380339	0.6263561	1.508646	1.191226895	0.6329907	0.4598069	0.7160383	2.306793	0.949500201	0.5284533	0.2482634	0.4435821	0.6727586	0.5267233	0.5329581	1.249768	0.5954358	0.5557883	0.4244144	1.461681	0.7567242	0.679099	0.7033877
SLC9A3-AS1	31.39356	4.384204	26.63281	1.848748	32.84858	4.314590052	8.695899	10.83621	4.097922	17.12787	8.54969	0.2986033	13.14697	5.705629	2.357662	7.001198	0.4847551	0.8367461	2.92229	1.680964	1.271625	0.3266825	4.822604	5.648104	1.01463	13.33791	0.9916275	3.376163	7.755262	2.844655564	9.163048	6.288731	3.437674	5.413612	3.546463442	2.632719	3.787513	1.696772	3.91229	1.867949	6.297497	6.601034	0.7730754	2.216952	2.007139	4.315627	13.57343	1.015412	2.63566
AL355075.4	0	0	0.07953217	0.06470247	0	0	0	0.1722287	0.03713988	0.07153442	0.07645903	0	0.04497682	0	0.01989686	0.05367675	0	0.03261349	0.07352554	2.550296	0	0.07105815	0.03235678	0	0.03212016	0.3012959	0.3663831	0	0	0	0	0.03227137	0	0	0	0.1517289	0	0.5448211	0	0.07921686	0	0	0.03299244	0.0283121	0	0	0	9.816599	0
AC091057.4	0.5977285	0.1819366	0.4153467	0.2815838	0	1.463075721	0.4125829	0.5996283	0.9051389	0.9650804	0.7320456	0.3923535	0.3914763	0.5054568	0.7619981	0.2803201	1.896695	0.397413	0.1279926	17.18263	0.1152619	0.9895793	0.3661216	0.07562486	0.2795725	0	0.5580719	0.4919538	1.327114	0	0.2954847	1.207821	0.09841863	0.06605542	0.111545044	0.1980963	0.3412351	0.2709771	0.3842905	0.4481751	0.2663799	0.8771701	0.3158813	0.3203555	0.2634496	0.4305136	0.1891107	23.26354	0.5371102
AC007485.1	0.3190303	0.5548939	0.4926362	0.4675748	0	0.560645371	0.2936148	0.4000554	0.5751273	0.1107742	1.420802	0.5584371	0.8357829	0.2248179	0.8627123	0.5818456	1.446197	0.5050342	0	0.5850732	0.3075983	1.32044	0.8016942	0.4484872	0.1989579	0	0.8510403	1.361497	0.2213535	0	1.518702	0.5996835	0.3501983	0	0.396905424	0.3524383	0.5203717	0	0.5127759	0.2453415	0.7108852	0.5201988	3.167595	0.9645356	0.1339172	0	0.2523388	2.810349	0.286676
AC145285.6	1.209924	0.2104438	1.48367	0.8225637	0.5191369	0.41810312	0.2554582	0.446239	0.2001548	0.3855143	1.014287	0.124581	0.7458145	0.2708332	0.2392019	0.5896769	0	0.4191226	0.8839309	0.4698834	0.3019353	0.9720977	0.1743776	0.2161131	0.1065246	0.3747111	1.215087	0.2603438	0.6024536	0.460228587	0.2501946	0.6555344	1.171879	1.761821	0.085003267	0.1415249	0.116089	1.161557	0.3546228	0.377657	0.3171807	1.601496	0.3692839	0.1877907	0.1254767	0.4100929	0.8106323	0.5813599	0.2046533
DICER1-AS1	1.247778	0.537451	0.6134789	2.532413	1.261107	1.400774203	1.722561	1.365405	0.3756097	2.0784	0.6553044	0.1802943	0.7015756	0.4728303	0.4467865	0.4048398	2.001052	1.1628	0.4159073	0.9552633	0.244018	0.4993926	0.4991742	0.4070847	0.3909132	0.5422841	0.3768174	0.4951848	1.172028	0.496891074	0.6595083	0.5753009	3.450046	0.9236223	0.68538166	0.5721835	0.7968221	1.000602	1.092645	0.7196773	0.4459108	2.23132	0.5768448	0.4804538	0.5040064	0.3391365	1.829558	0.7070146	0.4707073
AC010531.6	1.912061	0.5226058	1.138837	2.98535	0.2490498	2.427532541	1.206676	3.288236	0.6499942	0.910503	2.919553	0.7171948	1.001828	0.2309849	0.3482198	1.024811	0.4952895	2.023663	4.562251	1.051965	0.2106907	1.695827	0.9781269	0.6451058	0.511039	0.4793686	1.165847	0.3996699	0.8338937	0.294385617	1.800418	0.872856	2.428682	2.897873	0.203896552	0.4224572	0.7128617	0.8668226	1.273202	0.3150895	0.8521167	3.607663	1.049834	0.4954971	0.6879536	1.049265	1.858036	0.3937419	0.8836199
AC005332.5	6.527971	0.7174734	1.799608	2.746981	0.8946214	1.616720275	0.2764381	1.878237	0.0953008	1.042938	0.9809679	0.350512	1.857058	0.1354661	0.7240565	1.333519	0.03630916	1.369409	0.3601811	1.32203	0.9112856	0.4641254	0.2113424	0.5607484	0.9216079	1.22997	0.3205015	1.062103	1.161506	0.546721272	2.815718	0.6624657	1.516672	1.27464	0.866951737	0.7698231	1.476321	0.8351742	0.8496894	1.903348	0.5354382	1.488891	1.75474	0.4623102	0.302599	0.7692053	1.83726	0.3848641	0.5470079
AC091271.1	1.206568	0.8361611	0.2620044	3.161735	0.1718915	3.393510476	0.9109134	1.252956	0.9380217	0.4516765	1.049502	1.716001	0.6173669	0.1992792	0.600844	0.5599566	1.880139	0.9669535	0.8881278	0.2074442	0.4544266	1.014383	0.532968	0.5406548	0.5467061	0.4962826	0.5029097	1.03443	0.680189	0.135454541	2.340285	0.4961237	1.365834	1.375056	0.534763452	0.8955531	0.9225179	1.666614	1.757501	1.304829	0.5461132	1.198875	1.557857	0.2642625	0.4035955	0.8147155	1.088546	0	0.2710511
LINC00106	5.25466	1.8987	4.62845	2.951905	4.554834	0.919707344	1.481465	1.113668	0.9205922	4.240106	3.460804	0.4210289	7.416161	0.07823054	1.029259	2.776684	0	0.7381006	0.3961934	2.646666	0.3924649	0.3063183	1.638936	0.4057597	0.3115439	2.435306	0.09871301	3.417869	7.805204	0.86409472	6.870075	4.903831	0.9139467	1.799341	1.270633715	3.883568	0.4828675	0.6710345	4.936623	3.0734	3.133338	2.805734	4.622286	0.1830722	0.419396	1.776838	3.775705	2.133656	1.99511
AC096586.2	0.4967517	0.3888032	0	0.2496156	0.1132301	0.598602897	0.7543437	0.6852045	0.2686536	1.70758	0.4424568	0.2608573	0.7157536	0	0.5181304	0.3106192	2.251826	0.09436466	0.1063703	10.52203	0.4789512	0.2056014	0.6085422	0.2932964	0	0.2179442	0.3975381	0.136282	0.5514597	0.267683974	0.4911345	0.8403728	0.3271694	0.3293784	0.407885574	0.4938931	1.05333	0.5629994	0.59882	1.088738	0.7748272	1.700967	0.4773057	0.3276757	0.06255542	0.3577851	1.257307	6.325168	0.3570991
AL136221.1	1.248125	0.5240059	0.1993773	0.2703352	0	0.810363082	0.3564911	0.107939	0.4655254	1.972607	0.7666933	0.4143479	2.029524	0.1819744	0.4987896	0.6728048	0.3901986	0.204395	0.3686389	26.52025	0.3319724	0.445335	0.8517016	0.07260383	0	0.1888279	0.1148096	0.4723014	0.7465426	0.231922657	0.4255212	2.143859	0.1417306	0.19025	0.449774162	0.3803656	0.2106023	0.2926712	0.3804683	0.1985869	0.47951	0.8421292	0.5789558	0.1419499	0.3793881	0.2066578	0.612752	10.96031	0.8508289
AC008443.4	3.29052	1.372011	1.566096	1.840337	0.8219668	1.731375741	4.480345	2.600086	3.266628	1.220795	0.8029771	1.025716	0.826611	0.4764659	0.3917961	2.501491	1.634659	2.911325	1.447818	0.371991	0.5215246	0.5596926	1.529157	1.482776	0.5481576	0.9888209	0.601215	1.360296	1.595021	0.890627543	2.921543	1.525121	2.375008	1.693655	0.706589656	1.294691	1.396938	1.226088	2.101045	1.975858	0.3013217	1.322975	1.689132	1.077841	0.5676325	0.7575327	2.03221	0	1.336642
GASAL1	0.7124146	1.178504	1.363152	4.961209	0.3706695	0.828157269	0.9407298	0.281599	0.6365636	0.863091	1.103561	0.9894872	1.612774	0.7694191	2.705762	1.343683	0.0351027	0.1691659	0.3482132	1.597628	0.5823599	0.4006283	3.334796	0.2090087	0.6302091	0.9173071	0.7229882	1.487107	0.6447341	0.417280426	1.616282	0.6113422	0.318756	0.2567265	1.121380584	0.5817079	0.5557499	1.579742	1.960294	1.250557	1.65647	0.2083369	3.206856	0.7661981	1.209184	0.1859117	0.3429929	0.07441523	1.008956
AP000873.2	1.034445	0.4466159	0.3398629	0.5207256	0.1839515	0.640952148	0.4658898	0.2299939	0.515804	0.1604853	0.8168262	0.1733661	0.576595	0.03101975	0.8289913	0.3899384	0.7316551	0.2857012	0.3770339	7.103957	0.1343983	0.2429208	0.5945585	0.4517315	0.2607907	0.09656403	0.1761363	0.637367	0.8602591	0.276738254	0.3143195	0.7308935	0.4711141	0.2432282	0.366918196	0.3728181	0.394897	0.3658554	0.5836991	0.5077732	0.5721681	0.7715875	0.5286967	0.1209854	0.1478202	0.1761367	0.8414111	3.137364	0.3494004
AC009506.1	1.62761	0.5228284	0.4754895	1.409163	0.4679269	1.656525337	1.801584	2.004204	1.490865	1.389942	0.914233	1.180667	0.7106578	0.6819776	1.096085	0.9283491	2.259966	1.699132	1.130344	2.420182	1.470322	1.456549	2.114106	2.79515	1.67343	1.479657	2.307797	2.038209	1.363285	1.185227234	1.5786	1.391903	2.559214	0.6157656	1.324399544	1.1825	2.224293	1.329493	1.355161	2.638653	1.241591	1.183504	0.9157943	0.9793258	0.7016758	1.12652	2.667517	0.4227323	2.213584
AL049840.4	10.45365	4.32238	9.384992	16.33901	3.879004	7.812099957	5.556235	9.314895	3.59373	9.791836	6.19535	5.93394	9.411746	8.737127	10.40893	6.566235	2.81631	3.514938	7.172322	19.39399	5.703653	9.558943	5.650906	4.647898	6.670854	8.651391	6.701287	3.952346	13.2692	6.501650947	4.362073	4.671271	14.05457	5.492618	11.311657757	5.818925	6.91733	6.796396	5.231663	10.37604	12.45934	20.74509	9.914657	8.975879	3.639707	11.34898	15.48985	17.13239	6.893421
ITGA6-AS1	0.1830648	0.03537857	0.2355688	0.05110514	0.3245509	0.107235791	0.05616031	0.07651942	0.1320069	0.10594	0.3170529	0.03560447	0.1598619	0.04300138	0.2710924	0	0.2766171	0.3091165	0.3484442	27.02582	0.1961165	0.1683755	0.134174	0.05146984	0.1522203	0.08924178	0.3255605	0.1674105	0.1270162	0.146145011	0.1340701	0.03823423	0.2679326	0.3596555	0.15183383	0.08988212	0	0.09221272	0.04903985	0.1407809	0.3172691	0.198999	0.07817708	0.0503151	0.05122923	0.2441709	0.1287076	22.13692	0.05483311
AL021707.6	8.78947	2.366869	7.027339	4.035537	4.678179	0.940879401	0.8623066	4.140153	0.9169239	2.230825	4.570101	0.9762224	10.28586	1.226196	1.628787	2.99912	0.6067549	3.644475	2.292919	4.541169	1.290534	2.12364	1.807894	1.354779	1.7112	5.676759	1.547241	1.672854	5.974591	1.041841292	3.038832	3.857842	9.329826	3.648654	2.431227602	0.5421759	2.256004	4.146474	2.653346	1.698403	3.181368	10.36689	2.272111	2.133729	0.7304077	2.677923	8.187221	5.252298	2.485693
GAS5-AS1	1.167939	0.521579	0.8042605	1.665483	0.0719517	0.499249048	1.350882	1.504147	0.7511461	0.8877896	1.054341	0.5525363	0.6202135	0.5338615	1.426725	0.6168186	1.287824	0.6895827	0.5407412	11.54887	0.882609	0.4572705	0.5056796	0.7188721	1.328775	0.1384919	0.5052286	0.5773329	0.7227479	0.510296682	0.4161197	0.9493548	1.403316	0.6976747	0.565504442	0.6276854	0.9267716	0.7870635	0.3551503	1.747793	0.5626987	0.540437	0.8795767	0.6767164	0.7950126	1.060982	1.72274	4.701831	0.8225757
AP001628.1	5.611203	1.203244	1.602364	1.06218	0.8760435	1.620953635	0.5305671	0.8674886	0.3325648	0.8006835	0.6846436	0.4036423	3.926713	0.1624999	0.3563283	0.4806423	0	0.2190253	0.4937821	1.480133	0.1482228	0.4772116	0.651904	0.1945018	0.2876163	0	0	0.5623425	3.039921	0.69034288	1.013288	0.3612129	2.151569	0.3397798	0.11475441	0.1698299	0.3761283	0.696934	0.6795031	0.8866729	0.5138328	1.12801	1.107852	0.1901381	0.3871851	0.5536254	2.857479	1.662005	1.105128
NNT-AS1	2.6368	1.991996	0.871397	1.955267	0.394619	1.983389507	3.782589	1.795183	3.136559	3.069185	2.572486	0.5827662	1.417317	0.8586813	1.282924	2.159877	3.093866	1.302835	1.889204	7.10695	1.842535	1.102373	3.745971	3.010345	1.407703	0.3213518	2.095956	2.527016	1.681659	1.028589908	2.596743	1.699073	2.115986	1.273012	2.055246256	3.199797	2.916138	2.173417	3.991963	3.921102	1.602409	2.703452	2.255269	1.301204	4.410556	0.8312795	2.201458	1.463727	1.391119
AC007773.1	2.411546	0.5684047	0.5220321	0.481319	0.4623563	0.220665536	0.2800215	0.4804506	0.5606899	0.1173842	0.5018607	0.6114848	0.4133055	0.1905863	0.300377	0.9336552	0.6129972	0.7920515	0.4826059	1.23997	0.2824925	0.3264874	0.424766	0.5512886	0.2319128	0.2966463	0.240486	0.2473266	0.6880481	0.323864561	3.490996	0.4660092	0.4082044	0.5479474	0.05047069	0.1742853	0.4411382	0.7152178	0.7244982	0.3379756	0.4519825	0.8819831	1.364299	0.204418	0.1702897	0.2705474	0.9626258	0.7580477	0.3645386
AP005271.1	0	0.277447	0.9852723	0.2003892	0	0.040046098	6.165911	1.000139	1.552844	2.437032	1.184001	0	4.527157	0	0.03081115	1.994899	0.9641315	0	0	3.217903	0.1537991	0	0.8016942	2.690923	0.04973947	3.732559	0	0	0.0737845	0.286525807	0.1168232	0.2998417	0.08754958	0	0	0.1762191	0	1.08473	0.4700446	0.4906831	1.895694	0	5.262295	1.096063	0.8035031	1.021251	0.2943953	0	0.430014
AC091057.1	0.5533935	0.8048701	1.381248	0.7251599	0.5382746	1.156941537	0.7935976	1.088769	0.678555	2.06727	0.4514779	1.031301	2.134019	0.5042735	1.462376	0.6450912	0.8001536	0.4893728	0.454587	2.296591	0.9199367	0.7799375	2.002773	0.8289201	0.6113882	0.7221063	0.5026797	0.6282267	2.747316	0.342766064	0.5633821	1.607405	1.209679	1.270567	0.867124258	0.6429644	0.4824469	0.3622592	1.236435	0.8117054	1.812458	2.316142	0.7494645	0.4464643	0.582738	0.423779	1.552737	3.3295	2.158415
WAC-AS1	16.96415	6.764753	6.982779	6.54573	1.679753	10.528408986	11.55025	13.79591	7.383126	5.125272	6.613511	5.785128	5.157923	3.257453	8.229876	10.30398	6.782336	6.214649	3.331309	11.38497	5.00233	5.591791	6.874194	8.099286	7.903218	2.710639	6.354126	7.664855	7.091084	2.246253286	8.250825	6.457278	7.770524	2.451368	10.323802728	6.430511	10.33235	6.934707	9.361979	11.97822	4.76033	6.62701	10.32075	5.873737	4.518146	7.291376	9.47318	3.040139	7.36435
AC234772.2	0	0	0.1922027	0	0	0	0	0.3641919	0.1346321	0	0.6467159	0.03631252	0	0.1754261	0.02404204	0	0	0	0	60.26254	0	0	0.1563911	0	0.07762372	0	0	0	0.02878713	0	0	0	0	0.09170193	0	0.1375043	0	0.0940465	0.06668677	0	0	0.2029563	0.03986587	0	0	0	0.2297175	20.43406	0.03728236
AC022098.1	0.7563536	0.4783768	0.4777921	0.3455131	0.5485583	0.388394359	0.4271515	0.7846243	0.148746	0.8953029	0.4746411	0.4212525	0.2071531	0.1308262	0.5896864	0.376209	0.1870161	0.3853224	0.3975364	1.41861	0.6032891	0.2561305	0.5442764	0.2377855	0.4759752	0.5430135	0.2751323	0.521901	0.7108416	0.284067645	0.4381055	0.6591624	0.690614	0.3799327	1.072716015	0.5848897	0.5271227	0.3428889	0.7459876	0.8248897	0.3983575	0.7904213	0.5615757	0.1984335	0.3117168	0.3301595	0.6526277	4.063723	0.3645386
AC093157.1	1.187901	2.321046	1.250671	3.217141	0.2285733	1.975231479	4.685431	1.963558	1.143045	5.214733	2.696688	0.1417722	1.788399	1.549185	0.9699438	2.345353	6.468847	2.483701	0.644177	4.371156	0.7883469	2.202903	1.17029	2.329228	1.370988	0.9475969	1.913642	1.156861	1.7608	0.831328398	1.508336	2.182158	2.514769	0.4944155	0.996120809	1.295252	1.35883	1.905832	1.810123	2.393549	1.357857	2.358295	1.763981	1.450138	2.156444	1.055592	2.690607	1.204564	0.9634602
AC145207.5	4.484268	1.378062	2.762216	2.909006	0.5213145	2.8913223	1.623749	3.666827	1.351742	1.131615	1.436871	1.258184	5.263999	3.160024	3.21378	1.838699	1.592147	1.846444	2.028888	5.302744	1.795585	3.921605	1.039109	0.778515	0.8404895	1.863496	1.416285	1.217544	1.564165	1.643232269	1.085733	3.093744	1.708033	2.762136	0.993832239	0.9655039	2.637947	3.147507	1.286592	1.639452	3.512723	2.776915	2.621337	1.293109	0.7508749	1.039338	2.668218	4.768505	1.453261
DIO3OS	11.69011	3.195054	11.42476	5.656231	3.367571	0.264925836	11.24982	7.057534	0.790546	18.9477	2.95035	0.04788976	2.16046	0.7271184	1.940932	9.115911	0.03543463	0.6533637	0.3347675	1.085908	0.3052384	0.7279499	7.874411	1.539531	1.469768	2.846534	2.616943	5.196903	1.301661	2.316743903	3.602324	0.3489684	2.638515	0.02591541	0.694361432	1.096698	0.7012562	2.135099	3.61215	1.140652	9.118355	0.6309208	3.924423	1.559777	1.259992	4.494688	1.765186	0.07511889	3.708734
AC233728.1	1.406856	0.6117408	0.9310371	0.820554	0.6871718	0.378417256	0.8323576	0.8820794	0.7608565	2.512236	0.6712962	0.08794958	0.2632588	0.2124426	0.4076118	0.6283627	0.45553	0.9544682	0.2151803	1.105735	0.2906662	0.2079592	0.6628687	0.3390399	0.2820091	0.4408871	0	0.1837931	1.115567	0.180502496	0.6623556	0.6611189	1.820067	0.4442075	0.60009187	0.2220253	0.3278183	0.4555647	1.130616	0.927346	0.8956718	1.966256	0.772447	0.3314334	0.3796368	0	0.7948287	0	0.7223885
AC025287.3	0.5684386	0.6464533	0.3038415	0.2746519	0.8970266	0.856235132	0.06036392	0.2193251	0.2364795	1.184244	1.460505	0.03826948	0.9736898	0.4622004	0.4560789	0.2392419	0	0.4568493	0.09363133	2.165121	0.4637509	0.4524461	0.3296387	0.1844079	0.08180704	0.1918431	0.3499288	0.559817	0.7584634	0.392710022	0.7205266	0.6986333	1.439937	0.2899319	0.718074004	0.4347442	0.4992522	0.09911487	0.737947	0.7565922	0.5846002	1.283365	0.4201433	0.07210827	0.05506375	0.1049789	0.8300486	0.6303014	0.667957
LINC01806	2.055198	0.8175172	1.494281	1.406687	0.04201471	2.984672576	1.348627	0.8783155	4.346288	1.61282	1.2108	0.903398	1.376211	0.5065732	1.975958	0.7419676	4.929766	0.3238848	1.716916	9.938122	0.7197566	1.888168	3.725753	1.702402	0.827638	0.4447822	0.7375444	0.8849443	2.001463	0.297977196	2.014746	1.134698	1.01671	1.507353	0.055035771	0.4581549	1.202598	0.6893842	1.222076	0.5102939	1.375913	1.239767	1.177762	0.303965	0.5106543	0.3318958	1.173618	1.217778	0.3478223
LINC00342	16.02423	2.197674	2.732832	2.37043	1.411441	2.275071139	1.0281	10.09419	2.036451	1.969902	4.788648	2.013971	2.455205	0.5660808	2.57472	2.079861	3.338002	1.065009	1.684291	6.652359	1.597443	1.298752	2.901778	1.33395	2.050832	0.8443881	0.7812581	2.47166	7.832036	0.781579945	2.344051	2.957034	17.45654	1.51655	2.63588864	1.913505	2.743381	1.00527	2.346926	3.687245	2.218823	8.411602	2.669338	0.5450674	0.7692309	1.546895	8.736436	10.83562	2.345969
AC232271.1	2.041403	0.7648611	0.9905344	1.079518	0.5517622	0.437542339	0.6237828	0.6576724	0.3491012	1.327985	0.7007195	0.1836089	0.6764249	0.119406	0.7340658	1.103685	0.3291897	0.176269	0.3455565	2.774519	0.1944912	0.1836781	0.7299403	0.149727	0.3245615	0.3186079	0.1721933	0.7600168	1.248439	0.130440478	1.320727	0.7280135	2.603979	0.2318387	0.493887766	0.5972195	0.7765007	0.5852706	1.55627	0.8283779	0.3955472	1.026219	0.7442804	0.3925319	0.2133796	0.1937179	1.250882	1.434487	0.6452938
Z69706.1	3.163863	0.9752066	2.040793	2.23884	3.286364	0.482603067	0.2211505	1.707488	1.256238	1.585266	1.159326	0.4556656	1.993452	0.1693327	1.067519	0.2504261	0.3630916	0.266274	1.286361	0.7711843	1.390097	0.8287953	0.4528766	0.7093805	0.6743472	1.932811	0.1068338	0.7691088	1.083701	1.29486617	1.539846	0.3387609	1.978268	2.38995	1.405059712	0.1327281	0.7838872	0.8170182	0.9333709	0.8315598	0.6246779	1.76316	1.077472	0.09906648	0.3530321	1.249959	2.090676	0.7697282	0.8277093
AP000254.1	6.993309	2.418057	1.658858	3.281245	0.3841114	4.949697707	1.163166	1.95463	1.731576	1.843112	3.846183	1.290491	2.31769	0.8906247	2.441191	1.778146	8.402777	2.64094	2.435675	12.97962	2.112175	1.394926	1.707069	1.883301	2.640401	0.1848335	1.236191	1.232828	3.039921	1.059410804	2.128879	2.850803	2.844015	2.141593	1.320779126	0.8842585	3.641935	2.005361	1.794387	2.478421	1.783593	3.915496	3.359773	1.771575	1.591554	1.517147	3.732026	9.412703	1.741373
AC010542.5	7.741914	2.443761	3.055118	2.053203	3.137245	2.591464768	1.266694	3.739436	1.302618	4.540001	7.023422	0.9034402	4.807575	1.697316	1.462159	2.196391	3.119546	2.560074	1.227992	13.09369	1.824654	0.4747131	0.5944499	2.176689	0.75104	1.76124	1.223835	1.520864	3.183164	0.309027834	1.448975	2.263727	5.665512	3.549009	2.48284084	1.013644	0.6547784	2.209846	1.47479	1.852264	0.8944995	3.506575	1.708179	1.134856	1.083257	1.239135	3.220513	13.91531	1.803607
AC073569.2	0.6807182	1.506887	1.146701	0.9717556	0.987405	1.351612368	0.4271515	2.250406	0.8701643	2.385087	1.515789	1.516509	1.459079	0.1308262	1.613669	1.983159	0	2.468675	1.325121	2.213031	1.670647	1.280653	1.574514	1.879086	2.026111	0.5430135	0.6603175	1.754342	3.649623	1.333882853	0.611837	3.082554	0.9170448	0.4103273	1.293418353	2.050912	0.3028152	0.8416364	1.889835	0.5710775	0.6894649	2.270359	1.902751	2.755391	1.870301	0.742859	1.223677	0	2.168696
DNAJC3-DT	3.07859	2.443131	0.4214412	1.170291	0.3815592	7.092922296	3.677306	2.235969	2.904832	2.979421	2.187846	0.5669095	2.488189	0.2615655	1.906238	1.268572	1.319675	0.9885247	0.7792242	5.445652	1.143802	0.6476443	2.311263	0.6936801	0.9531471	0.5747645	0.83483	1.863577	0.7625052	1.032762123	2.038779	3.611649	2.923982	0.402148	2.645737271	0.7638114	3.37141	1.748702	2.772397	1.309684	1.427124	1.72668	1.839181	0.6721161	1.466415	0.768822	2.032068	0.9267106	1.693833
AL354836.1	6.401532	2.154118	2.905902	3.333935	2.639708	2.5438975	1.243444	1.976583	0.7306903	5.595967	4.082979	0.3941588	5.730615	2.99229	1.603085	2.790955	0.5832925	1.863806	1.584308	2.300773	1.364694	1.198285	1.606626	2.523383	0.6319323	1.834764	0.7723097	1.79448	3.39257	2.600190143	3.781231	3.386172	2.754276	2.559575	3.241685708	1.847929	1.626576	2.697933	2.223284	4.749755	6.164484	3.304523	2.534556	0.6365858	0.5266229	1.467392	2.646161	3.16863	1.763275
CIRBP-AS1	0.7493255	1.015817	0.7657172	1.218194	0.6028308	0.813330609	0.3955234	2.210903	0.4052507	0.9412462	0.6870544	2.507536	1.212474	0.6056964	2.094414	0.7579546	0.09990498	0.8373202	1.368581	0.7881419	0.9137174	2.690917	0.9345706	0.4647302	0.8865035	0.6768549	0.3527451	0.6449401	1.315057	0.672980132	0.7505365	0.6628292	1.524103	1.217772	0.888365379	0.7060584	0.5751661	0.6494317	0.6376168	0.711836	0.7857403	1.671021	0.804697	0.6360254	0.2220277	0.7407664	2.178982	1.641384	1.188235
ASB16-AS1	6.643267	3.848994	2.08329	4.676183	3.877027	4.285713868	1.942393	3.450559	2.35026	2.560234	5.016893	2.299202	5.004165	2.033231	4.210757	2.979103	3.512025	2.951945	2.631497	1.469818	2.91068	2.432615	1.988837	2.268397	1.974293	3.438203	2.090469	3.135317	3.231461	2.271396452	5.028338	3.130218	4.486809	3.32632	2.373107209	3.177579	3.297239	1.937817	3.921833	3.667258	2.758196	4.051206	5.570332	1.975195	1.996128	1.860046	4.550168	1.240874	3.656945
AL445524.1	4.892007	5.877745	6.560119	3.867911	8.509892	3.619759342	6.605327	2.878884	5.639514	7.06264	2.436654	7.8307	5.283741	5.171031	1.951997	4.008197	8.36462	4.422338	3.445835	0.9443689	2.54454	5.283915	2.850883	14.78576	7.747471	5.554055	7.154518	2.060247	4.525642	6.436213394	4.66698	4.073462	1.660441	2.608251	2.130149814	3.626559	1.644871	9.337961	1.586374	4.504576	2.677366	2.571443	2.309019	11.74722	2.080504	4.945214	6.330137	1.030953	9.794343
AC010976.2	2.596927	0.804987	0.9528925	0.5168097	1.699648	0.21301516	0.2839655	0.4836351	0.2503019	1.740923	1.2596	0.2700424	1.077754	0.1087147	0.3426837	0.6632103	0	0.3419058	0.2752893	2.970689	0.223117	0.2128409	0.5815106	0.3036238	0.3607863	0.4512366	0.205768	0.7759436	1.302314	0.184739644	1.158086	1.014957	1.735784	0.1136587	0.422247742	0.482879	3.774527	0.349694	0.7232227	4.775233	0.6875227	2.641291	0.7164627	0.1908076	0	0.4321137	2.257425	1.173677	0.6931369
AC023043.1	2.302187	0.8759245	0.5832359	1.084537	0.4099711	1.977711728	1.440111	5.142256	1.556338	0.6744674	1.521899	2.61307	1.225083	2.053263	0.9796833	1.265238	2.772076	7.858298	6.085114	0	1.42199	1.563279	1.593186	3.731944	2.893874	0.6312867	1.53532	0.9868696	0.7737074	0.258453492	2.726643	1.048051	1.243808	2.146638	0.886096247	1.033202	1.114797	1.467681	2.283775	3.527036	0.4007727	3.079337	1.27885	2.550786	1.404261	1.381791	2.503776	0	2.101036
AL451042.2	0.3150307	0.6954589	0.44904	0.3653113	0.4418981	0.383273053	0.3010851	0.6077538	0.1310578	0.4543702	0.431689	0.2969271	0.7618198	0.2049225	0.4633943	0.6061198	0	0.3682727	0.4151265	0.9332695	0.1168238	0.2005978	0.525225	0.7767164	0.6573974	0.4252805	0.5817953	0.4210571	0.2522059	0.174113027	0.8518792	1.54874	0.6384147	0.6962855	0.7235621	0.214166	0.07905352	0.3845087	0.5258222	0.1677224	0.2159917	0.7112452	0.2328449	0.5794585	0.1830991	0.6399763	1.111705	2.21233	0.5443885
AP003352.1	4.702957	1.187717	2.525596	6.1225	2.3599	2.944767364	5.002376	2.789862	2.50176	4.313788	4.365507	1.879707	3.476896	1.490196	2.393325	0.9555757	4.992737	2.95007	2.476358	12.54333	0.7327303	1.846226	2.075779	0.9847328	1.071512	0.6765146	1.292748	1.61154	4.034888	0.949611926	1.996391	2.69139	2.19433	3.383705	0.855032861	1.277567	1.598876	3.8447	1.301146	2.147139	2.675082	3.879129	4.815172	0.9535584	1.525673	0.8461645	1.611636	6.40347	1.266813
AC012640.2	0.8266698	0.6977745	0.7321197	3.756909	0.1108424	2.710156347	0.5706099	1.128088	0.7889648	0.8864393	1.299379	0.8511879	0.8917491	0.8738204	0.5072042	0.6651509	3.196294	1.708932	1.666035	0.5350725	0.4219661	1.40886	0.8248285	1.10743	0.4093984	0.9600672	0.7134508	0.8449181	0.3373942	0.4367319	1.255364	0.7769484	0.6405403	1.612163	0.52632919	0.9132362	0.9914593	1.984058	1.5241	0.9255448	0.921021	1.07042	1.588617	0.7217229	0.7348352	0.3502403	1.057713	0.8761959	0.2840246
LINC01137	5.370687	3.537134	2.691665	4.902329	3.185784	2.826709085	2.83996	3.327964	1.868442	2.322843	3.042247	2.707586	4.360849	3.319891	1.501464	2.786304	1.637296	2.654995	2.622885	0.9071781	3.05849	1.364928	2.278938	5.179047	4.979937	5.374082	2.220229	3.116315	2.146468	2.200189566	2.829216	1.328331	5.274815	1.666017	4.407556488	2.307313	3.43234	7.439584	2.662882	2.898372	1.959563	3.456805	3.108338	2.240086	3.164093	5.315995	5.403126	0.6413712	2.864568
SCARNA9	2.730586	0.9714573	3.449849	1.559214	4.385181	0.747829682	0.8567231	0.7003803	0.805504	0.775733	8.291364	0.2172579	0.5690269	0.9183778	1.150749	0.6790945	1.406594	0.1768335	0.9302127	184.5434	0.4786798	1.155852	1.286572	0	0.2902643	0.5445518	1.489923	1.191792	0.7750508	0.780302576	0.6817447	1.749785	1.63492	0.5486529	0.509568096	0.5484592	1.822038	4.642114	1.047341	1.002217	2.074254	9.410734	2.265917	0.4093625	0.2344499	4.618773	1.079886	116.8897	1.226833
MIATNB	0.8002466	0.7026317	0.819849	0.6331464	0.3507867	0.956211359	0.9878947	0.6175308	1.148558	0.7534356	0.9595111	0.5185534	1.481628	1.236301	0.6509844	0.8540391	1.081304	0.6723855	0.5272559	3.513727	0.6157727	0.7961908	0.9353803	0.8696903	0.5542448	0.7089502	0.3899979	0.654412	1.158523	0.124392658	0.7185019	1.149867	1.495016	0.3911585	0.804127322	0.6035314	0.5898887	0.6453433	1.007961	1.526684	0.977311	1.035099	1.36779	0.6725293	0.7170472	0.6096297	1.272005	1.331005	0.5877177
AC087481.3	2.856899	2.092229	2.143253	2.070548	4.033778	2.09068541	2.379148	3.56797	1.075919	4.277147	1.751372	1.63993	5.393609	1.369324	1.742603	1.735794	1.25836	2.186206	0.544881	7.69986	1.806612	0.9574467	2.866565	1.619479	1.698705	1.725372	1.481008	1.301011	6.917667	1.080346514	2.681013	4.402639	3.123311	1.175954	2.555618281	1.37998	2.301651	1.599287	2.928021	2.281521	2.577303	5.516469	1.933768	1.649905	0.7719682	1.499524	6.010567	8.391928	1.870811
Z68871.1	0.2900276	0.5885239	0.2687106	0.1943168	0.3966552	0.757235307	0.4804606	0.1212289	0.5019293	0.5639413	0.4736006	0.2199904	0.6078421	0.1226279	0.7394677	0.9672238	0	0.5693112	0.1242082	7.978271	0.2237078	0.24008	0.6923723	0.3098639	0.1808708	0.2544927	0.257891	0.5481351	0.8719986	0.764068819	0.3823306	0.5269946	0.5412156	0.2136744	0.331957264	0.5126375	0.2207638	0.35062	1.289709	0.6691133	0.5600913	0.2837448	0.7988656	0.366683	0.633063	0	0.3364518	0.9290409	0.5038548
BACE1-AS	8.48833	3.318143	2.085268	7.001204	0.8306127	5.408182426	1.272427	6.612266	1.808443	2.634735	3.627539	1.763467	3.256991	0.9063108	3.018287	3.166561	1.068846	1.364086	1.147488	5.955496	2.810722	1.818727	2.585503	1.952631	2.847317	1.128533	1.143603	4.645722	4.952514	1.193577171	2.331207	1.994446	4.658803	2.179312	3.056094091	2.841577	5.559118	1.651979	3.772566	4.030371	2.674746	3.460187	3.975041	1.661383	1.646579	1.955565	3.49258	2.574861	3.967836
AC009065.4	4.336642	0.8164868	1.346204	1.137311	3.566749	0.757606792	0.6789094	1.177306	0.265967	0.9314074	0.6968694	0.1369501	1.200514	0.1417729	0.3626913	0.9435058	0.1013322	0.424641	0.4307997	0.2459696	0.4095033	0.1850412	0.3370388	0.5656431	0.4809502	0.7845991	0.3577843	0.613269	0.6824313	0.92350971	1.743527	0.7143169	2.2452	0.3952541	0.901056313	0.2222519	0.3646142	1.064069	1.850354	0.7735769	0.2988619	1.093479	0.8376714	0.3686351	0.450399	0.4293422	1.732727	0.05370425	0.5624311
AC002398.1	2.308674	1.829287	2.376652	4.60817	0.1169426	1.661491034	1.628978	4.439022	1.054355	1.603242	2.62754	1.07764	1.142432	1.084601	2.408032	1.082712	0.9302627	1.36442	1.208436	0.7056504	1.681825	2.335766	1.305335	0.8221916	2.447601	0.2250899	2.874005	1.407503	1.922199	0.276460498	2.761625	1.78407	3.463437	2.381244	1.608442963	2.323726	2.343095	1.628084	1.607979	0.7693497	1.143188	2.007699	2.711253	0.8037454	1.162915	2.093923	3.002852	3.081392	2.443348
AC008760.1	5.077512	1.277496	1.33141	1.323854	0.9462803	1.419009547	0.9257855	1.241377	0.6908234	3.6591	2.702147	0.4192349	1.380382	0.74262	0.8882235	1.098261	1.013322	0.788619	0.8205708	3.601697	0.5850046	0.1982585	1.143524	0.7541908	0.6571991	0.9807489	0.5963072	1.576977	2.237843	0.803051922	1.824214	1.320586	3.207429	0.6352297	1.096523556	0.8113958	0.7292284	0.8686277	2.720354	0.8104139	1.77894	2.733698	1.534197	0.2369797	0.9249265	1.30336	2.576357	3.836018	3.013024
AC020915.2	0.5177959	0.5888602	0.5535439	0.2752012	0	0.749954198	0.2199442	0	0.2154113	1.742579	1.241695	0.1743001	0.05217311	0.08420451	0.6462499	0.3735902	0.3611111	0.4539798	0.3411585	5.149708	0.6912572	0.2472824	0.6756096	0.1679789	0.3725939	0.6990065	0	0.1821223	0.8014338	0.286178503	0.3938005	1.235348	0.9181564	0.4401693	0.416245543	0.6160194	0.3898057	0.2708539	0.3200965	0.1837831	0.5325176	0.9741904	0.3061699	0.4269465	0.05015807	0.7650097	0.53557	1.722442	0.7874035
AC124312.5	0.08174161	0.07108716	0	0.1540305	0	0.307817022	0.5642225	0	0	0.9366205	1.092109	0.07154108	0	0	0.8052288	0.06389136	0	0.07763958	0	17.31424	0.31525	0	0.6162276	0.1378931	0.07646516	0	0	0.07475169	0	0.146826657	0.1795939	0.9987266	0.2691823	0	0.30508402	0.09030134	0.5333163	0	0.2627658	1.320084	0	0.9996357	0.07854171	0	0	0.5887434	0.2586159	6.087818	0.1469036
SNHG12	8.12178	4.327033	9.556295	7.216188	2.498942	2.711560781	5.462783	5.865031	3.676727	12.58889	8.854802	1.5159	10.99544	3.401094	2.522299	5.136358	5.469598	17.57878	6.264759	3.551154	1.382264	5.181922	3.820629	6.150105	2.087497	3.500725	2.30153	2.485643	7.331999	2.039138356	5.530026	9.608668	3.962727	5.821131	2.043457643	3.855496	2.010399	3.720198	4.499076	3.33743	4.047365	9.789503	4.394336	2.802806	4.182562	2.663205	8.271114	11.09644	5.677606
PTOV1-AS1	3.367062	2.202941	3.440717	4.779845	0.9623348	2.143338051	1.971543	2.91502	1.482715	1.574506	2.855125	1.797327	3.297594	2.369066	2.358831	2.151055	3.331449	4.208017	1.830389	1.906952	2.673512	2.275924	2.642463	1.6662	1.994171	2.698401	1.612853	1.792191	2.144508	2.396736452	2.273147	2.023153	2.874993	1.831682	2.742925277	2.21682	3.596174	2.906379	2.655666	2.513189	2.09054	3.174289	3.009887	1.611628	1.732798	1.776923	3.170275	0.9141095	2.772679
AL355338.1	15.18836	16.88121	4.168252	10.18817	10.82916	27.016422315	12.52092	5.355689	8.538593	6.223495	11.38042	11.78101	12.69755	5.42764	9.134815	15.24743	10.98561	4.626401	8.01517	4.092308	8.097055	10.82481	8.456425	8.358466	4.399301	8.316493	9.280969	8.908633	8.507119	14.653718528	4.006538	28.36925	5.610078	3.924401	6.519508499	12.3522	11.93682	21.64656	20.0928	8.05435	2.673281	5.047011	7.147038	15.13504	4.955376	4.090037	7.87603	0.2882266	21.66869
AL136418.1	0.3370269	0.05861956	1.821491	2.59677	0.2048594	0.203064521	0.1861066	0.1126994	1.919922	0.5149011	1.250791	0.9045727	2.236755	0.04749998	1.861815	0.3512386	0.7129629	0.9603419	0.9141299	2.595925	0.02166333	0.2324877	0.0846918	0.1326602	1.029888	0	0	2.691674	1.621291	0.161434027	0.1234133	0.02111706	1.701784	2.532666	0.083858992	1.067316	0.1099452	0.2037192	0.1263971	0.2332632	0.05006576	0.5495433	0.6260782	0.3705256	0.763946	0	0.1421724	2.698983	0.4441763
AC068888.1	1.554748	0.6777431	1.362855	1.965373	0.4618629	1.015412906	0.6024796	2.452895	0.6996461	0.4748985	1.197396	0.8628195	1.276023	0.2800826	1.311869	0.4812194	1.342444	1.428612	0.7426054	3.462256	0.5334913	1.499881	0.4369604	1.143762	0.9367866	0.598358	0.5613051	0.3634671	1.430201	0.510942142	0.3253263	1.164593	1.732304	0.4909038	0.802790992	1.024507	1.124973	0.733101	0.6012485	1.797949	0.8074907	2.315912	1.95815	1.924548	0.3434873	0.8232495	2.179007	1.731871	0.8683567
AC012181.1	0.7521631	0.4360826	0.362958	0.2952802	0.2143111	0.873337221	0.1297954	0.7859935	0.305089	0.946731	2.023812	0.3565796	0.4926217	0.06625534	0.6537783	0.2694588	0.4262041	1.845578	1.073746	5.690025	0.664776	1.361999	0.2067316	0.4493855	0.1759027	0.2750026	0.7524219	0.1146406	0.5436197	0.225176218	0.6541433	0.7658333	1.496484	0.6234157	1.052736274	0.3462197	0.2555951	0.2841577	0.5289148	0.9399494	0.2095026	1.456408	0.3613593	0.07752413	0.1578652	0.07524237	0.6692935	2.108219	0.2816178
FLNB-AS1	1.535658	0.955393	1.05341	0.2374343	0.4038917	0.613874615	0.1549216	0.4295733	0.1788802	0.7444479	0.8680336	0.5531173	0.6885613	0.1748112	1.406663	0.4293416	0.4819358	0.4319683	0.2908908	5.621688	0.3758521	0.220014	0.5510162	0.2341469	0.3370322	0.5960119	0.04726727	0.8047949	1.454802	0.137919675	0.2919794	0.5995218	0.7974589	0.5613375	1.009631516	0.3523432	0.3757227	0.1740456	0.7167434	0.6200017	0.3421858	2.369155	0.4823889	0.1168819	0.06694053	0.6522898	1.948091	5.051588	0.5891196
AC019069.1	1.281865	0.8146492	0.7232475	1.88904	0.5619034	2.537354414	1.179746	0.9479683	2.666382	0.7703501	0.9514646	1.193818	2.34642	0.2779444	2.895	0.8991762	0.5959823	0.171704	0.9853416	0.5424985	0.7922636	0.6121769	4.971196	1.178246	1.122254	1.009443	1.139828	0.7213846	1.984045	1.446457362	1.083222	0.7105027	1.028264	1.816152	1.791046891	1.615805	1.045428	1.30381	1.122619	1.004741	4.28451	1.607816	1.484338	2.141015	0.331126	0.9863919	2.352764	0	1.388146
AL592546.1	0.4432002	0.3579012	0.2199777	0.3380361	0.07215965	0.214582271	0.1748111	0.2381833	0.3081751	0.1978568	0.6344331	0.3878932	0.4561378	0.5354044	0.6237032	0.2721846	1.004536	0.6615072	0.610092	1.741692	0.1831365	0.2620526	0.3579819	0.2937203	0.5922735	0.8333531	0.675585	0.1447504	1.010379	0.056863503	0.2782149	0.5355555	0.8339983	0.2798764	0.118153927	0.0349722	0.1549083	0.143516	0.3307355	0.2556232	0.564325	0.3097137	0.2129252	0.46985	0.2790586	0.5320244	0.9765366	2.129544	0.1422333
MAFG-DT	5.652982	3.790165	1.901134	6.433463	3.083026	2.777402935	2.409811	5.798516	3.688706	2.119382	2.908832	3.773896	6.072179	3.030474	5.955219	3.95769	1.3101	1.614084	4.530027	0.2544065	2.753072	1.435412	2.701646	2.496192	2.09793	3.448924	2.127825	1.120605	2.703044	3.405448677	4.267038	3.118249	2.055729	5.416753	2.165951646	2.285982	2.771838	5.398021	2.722087	1.546882	3.322966	0.7916904	8.008685	1.458394	1.950739	1.137927	2.651666	0	2.970942
HOXA-AS2	5.305574	1.161624	0.3843327	1.37314	0.3971309	0.559234924	0.5383031	0.3433159	0.4038197	0.8339632	0.4156672	0.1198086	0.3912242	0.1753929	0.783622	1.07322	0.3760861	0.5752474	0.4086021	8.193241	0.4119561	0.1802759	0.7036267	0.2764129	0.2638707	1.000992	0.1659859	1.259441	0.3914309	0.163925388	0.9159597	0.7992373	2.622807	0.320896	1.956974472	0.6278175	0.7104488	0.8274525	1.580177	1.043155	1.081472	1.674073	1.012401	0.3933458	0.522381	0.1394285	1.049938	0.06976163	0.9803404
AL118505.1	7.336267	2.859676	3.51934	2.685063	5.272585	9.803749082	5.729136	4.450444	1.582136	3.578832	5.857743	1.091631	1.708048	1.31842	1.852879	0.9749054	1.28501	1.626252	0.6798449	9.139195	1.749213	2.83931	2.585796	2.438823	3.691225	1.193955	2.813014	0.8917582	4.319143	3.09582335	1.233175	1.417368	3.565969	0.8270261	0.592482009	1.979151	5.585467	1.927661	6.597434	0.5101123	4.21944	3.799443	0.7735465	3.646282	1.527848	3.947303	5.228673	1.253099	1.854392
AFDN-DT	3.580019	1.234063	0.3866839	0.6233389	0.7187859	0.70550306	1.152332	1.418881	0.5216565	2.106116	1.590231	0.09740732	1.008341	0.1960732	0.5750546	0.7104329	1.009032	2.167071	0.5163597	0.9950208	0.5544235	0.2495158	0.323376	0.1955723	0.4771788	0.4882984	0.1731866	1.306161	0.4761943	0.483123108	0.8558465	1.15062	2.15323	0.2254889	0.837702336	0.5635232	0.9530602	1.114224	1.296919	0.6954114	1.074655	1.474484	0.8466012	0.596496	0.7825253	0.5789394	1.159063	0.1782563	0.5000445
LINC02361	3.793824	0.5648651	0.512886	0.09272277	1.480537	0.867197711	0.6725045	0.9625772	0.06386858	0.7842274	0.4273256	0.5297125	0.2320368	1.154691	0.205297	1.234601	0.133835	0.7431217	1.422452	0.2436491	0.853979	0.9470271	0.2643052	0.522953	0.3452268	0.582898	0.708818	0.1889948	0.1433925	0.689412499	0.2919007	0.2774816	0.8507177	0.6525421	0.572998774	0.6033882	0.6260357	0.5688419	0.09490732	0.5619379	0.09868083	0.4332653	0.1276567	0.3042979	0.4833291	0.4607327	0.6188309	0.6029062	1.021396
AC090198.1	1.637192	0.9303211	0.9264907	2.115134	0.6149044	0.868736753	1.335542	0.9215148	0.3219736	2.887561	1.802095	0.6350296	1.462176	0.196656	1.789585	0.7852532	1.433711	0.9277188	0.6772467	12.10369	0.4932892	0.6737701	1.753174	0.6747686	1.087721	0.5305623	0.620362	1.267509	1.555459	0.467850207	1.573716	0.7606176	1.409121	0.2467191	0.895742228	0.8015538	0.9407201	1.033194	1.196114	1.309113	1.865508	1.456115	2.681424	0.4832173	0.7731371	0.6253264	1.684902	3.48633	1.287263
CEBPA-DT	10.31551	3.111664	5.51739	10.31691	2.680741	6.087662785	3.192093	6.348953	1.908125	1.173158	4.127953	2.058612	5.613713	1.053514	6.803349	2.929119	0.2258998	3.275415	2.667726	1.343432	2.65223	1.918182	3.672274	3.39626	3.188576	3.760579	3.084085	3.973879	3.360787	2.882291452	9.01091	4.16841	4.873939	4.405698	2.38071024	2.036916	4.291765	5.919025	6.103387	2.195907	3.353472	3.534654	4.711645	3.632347	2.497635	3.8046	7.410204	0.3831132	1.755358
AC090739.1	0.8663687	0.3498131	0.8600258	0.2137862	0.07052893	0.862235476	0.5552969	0.776002	0.4016143	0.5156945	2.480383	0.2437247	0.5268895	0.06541311	0.8426937	0.3385881	0.9818345	0.9404478	0.1325121	58.98579	0.2088308	0.1920979	1.25378	0.1304921	0.1157778	0.1357534	0.2476191	0.6791001	1.073419	0.222313809	0.3739004	0.6979367	0.9170448	0.3419394	0.092387025	0.2392731	0.6560996	0.4208182	0.3729938	0.4640005	0.8963044	1.589251	1.605446	0.1275644	0.3117168	0.4457154	1.027889	10.25842	1.056544
AL731567.1	1.422516	0.2474202	0.3294904	0.6850246	0.1080833	0.142848419	0.1309192	0.7135187	0.1538652	0.790285	0.4223451	0.1660001	0.5589976	0	0.4121492	0.2965001	0.6448412	0.4954145	0.4061411	2.608768	0.5028987	0	0.4915149	0.2399698	1.286336	0.624113	0	0.1734498	0.9540879	0.255516521	0.7292603	0	1.171118	1.152824	0.778690641	0.261913	0.07734241	0.1074817	0.4572807	0.5469736	0	1.391701	0.227805	0.1563907	0.119424	0.3415222	3.562966	1.82269	2.42868
AL355001.2	3.439599	2.271447	0.8946868	3.142516	1.425502	3.463264559	2.843947	3.113781	1.929839	2.414152	2.662264	0.4668491	2.385244	3.11083	1.822592	1.567082	0.3335199	1.519937	3.111532	0.3541879	1.684774	2.854855	1.369308	2.296134	1.806658	4.599885	2.109856	1.833456	1.876022	2.477930993	6.263923	3.751337	3.392013	2.235956	3.665926468	1.767814	1.920118	6.087201	2.749443	1.994456	0.8607023	2.879219	2.032456	3.427595	1.528747	2.826232	3.622577	0	2.247835
AC018809.1	1.941104	0.2411564	0.5505409	0.5971816	0.2708923	0.537037726	0.7656285	0.2980521	0.1713942	0.4951786	0.7939019	0.2080254	0.5707908	0	0.2754617	0.2167454	0	0.1881321	0.3393078	4.358954	0.1909742	0.4099015	0.7839351	0.2338946	0.1111718	0	0.1056747	0.507176	0.5497145	0.426938996	0.4787007	0.8190975	1.565444	0.7880065	0.295705307	0.2625761	0.4523062	0.9877433	0.573048	0.2741792	0.1765429	2.712935	0.4567634	0.1306555	0.09977193	0.09510744	1.221995	8.470317	0.2847752
TSPOAP1-AS1	3.729197	0.994628	1.225913	1.547577	1.788822	0.778902722	0.6886617	0.2975141	0.6843392	1.001244	0.7315097	0.2289473	0.8446799	0.1543321	0.3948208	1.28386	0.4136582	0.2946898	0.3386953	5.221303	0.3519314	0.2517917	0.567542	0.4823386	0.2390147	1.06763	0.4057075	0.9513247	1.696818	0.797699729	1.98486	1.469427	0.8714599	0.1479047	0.445027864	0.7459829	0.9029796	0.5102173	1.016913	1.045614	0.5828956	0.3719833	1.093084	0.4113235	0.2834537	0.29211	1.992082	2.177699	0.9949141
AC108134.3	0.1486884	2.183866	1.071465	3.455581	0.4518958	0.236410901	3.39827	3.107519	3.109331	7.726958	10.48457	0.1301335	9.889677	0.4540439	0.5935446	3.241209	0.4493464	1.035663	0.07075309	2.045109	1.975186	0.2051362	1.961611	0.1254141	0.216363	3.334251	0.2203548	6.753358	0.229255	1.988249969	2.667905	5.574283	0.2720243	0.5112072	1.159227244	1.405323	3.637893	5.055531	5.695835	1.429309	4.270315	0.6869291	1.539797	2.751697	1.331496	0.3966396	0.1437405	0.8732004	0.08907279
AC019330.1	0.6954524	0.7182059	0	0.2184136	0.1981527	0.294624864	0.8400646	0	0.4701437	0.04527675	0.09678742	0	0	0	0.3274296	0.4756356	0	0	0.186148	20.56579	0.4190823	0	0.4095957	0.5499308	0	0	0.3478458	0.6757315	0.8444226	0.234223477	0.4774918	0.2042573	0	0.09606869	0.032445443	0.5762086	0.6380749	0.3940996	1.18766	0.1504177	0.3874136	0	0.2923497	0.1075186	0	0.104354	0.1031385	1.148674	0.2343463
SNHG20	9.927594	2.407388	2.017944	3.173022	1.79367	3.984522529	1.677974	2.625465	1.98347	3.264108	3.582687	0.4673344	5.411413	1.604153	2.829527	2.070342	0.8917753	2.756081	1.128351	3.749497	0.8806373	1.526679	2.025962	1.238561	0.9924285	1.572092	1.836733	2.126707	3.178366	1.009609857	3.920885	3.744079	3.146619	1.521817	1.111844366	1.412617	2.097175	2.293311	3.161954	2.334128	2.285715	3.814902	2.929873	0.8863558	0.7520493	0.9277398	4.317923	2.093054	2.001338
AC092718.4	5.721456	5.640905	8.36243	11.93435	1.883004	7.143418479	7.433868	11.85527	7.743976	6.214803	8.448082	6.105371	6.853186	5.045215	9.94615	8.417954	8.876473	4.620639	7.010188	3.871616	8.879394	14.05641	5.247402	5.264589	3.692114	3.490151	4.978665	7.134819	7.621032	3.132575443	6.083619	6.153735	7.20401	7.235744	2.831997806	4.934792	5.489583	4.022458	7.351937	4.941096	7.226671	7.632972	4.850719	6.83674	9.208489	2.570956	7.623029	11.46691	4.343916
AL133406.2	2.523482	0.8587423	0.8894591	0.6891516	0.2500892	0.798782602	0.1767081	0.8713505	0.316464	0.8190632	1.14012	0.9922592	1.077867	0.1546327	0.9218656	0.4287867	0.3315711	0.4863167	0.2740944	2.263618	0.3878785	0.5676348	0.4824887	0.4935606	0.4447489	0.1604564	0.341458	0.8361207	2.575559	0.164230151	1.245465	1.581135	1.716206	0.2020811	0.518693766	0.7676368	0.4473981	0.3730459	1.013995	0.6539028	0.8964195	4.069969	0.4216864	0.3467878	0.1151375	0.3951166	2.516648	0.6589754	0.657265
AC004593.1	3.211892	0.2626127	0.06358587	0.3621068	0.5005963	0.103377145	0.9853389	0.1032725	0.207853	0.2573626	0.4890312	0	0.1078767	0	0.2545202	0.9441189	0.3733291	0.02607445	0.1763507	9.666172	0.3440886	0.0568109	0.5432533	0.1852398	0	0.2408857	0.2196921	0.175732	0.4380839	0.838273497	0.9951935	0.8256294	0.2712062	0	0.020491859	0.3032677	2.731408	0.1244525	0.8824715	0.1266676	0.3058528	0.4028607	0.5803032	0.4979808	0.5531216	0.3954467	0.08685346	0.8573837	0.1233401
LINC02441	7.262564	8.214172	4.22846	6.830174	2.532908	2.510716228	6.081337	1.194368	4.678952	1.570906	4.860412	3.126034	1.507538	0.8389942	11.77433	4.839076	0	2.412453	2.294476	2.729282	1.147921	0.4927728	0.598366	2.97919	2.672956	2.785896	2.752519	1.996087	3.937579	5.061263833	2.441437	6.378155	1.633624	0	0.592482009	1.052207	3.948666	7.286559	4.847838	2.609421	2.299216	0	4.270848	5.137518	3.398391	0.09527974	1.130039	0	10.84106
AL049840.1	1.185835	1.017701	1.373346	1.205475	0.7468833	2.009492659	0.4523425	1.213084	0.5400625	2.958081	1.910931	0.4779596	1.635055	0.1649305	1.745	1.24397	0.4951131	0.8743854	0.8686907	16.3533	0.9929026	0.8718289	0.9116131	0.3553399	0.8903507	0.7530252	0.08324516	1.055894	3.128694	0.64461504	0.7884737	1.026524	3.134325	1.0001	2.061533556	1.378961	1.374315	0.9195657	1.479648	1.601885	1.460251	4.236063	1.289337	0.2573094	0.3143811	0.636827	2.344858	17.01859	1.345989
AC138956.1	1.347439	0.4914041	0.6040658	0.1911119	0.1981527	0.458305343	0.4200323	0.5995539	0.1880575	1.222472	0.6775119	0.1521667	0.3985446	0.09188985	0.478551	0.2378178	0.1970348	0.4954145	0.279222	6.576269	0.1676329	0.0899506	0.2457574	0.0733241	0.1219801	0.1907012	0	0.914225	1.085686	0.234223477	0.6684886	1.307247	1.574503	0.2882061	0.29200899	0.2881043	0.2835888	0.2955747	0.6636921	0.7019494	0.6779738	1.382036	0.5429352	0.1791976	0.109472	0	1.615836	8.04072	0.3124617
LINC02595	0	0.3556253	0.2706215	0.1100805	0.2663172	0.175989252	0.9677544	0.5127821	1.010997	0.3651117	0.910576	0.2045121	0.3826028	0.1235	0.4062142	0.9588815	1.324074	0.5548642	0.1250915	8.999206	0.3942726	0	0.6055463	0.3449166	0.2185884	0.5126048	0.6233398	0.3205352	0.3242583	0	0.2566996	0.5490435	0	1.162047	0.305246731	0.6453536	0.09528585	0.7945048	0.2816849	0.1347743	0.5206839	0.2857625	0.5613115	0.2890099	0.3678258	0.2805035	0.7855027	5.192843	0.1049871
RAD51-AS1	4.533767	1.965795	1.495918	2.044537	0.765505	1.945635891	0.891578	2.96409	1.355211	4.332472	3.710337	1.187008	3.451547	0.6553653	1.931074	1.302389	4.859882	1.521296	0.9403986	3.766409	1.25784	1.229608	4.844436	1.547069	1.099547	1.076742	0.6891286	2.161628	3.943294	0.417624879	2.014925	3.132073	7.294904	1.284692	2.381526153	1.284238	2.317536	1.171145	2.958439	2.756476	4.000685	5.970937	1.96095	0.7348793	0.8295601	1.612565	3.667741	0.8068304	1.810657
AC124248.1	2.561237	1.374352	2.903122	3.833648	0.3726454	4.637776459	1.955971	3.416725	2.121962	1.532652	3.761708	0.2384703	0.8565735	2.880129	1.547302	1.661175	1.235144	5.020693	1.867037	1.349161	0.5779582	0.6766433	1.540569	2.206289	1.73321	3.825409	3.198105	1.893709	0.9830592	0.685191068	4.190525	2.765704	1.345912	0.2408887	0.976268863	0.4816072	2.044379	4.817427	1.795566	0.3771668	3.27856	1.865987	2.932224	2.830788	0.617618	3.663293	1.637901	0	0.7834861
AC084824.4	2.697138	0.7036753	1.180035	1.411771	0	1.941057924	1.489362	1.841386	0.9076154	1.685707	1.60156	0.5770262	2.041246	0.06335497	2.17069	0.562174	0.9509423	0.6831433	0.3850284	16.40526	0.8379352	0.8682509	1.242571	0.2274953	0.8690459	0.1314821	0.6395415	1.425088	2.287219	0.107659492	1.34978	1.77444	1.233599	0.5298892	0.939541922	0.3972765	2.3463	0.5434369	1.276445	1.832174	1.001658	1.246057	2.188424	0.6918843	1.547284	0.2877943	1.635542	6.407777	1.238733
AC093227.1	3.575955	0.9805846	1.193918	1.123064	0.624181	1.819741804	1.823434	2.040087	1.93395	1.711461	2.618384	0.5780098	0.9072751	0.4426928	2.277488	0.9442767	1.460376	1.07097	0.3449213	9.349556	0.714412	0.6000234	2.261691	1.467345	1.506813	0.3533581	1.246107	2.415799	1.922303	0.434002325	3.3798	1.46849	2.519626	0.1780096	0.889768571	1.067681	2.57482	0.6572191	1.359233	2.341208	1.040889	1.930473	1.795371	0.6109585	2.190727	0.6574302	1.974799	2.670207	1.230318
DLG3-AS1	0.5453963	0.3162051	0.4210915	0.4853133	1.139584	0.753066041	0.4392039	1.253839	0.3441218	0.04734332	0.7084357	0.4773363	0.1786009	0	0.1843555	0.2841972	2.060281	0.3021823	2.23841	0.7501561	0.0876421	0.4702811	0.0856582	0.7667085	0.2976113	0.1994054	0.2424818	0.4156318	0.4730168	0.081638058	0.4992861	0.2135802	0.4490095	0.2009071	0.067852711	0.3012543	0.07413318	0.6181313	0.4383064	0.4718498	0	0.6669768	0.1310115	0.8244578	0	0.109117	0.683025	3.821693	0.3675639
LINC01176	6.293504	1.234379	1.116562	1.951304	2.685962	1.089175535	2.44009	4.835878	0.7531496	4.407675	1.967932	0.21095	0.876993	0.2264669	1.039745	1.590879	0.7284025	1.755148	0.172039	1.399741	0.8004574	0.2216875	2.06941	1.264975	0.5761996	0.4699922	0.2143207	2.473568	1.449351	0.721568658	1.853462	2.416329	1.675643	0.2959573	1.799175197	1.508849	1.878343	2.853127	1.829402	1.081242	0.7160995	1.244534	1.23516	1.037857	1.214095	1.350223	0.8261166	0.3217003	3.320956
AC084824.5	2.811278	1.15323	2.580077	1.932405	0.3627202	0.878880949	1.09839	1.130746	1.032722	1.436577	1.535475	0.5106612	0.972719	0.448547	0.9835696	0.8706551	1.442696	0.3526679	0.7950728	8.025278	0.7159914	0.8781618	0.8997222	0.671102	0.5458094	0.4654402	0.8489797	0.8246215	2.760219	0.190554693	1.048863	1.346021	2.270778	0.7034182	1.148238742	0.4101824	0.7786676	0.6011689	0.7673015	0.8566162	1.300134	2.335226	1.121264	0.4373637	0.8015575	0.2546945	1.17473	6.371691	0.6196274
AL359076.1	4.85078	1.859775	1.449758	3.898684	1.307808	5.460380804	3.312255	3.466512	3.159366	2.227616	3.716637	3.058551	2.45959	0.4410713	6.86091	3.016889	2.837301	3.517443	1.451954	25.68332	2.615073	1.51117	1.96606	0.9678782	2.000474	0.9153657	1.947937	4.483678	2.641836	0.468446954	4.010931	4.313914	6.183502	1.959801	1.829923006	4.436806	4.934446	2.601057	4.275575	5.836208	2.55693	0.8930079	2.606089	1.720297	2.233228	0.5008992	2.021514	9.022315	2.390332
BX470102.1	15.01706	2.906139	14.04709	2.980051	8.651548	1.926436019	2.107281	9.467225	3.926895	2.062778	10.93206	1.480402	4.161076	4.186439	1.147498	0.9351481	3.36629	2.586231	2.031853	13.05121	1.431983	4.012711	1.088553	4.871703	3.936444	3.801095	4.952382	2.980495	6.526385	3.927543956	4.260198	2.210133	7.472217	3.100251	2.49444968	3.190307	1.009384	5.049819	2.619245	1.903592	2.206288	3.935289	1.86311	3.673855	1.454678	27.33721	8.582054	2.775225	7.451417
HM13-IT1	1.415324	3.853084	1.567856	2.048548	1.262389	1.436710009	0.9344539	0.925971	0.7987161	3.78188	1.233224	0.5924244	5.642317	0.2601825	3.637101	2.356801	0.2789482	1.110508	1.054141	3.893366	0.949292	0.1273458	1.565668	1.089975	0.6907639	0.2699814	0	2.307223	1.494343	0.44212971	2.027999	2.660394	2.431714	0.8160442	1.148349962	1.699492	1.50557	0.8369082	3.263905	1.277706	1.64542	1.204056	1.71468	0.507391	0.6199312	0	1.314147	1.921888	0.7741326
AC011476.3	1.17984	1.095384	0.8863148	0.350511	1.271985	0.816544018	0.3521668	0.9996533	0.8622723	1.162565	1.562124	0.6837536	1.754292	0.4044758	2.217327	0.6480276	0.2168243	2.195833	0.7169543	2.105242	0.7378776	0.5279197	0.9315173	0.6724045	0.5816695	0.9093698	0.4253137	0.5832155	0.8407352	0.400941498	0.7005994	1.033952	0.7875639	0.7752618	1.166335764	0.827828	0.3900894	0.6143824	1.050681	0.6253174	0.8526483	1.442851	1.103014	0.2892203	0.4417123	0.4976182	1.122363	1.225739	1.203455
AC016394.1	2.487329	0.7739614	1.691384	1.046338	0.2600754	13.302312588	1.008078	0.9156824	1.949921	0.8795008	2.489856	0.6191284	2.12225	0.4341795	1.414874	1.426907	1.758536	1.105394	0.7329578	11.29923	0.3740309	1.463946	1.397745	0.3849515	0.2348118	0.7008268	0.3652381	1.106014	2.105779	0.245934651	1.428894	1.286821	1.277494	0.6556688	0.408812587	0.3781369	0.3722103	1.810395	2.182325	0.8423393	0.9661127	2.734837	1.381352	0.4327623	1.494292	0.7670019	1.606382	3.618324	1.066276
AC008764.2	4.835799	1.722729	1.349509	1.573624	1.328045	2.413416435	1.206476	3.21463	1.386424	3.823477	2.594727	1.376785	2.976365	2.217087	4.253906	2.276979	1.584663	1.93686	3.243728	6.090363	1.85377	3.014302	3.733422	1.228569	1.962063	1.278104	3.26383	3.196828	2.385045	0.523265215	1.984131	2.518883	4.029144	1.545275	2.174535035	1.737821	2.850973	2.509241	3.698987	3.22598	2.72632	7.410065	3.02302	0.9127641	1.907607	0.6993938	3.179737	3.779294	2.460636
AC012467.2	3.875875	1.290742	1.709064	2.200118	0.5992911	3.385391386	1.674275	2.031305	1.302642	1.448856	3.682643	1.298984	2.24407	0.3406648	1.911747	1.862768	2.729653	4.897756	1.125968	7.349091	1.717215	1.772685	2.397634	1.137418	1.071045	0.4837298	1.266951	3.032551	1.977185	0.853106649	1.75158	2.662319	2.695158	1.012236	1.006600097	1.227371	2.324045	1.999335	2.862652	2.025136	2.173296	2.966321	1.996535	0.7063009	1.260263	1.364238	2.354576	2.832208	1.409888
LINC00339	6.553564	8.067394	3.064446	17.02614	1.753317	7.843973192	4.098855	5.45937	3.860461	6.698415	8.461287	4.214292	7.052896	3.479941	5.348678	4.737652	10.94872	5.610986	6.094256	4.909027	10.08623	5.475869	6.016225	5.826177	4.115802	2.969796	2.421242	4.670721	4.771225	2.569878938	8.923196	5.060531	7.345804	7.650414	8.670042214	10.31591	9.585462	11.57723	8.233943	11.23316	7.575786	9.10567	9.770722	3.158509	8.717782	2.659268	10.7687	2.180604	2.69564
LINC01106	6.136101	0.9202891	0.5304629	1.383943	0.1980098	2.170920047	0.7413404	0.851644	0.9310676	1.044727	0.8968363	0.7533734	0.962024	0.2337328	2.008923	0.9258949	0.3579868	0.5625651	0.1691034	2.389647	0.4720794	0.6537145	1.034414	0.7060683	0.7461279	0.2425356	0.4213273	0.801627	1.98351	0.312072809	0.6159541	0.5047084	0.5591306	0.3839977	0.241691652	0.3925862	0.9403209	0.7697302	0.6600404	0.5192502	1.00303	0.9271315	2.124647	0.5013916	0.4077377	0.1516782	1.061873	2.219802	0.4967398
LINC01232	1.551389	1.047994	0.4338282	0.943382	0.2013812	2.355478018	1.122074	2.224581	0.9823645	0.9902307	1.817774	0.8938538	0.7637861	0.7844508	0.6962456	0.9667703	1.938372	0.5773309	1.059413	2.167857	0.4736123	1.294453	0.2863933	0.5454774	0.4958702	0.5426631	1.310356	1.531837	0.7968821	0.749031491	0.2717521	1.331867	1.728169	0.9294751	1.690910585	1.061882	1.343055	1.94653	1.607453	0.819375	0.1732393	1.382945	0.3022063	1.139326	0.7654385	0.6363254	1.050984	1.103714	1.775119
GATA6-AS1	6.585244	1.243616	0.7515201	2.739935	1.424352	2.525078918	1.957539	3.993239	0.870862	2.303228	3.639164	0.1893111	1.605547	0.7367318	1.190734	2.169713	0.9260528	0.5706914	2.00709	1.024761	1.008004	0.3730261	3.317928	2.229889	1.562523	0.8962851	0.8655122	4.450657	1.542472	0.625966418	2.112175	3.230111	3.363671	3.532461	1.076412735	1.486827	2.508898	2.397025	2.269472	1.885214	3.052556	5.114099	1.339388	0.9512121	2.133713	2.42344	4.125087	0	1.857287
AC069234.5	1.685135	1.007524	1.951597	0.4300019	0.2400696	2.538306516	0.6542811	0.8584522	0.05695972	1.261654	1.055355	0.5991565	2.069366	0.2226562	1.952953	0.740894	1.909722	1.250445	0.1127627	8.691713	0.6092812	1.852636	0.5458651	0.1776699	0.2955672	1.155209	0.1404762	0.8668321	1.863413	0.756722003	0.2892499	1.484793	0.6069543	0.3491727	0.746869148	0.3490494	2.319157	0.2387334	0.5924863	0.8504387	1.525441	1.159193	0.5565889	0.5210516	0.7957771	0.3792866	0.499825	3.4159	1.088358
AL133520.1	1.220519	2.340595	1.884685	2.437496	0.7133497	2.710548744	1.468913	1.452011	1.01551	2.151551	1.742174	0.3834602	1.434761	0.5954462	2.103609	2.7152	2.127976	0.4161482	0.2680531	5.337539	2.715653	1.036231	1.179636	0.5807269	0.9368074	1.098439	0.584381	2.089203	0.6731255	0.899418152	1.75335	3.058957	1.2367	0.6916946	0.91106805	0.7951678	4.747277	4.46909	2.942601	1.299609	1.115751	0.6888918	4.630819	1.083787	1.891676	0.601079	1.138649	0.4511157	1.743536
AL158166.1	0.9447655	0.7189192	0.683848	0.3708911	0	0.71154684	0.7336413	1.332799	0.9580287	0.5535723	0.657424	1.550378	1.314875	0.1248315	0.6843232	0.6922999	3.212039	1.514286	1.011521	5.685145	1.081707	1.22197	3.338592	0.6474657	0.8837806	1.036263	0.1575151	0.4859867	2.130403	0.212126923	0.5189345	1.05443	0.6805741	0.7830505	0.220384144	0.9132362	0.6741923	0.5353806	0.7592585	0.6811369	0.5262977	0.7221088	0.9077813	0.5355642	0.4461499	0.5670557	0.7005633	2.127904	0.2652977
AP001469.3	3.136408	0.7028169	1.292494	2.03047	0.9429876	2.144796547	0.9164341	1.689006	0.8637265	0.5912821	1.478208	0.3789132	0.9577673	0.8135702	2.291311	1.11295	0.4361245	0.2467282	0.4738313	3.572878	0.5565678	0.4977504	1.57751	0.9656756	0.8999852	0.3798948	0.8212645	0.4135144	2.262919	0.691252423	0.6658463	0.8951797	1.473232	0.9143613	0.215448003	0.3719924	1.490803	0.6542365	0.9200841	0.9544292	1.02902	1.623651	1.479082	0.8408831	0.2059631	0.4157661	0.8827241	1.063236	1.1671
AC087741.2	3.69358	1.439928	1.180035	2.640011	1.451584	1.726638735	1.934102	3.992801	0.9643413	1.061371	2.552487	0.111471	1.167828	0.5385172	0.7380346	0.9955165	3.464147	2.177519	0.5454569	1.401454	1.105208	2.899338	0.4800843	1.074283	1.07229	0.5587988	0	1.048262	0.8836981	0.457552839	2.798324	1.077338	0.6291354	0	1.331017724	1.688425	2.077453	2.598308	1.228277	1.763036	0.567606	0.3115144	2.202821	0.3150544	0.1603892	1.528907	1.611839	0	0.6866891
YTHDF3-AS1	2.257799	0.4245428	0.989389	5.404369	0.8345596	3.561760189	1.053006	2.027765	1.221064	1.017024	1.494678	0.7476939	1.798446	1.290041	0.5303981	0.9300731	0.6915428	4.897565	3.005331	0.5035867	0.5000971	1.515379	0.4600251	0.9007223	0.6849915	0.803176	0.1627802	1.004463	0.6985892	0.712456928	3.050095	0.6595405	1.356409	2.764852	0.432726415	0.7078217	0.3981303	2.213105	1.765435	0.598319	0.3399312	1.343243	3.254121	0.503151	0.8452822	1.098769	1.037705	0	0.6579973
AC005550.2	0.3979853	0.4122789	0.2304584	0.1176388	0.04002229	0.149870623	0.2504708	1.064178	0.07596658	0.7254924	0.2606511	1.352304	1.195953	0.6434008	0.5256746	0.2287321	0.4244961	5.475634	0.1503905	2.41501	0.05642999	0.2906873	0.3419462	0.02961957	2.961937	1.155518	0.5308297	0.1926808	0.5644524	0.126154029	0.3021861	0.6875879	0.6167533	0.2975229	0.493676968	0.1551745	0.09546405	0.2653302	0.1364023	0.1755342	0.4694919	0.5010196	0.8322946	0.7721345	0.6264734	0.6463647	0.5647679	0.4218288	1.851229
AL121899.1	0.2407335	1.360811	1.858664	0.2520157	1.829102	0.51370489	7.532887	0	0.5207746	5.140652	0.5360534	0.4213848	2.732877	1.696428	0.5114877	0.156803	0.5456349	0.4573057	0.8591446	0.2207419	2.321071	0.4151566	3.327178	2.5043	0.3377911	1.93635	1.177324	0.1467652	1.698125	1.008962671	1.674894	0.4147994	0.1321261	0	0.20964748	0.4432374	0.06544358	1.364191	1.32201	0.6479533	0.1788063	0.2943982	1.889029	1.720297	0.5557808	0.3853071	0.9203126	0	0.9734384
PRR7-AS1	0.5280287	0.9856082	0.7457602	0.5581682	1.467798	0.504378367	0.2666872	0.4683384	0.2925339	0.9659039	0.8890104	0.3381483	1.568874	0.05445324	0.4253787	0.4026545	0.2919034	0.2446491	0.1378874	3.046783	0.1365898	0.3997804	0.3398128	0.3258849	0.08433194	0.2260162	0.1030654	0.2473266	0.6254982	0.185065463	0.4102893	0.6899357	0.4877248	0.569296	0.317244335	0.2987748	0.2940921	0.2919256	0.3415492	0.2376972	0.1434865	0.7244861	0.6434787	0.1380485	0.09730842	0.2164379	0.9677191	1.144807	0.6596414
AL355574.1	3.592425	1.041393	0.8157801	1.637049	1.284488	4.774628013	1.75036	1.236613	1.904762	1.687614	0.9411098	0.9247432	2.583492	0.4467442	1.673511	2.092185	0.9579313	2.007145	0.1508338	2.519013	0.7470714	1.020404	2.190481	1.485344	0.9224993	1.545231	0	0.9662437	3.37226	0.379577596	0.9285758	1.655075	3.943391	0.3113738	0.893866749	1.089423	1.26384	1.437006	2.094522	2.356383	1.255669	0.6891379	1.489009	0.5808078	0.2661119	0	3.175737	2.707661	1.265922
AC092171.2	6.374588	3.199644	2.887475	3.614608	18.41632	4.938025089	2.93958	3.43909	0.7944576	3.895666	0.8252683	2.264668	4.651608	1.225123	4.338127	4.808733	0.3360077	1.843289	2.626113	0.7600013	4.437451	2.6356	2.705071	2.938467	2.004511	3.370325	2.858092	4.165676	2.052485	4.417897146	2.139328	2.260941	6.934487	2.234018	6.493719461	2.27045	5.330702	3.558898	6.038117	4.391772	3.783807	1.664604	2.933029	3.50039	2.706931	1.100098	2.968713	0.9389572	3.209196
AC025171.1	0.5744227	1.074376	0.5285575	0.494255	0.4304697	0.788206172	0.6517743	1.598497	0.3915162	0.8360586	0.5256558	2.555024	0.9070325	0.5655978	0.5426039	0.8241618	0.5707215	0.9566624	1.010976	0.6926729	0.9104201	1.481859	1.030698	1.878298	1.516339	0.7595168	0.5037767	0.6692209	0.9335966	1.300344132	0.5532319	0.3549851	2.733786	1.234814	2.502214969	0.9996722	0.4235497	0.5707649	0.720907	1.615694	0.2980747	1.481931	0.5519361	0.75263	0.6143643	0.4534001	1.736461	0.4158993	0.954557
LINC02577	0.2288396	0.2097693	1.074425	0.06604207	0.04229346	0.190982125	1.14412	0.007755639	0.1739346	0.9985939	2.065818	0.4168045	3.426898	0.1830533	0.0573425	0.1546957	0.08410972	1.41575	0.06621866	8.949209	0.05366903	0.2303873	0.3963203	0.1617188	0.2777097	0.08140604	0.5279558	0.04524778	0.2188537	0.122203553	0.4756045	0.12207	0.5397326	0.2460574	0.018466972	0.6080936	0.02017628	0.5467548	0.4672216	0.0570755	0.3169748	0.06050872	0.1010266	2.208168	0.3582719	0.01484879	0.03424361	0.1634477	0.6724719
AC145098.1	0.4038111	0.2633828	0.3507479	0.1268208	0.8053949	0.26611278	0.06968278	0	0.163792	0.6835328	0.5619915	0.4859518	0.396708	0.3201324	0.292493	0.5128974	0.2288146	1.054753	0.8646875	1.11083	1.557364	0.417835	0.6659234	0.1703011	0.2360906	0.4429189	0.5386	0.3231202	0.4202656	1.360007287	0.7208586	0.0474404	0.6648927	1.896582	1.620178914	0.3903348	0.08233224	0.343248	0.7707393	1.106298	0.6748495	1.481488	0.2910025	0.04162009	0.3178219	0.1211853	0.8384161	0	0.2267867
AL121832.2	7.706716	2.19604	3.342256	10.21705	3.588106	5.532596239	2.535285	8.635927	2.802282	1.434758	2.336808	1.521212	3.737251	1.802582	1.558269	4.306354	0	2.89684	3.511175	1.443414	1.359633	1.628806	1.792411	1.936283	0.6442304	1.726588	0.3499288	2.549167	2.207129	2.886418659	6.448713	3.482892	6.047736	3.841597	0.563035299	1.738977	1.925687	4.311497	3.900577	2.723732	1.680726	1.764626	6.869343	1.568355	1.651912	2.598227	3.320195	0.9454521	2.180683
SNHG7	15.90193	3.783964	11.33948	5.931552	14.83669	9.075395105	13.16185	16.17249	7.160381	15.19898	8.768205	2.126902	9.760995	11.94851	5.320168	10.11216	1.279887	17.97243	11.83259	2.649055	2.843779	15.66122	17.08503	12.68134	11.13537	13.75893	12.118	8.74187	19.58283	9.826065689	8.640349	10.7471	10.36039	9.561145	5.724317092	4.89028	7.055977	3.771384	3.23338	6.880235	21.68268	10.11185	7.111668	11.24528	13.72045	3.849257	7.182141	5.971616	11.13601
AC253536.3	0.1177782	0.5121333	0	0.09863842	0.1789766	0.206976607	0.1083954	0.09846047	0.1698584	0.4089513	0.2622627	0.3436023	0.7713767	0	0.7962309	0.4296064	0	0.2610248	0.1681337	5.615864	0.4920837	0.0812457	0.295966	0.1655706	0.1101756	0	0	0.287218	0.3541127	0.070518896	0.1293849	0.7379618	0.6464234	0.08677172	0.586111235	0.1301116	0.1921086	0.08899023	0.5994639	0.8604541	0	0.2880671	0.414948	0	0.04943896	0.1885104	0.8073636	5.659158	0.1763897
AC020663.2	1.369172	0.5556646	1.268538	1.968453	4.0225	0.549966412	0.3360258	0.3052275	0.2961905	0.4437121	3.048804	0.5059544	0.6376714	3.34479	0.2292007	0.7134535	1.241319	1.155967	2.019706	0.08369798	0.3520291	1.259308	0.5160906	0.6415859	0.4553925	3.337271	2.434921	0.4451878	0.5910958	1.74886863	0.3342443	0.7434965	1.703326	0.806977	0.227118104	0.2688973	0.2481402	3.310437	0.6357472	0.2807798	1.694935	0.9674252	0.6431694	0.6522794	0.3831519	1.534004	1.251414	0	0.7108504
AC008649.2	0	0.07872462	0.4193514	0.2842988	0.2063408	0.136355309	0	0.340543	0	0.3771815	1.007869	0.07922731	0.1185753	0	0.2098214	0.07075572	0	0.5158861	0.3876801	25.1509	0	0	0.08530424	0	0.08468042	0	0	0	0.06280829	0	0.3977783	0.2552372	0	0.2000769	0	0	0.1476537	0	0	0.3132667	0.6051337	0.6642207	0.1739602	0.074641	0	0	0.2864011	20.22564	0
AC008870.2	2.032365	0.6139598	0.9414931	0.7928159	0.2925848	0.853951753	0.4134693	0.6438392	0.208259	0.824532	1.667315	0.2246837	1.289043	0.04522703	0.3966936	0.2508235	0.2909342	0.7721499	0.2748592	4.649161	0.2475205	0.3541805	0.5039948	0.180446	0.220136	0.2815822	0.1141369	1.115143	0.7866984	0.115281868	0.7285481	0.6836236	1.796476	0.4255543	0.367292558	0.425404	0.5932102	0.3879418	1.065946	0.9624384	0.3336902	1.726714	0.7811219	0.1234784	0.215523	0.05136173	1.066033	2.981006	0.4036981
AL049552.1	2.847498	1.419772	0.4397012	1.335465	0.08654156	0.457511053	1.310326	0.5237005	0.3285302	2.254264	0.8454222	0.2326015	0.5967808	0	0.7480115	0.9792984	0.6884267	0.1081841	0.406493	13.68179	0.1464246	0.3142815	0.6439952	0.4483318	0.5682541	0	0.9115129	0.4513603	1.527863	0.136393567	0.5422056	1.534372	1.187761	0.08391442	0.368427288	0.6291359	0.681203	0.688479	1.098425	0.3941622	0.8459985	0.9286044	0.766088	0.5008838	0.6215428	0	1.381376	6.111302	0.9552555
AC005476.2	1.035674	0.6657206	0.6779443	1.018216	0.5132012	2.356998908	1.895973	1.242241	1.290697	0.9146554	1.804842	1.320238	0.1769489	0.1427929	1.552527	0.4223527	1.939163	1.390012	0.9642199	2.229652	0.6512358	0.5591174	0.1909482	2.487744	0.5686556	0.7902437	0.420418	0.226483	0.9372831	0.404414637	0.1484003	0.4020488	1.334569	0.8957196	0.134450183	1.119254	1.064988	1.633103	0.5428152	0.960942	0.2006747	0.7158748	0.8653311	0.9467823	0.3685819	0.8648619	0.8904042	2.217715	1.962439
AC024896.1	4.632302	2.458963	3.86185	3.794948	0.3917966	3.592365931	4.816942	3.610282	8.626593	3.634645	4.726902	2.211402	4.041421	1.162808	4.975089	2.351122	6.389215	4.154951	1.95072	5.792202	4.482882	3.574875	2.275739	5.154032	3.328349	1.621372	3.094996	1.406822	4.561671	0.416805686	2.690739	4.676778	3.240537	1.842529	3.528394234	1.614017	5.060542	2.396138	2.410456	4.669382	6.281298	4.39322	3.972011	4.032136	2.500032	1.753835	4.248545	13.54468	2.154625
FENDRR	0.4835927	2.688779	1.993817	0.9922633	0.4629687	1.010092836	1.562186	0.9257893	0.05230738	2.320568	2.074712	0.7449116	1.250005	1.308609	2.105424	2.159575	0.2922901	2.244567	1.063139	5.29459	2.614185	1.014119	2.348421	1.511933	1.890934	3.026971	0.9460178	1.892785	0.6867225	2.437992361	2.897079	0.7756907	1.167843	0.1852662	2.538909662	3.508131	13.24116	1.344637	3.575471	15.40012	2.291641	2.207878	2.016632	0.3110206	4.173565	0.6579139	0.4462504	0.9139603	0.8285408
AC002553.2	2.912076	0.9784685	2.60606	0.6235677	0.4525784	0.747688475	0.8222989	2.240794	0.429521	1.654585	3.831729	0.5213205	0.9536173	0	0.920425	0.7759615	0.6000335	0.8800716	0.5668797	25.85281	0.4466835	0.5478562	0.9355117	0.6140617	1.238227	0.5807456	0.7062006	1.089432	1.285767	0.475523192	0.9451742	1.244056	0.7628187	0	0.494033337	0.07311408	0.7556657	0.7500989	0.6382589	1.068829	1.032323	3.56124	0.7631122	0.4911423	0.6667538	1.43006	3.769073	14.31032	0.8920734
AL132989.1	1.48327	1.686839	0.7047434	1.743896	0.8669181	1.861865457	0.9450727	1.621521	0.5347885	4.555973	1.863158	0.56587	1.693815	0.1608072	2.225892	0.8026352	1.206838	1.300463	0.4886385	6.591216	1.24677	0.3935339	1.397745	0.7057445	0.8182834	0.5005906	0.2029101	1.008629	2.876315	0.341575904	1.378758	1.215331	3.819959	0.6724809	1.902114118	1.554563	1.302736	1.034511	1.130896	2.193592	2.627149	3.069715	1.388661	0.376315	0.5268339	1.095717	2.948042	5.299566	1.05944
AC036214.2	1.122811	0.810254	0.7193455	4.831777	0.1089084	0.953594978	1.187267	1.407974	2.170557	1.219362	0.7447459	1.233596	1.564624	0.6565565	2.173379	0.597527	1.624409	0.6580314	0.7673276	10.05471	0.5297712	1.038208	1.981068	0.6851046	1.139723	0.4192515	1.083367	0.9175627	1.939317	0.686578742	0.7085833	0.8756556	0.3933525	1.320028	0.534978303	1.029258	0.5844961	1.353777	0.6143619	0.6889362	1.11788	1.227034	5.164739	0.9061108	0.4211746	0.860323	0.850302	4.648903	0.8586734
AC124016.2	1.482412	0.5729732	0.3052122	0.9518237	0	0.372157722	0.500249	1.61105	0.7482709	0.8235602	0.5134827	0.2594843	2.373288	0	0.8590057	0.4377278	0.5973266	0.281604	0.3527015	14.31802	0.9210987	0.6135578	0.2793874	0.6112915	0.4314245	0	0.1757537	0.9037648	0.3885614	0.236688987	1.121855	1.424211	0.9221012	0.2184299	0.221312077	0.3275291	1.934374	0.6720435	0.8736468	1.36801	0.4404281	1.208582	2.532232	0.4346014	1.368976	0.1581787	1.042242	1.978578	0.8584474
B4GALT1-AS1	2.312812	1.039576	0.4815328	0.8651046	1.125451	2.035462877	2.080729	2.541752	1.321087	1.055706	1.273047	0.6368259	0.8169455	0.1648131	1.37031	0.7312263	2.473804	0.8885726	1.057268	2.21606	0.7516636	1.236901	1.126461	1.358975	1.458552	0.5700676	1.525075	1.045637	0.721215	1.166949708	1.684306	0.8059803	2.952384	0.4594887	2.269564537	0.7464054	0.9748997	2.415087	1.357467	1.378918	1.1002	0.9533892	0.3995099	0.8356604	1.047191	1.996466	1.644343	0.06243199	1.494479
AL138689.1	0.426329	0.22816	0.6076829	0.08239557	0.07475222	1.654839054	0.04527294	0.5757284	0.5320788	1.024827	1.67958	0.6888506	0.3436552	0.1386601	0.9881709	0.1537984	0	0.5918275	0.421341	17.68182	1.01182	0.8822699	0.4944581	0.1383059	0.3681317	0.1438823	0.6998575	0.149951	0.705371	0.17671951	0.03602633	0.7397293	0.1079953	0.6523467	0.563035299	0.6158876	0.1604739	0	0.1844868	0.3404665	1.096125	1.363575	0.378129	0.4596902	0.5781694	1.338481	0.6484755	5.751501	0.7367173
SNHG10	3.491564	0.7640133	4.226286	6.600584	1.257989	5.310215535	4.960052	5.225745	2.802008	3.789559	1.705449	1.054762	1.917932	1.690584	3.367714	1.346941	2.961296	6.6113	2.773557	1.394249	0.4995375	3.03011	1.761872	2.004519	0.8534219	1.5813	1.98299	1.586196	5.056116	1.112712046	2.313761	2.222991	5.600653	4.306643	0.815523309	1.294025	1.065536	2.987052	1.701695	1.689009	2.334043	4.049527	2.012929	1.253738	1.53182	1.054592	4.953193	3.625935	2.459371
AC136475.2	5.420803	1.458012	0.776656	2.106132	0.6369194	2.904159369	3.240249	4.765286	1.269388	1.921028	1.866615	0.2445537	0.6588186	0.5907204	1.068644	0.8736165	0.506661	0.6900416	0.4786663	1.076117	0.6465841	0	0.5792854	0.61278	0.9932668	0.2451872	0.2981536	1.379855	0.9693627	0.301144471	2.332889	1.523176	0.3680656	0.1235169	1.877200652	0.7408396	1.823071	0.2533497	3.053982	1.676083	0.9962064	1.366849	2.308966	0.7372703	0.07037484	0.1341694	0.9724486	0	1.355861
AL049840.5	0.1984307	0.1725666	0	0.2742041	0	0.388563226	0.3287209	0.4976535	0.4721878	0.6200946	0.08837112	0.1736686	0.2079363	0.08389942	0.7818888	0.217138	0.3598027	0.2261675	0.1699612	22.0526	0.2295842	0.2463864	0.3365808	0.1673702	0.2227463	0	0	0.1451699	0.8260656	0.213856218	0.1743883	0.3356924	0.9801747	0.08771489	0.562857909	0.3945776	0.4531256	0.179915	0.191362	1.007145	0.7958823	1.553057	0.2287954	0	0.1999053	0.09527974	0.6277995	10.20186	0.3922753
AL365330.1	2.310316	1.506887	1.81561	1.865771	1.786733	0.745717169	0.9682101	2.069339	0.08924762	2.879294	2.112919	0.4332883	2.972197	0.8721748	0.8367172	1.19312	0.7480644	1.528228	1.148439	1.81582	0.397773	1.024522	1.360691	0.7655534	0.4245184	1.086027	0.4402117	1.622295	2.891074	0.741046029	1.178353	1.977487	2.649241	2.188412	1.293418353	1.139395	2.08606	1.589758	1.52513	0.9517958	2.574002	2.92624	0.9117347	0.4762405	0.259764	0.2971436	2.316828	0.495576	0.815578
AC104958.2	0.729585	6.394978	3.379804	10.03363	1.225386	6.376911156	19.05717	2.407579	20.24791	11.39974	9.833127	1.613154	5.381924	0.7306088	8.700141	9.70947	2.436946	0.8935697	1.644498	1.848544	1.073673	1.311182	5.06592	2.866388	2.676079	1.853194	1.48528	5.741401	5.062095	2.138187325	3.901958	4.222487	3.825173	1.442799	0.616264372	3.329991	2.881123	5.222424	5.369542	0.5758323	3.679241	1.737491	9.611413	2.81791	2.224363	1.244565	2.824602	2.675328	5.020474
AC006001.2	3.64334	1.096773	0.9737179	2.40581	1.277641	1.688596233	1.386375	2.606473	0.6567978	1.702946	0.7280725	0.5110077	1.682555	0.987473	1.78639	2.81122	0.7410862	1.353147	0.8501685	2.634077	0.6755356	0.57998	0.4181545	0.8864556	1.288984	2.76659	1.246015	0.2135763	2.511662	0.545356156	0.6927195	1.558452	4.537645	1.187237	0.767068393	0.8772131	3.199898	2.11755	2.308585	1.67031	1.717341	1.142441	0.8527386	0.5584547	0.5293869	0.5046372	3.047973	0.2244357	0.7974769
FAM111A-DT	2.368745	1.174053	0.6714379	1.649126	0.7740317	1.665493746	1.680764	1.827903	1.110855	1.268228	2.231563	1.341023	1.453746	1.400756	1.794945	1.98742	2.740758	1.872273	0.8690191	1.708768	1.261715	1.405474	1.756074	1.474022	1.107921	0.8721064	1.679129	2.643355	1.540074	1.502572386	1.947084	1.914906	1.881935	1.647515	1.743442713	2.122713	1.391462	1.314162	2.469402	1.528631	1.218046	2.937304	1.55183	1.290711	2.075539	1.630526	1.598432	1.810717	1.97223
AC074117.1	4.603499	2.278123	1.963037	2.915745	1.039082	4.289157743	1.879066	1.320386	1.826451	2.668515	4.660774	0.6574566	3.111732	0.5972301	2.660126	1.932096	1.426135	1.988047	0.7424097	4.18588	1.2938	0.5447653	2.807339	1.110177	0.8828902	1.154938	0.753598	3.464167	2.748581	0.645830737	3.978016	2.48011	4.027794	0.5676274	1.083137685	1.503681	1.466151	1.586332	3.916304	1.703441	2.088763	1.727389	2.689754	0.6829257	1.19662	1.079018	2.823552	1.542502	1.148104
AC064807.1	1.43913	1.362798	1.160512	4.586687	0.8018676	2.087463753	2.222185	1.056042	1.095401	3.586712	1.400521	0.3731972	1.410324	0.923996	1.383698	0.8332303	2.077926	1.630167	1.62071	1.964764	0.7605885	0.8603742	1.376242	1.708398	1.176708	0.8418692	1.165918	0.9651152	1.878686	0.899965244	2.529522	0.9518091	1.94833	0.8482094	1.217485659	1.837138	1.182379	1.739792	1.80765	1.045239	1.377722	1.799052	3.359674	0.7559262	1.194763	0.6142413	1.543012	0.486605	0.7663294
AC068580.1	0.6954524	0.6804056	0.805421	0.3822239	1.188916	0.785666303	0.6000461	0.545049	0.09402875	1.629963	1.355024	0.836917	2.049658	0.3675594	0.5037379	1.155115	0	2.229365	1.116888	0.2391371	0.8381646	0.1799012	0	0.4399446	0.1626402	0.7628047	0	0.8744761	1.990425	0.780744924	1.14598	0.7353262	0.7156831	1.537099	1.622272169	0.9603476	0.4253832	0.1970498	0.9780726	0.8022279	0.3874136	1.488346	1.08587	0.5734324	0.4378879	0.417416	0.3437949	0.4176998	0.546808
AL391834.1	4.146635	1.19071	0.8154888	1.376006	0.08916872	3.181948526	1.404108	1.471632	1.100136	1.792959	3.91989	0.6162753	2.357107	0	1.881461	0.8255676	2.482639	1.597712	0.6701328	19.3701	0.9806525	1.619111	1.179636	0.4949377	0.6220987	0.1716311	0.6261225	1.108995	3.14849	0.070267043	0.9024596	1.948614	2.898517	0.6052328	0.379611687	0.6482346	1.914225	1.507431	1.666217	2.075765	3.312386	4.305574	2.029742	0.5160892	2.364595	0.469593	1.144837	4.887087	1.124862
AC008906.1	1.991523	0.9135516	0.912435	0.5361062	0.0498846	0.510957805	0.5740302	0.933063	0.7811619	1.458988	1.754357	0.4980002	2.465323	0.4626622	1.433011	0.6329138	0.8928571	0.3949458	0.4217619	14.08735	0.65412	1.222825	1.23738	0.5722357	0.7779432	0.2880521	0.05837972	1.28086	0.4555327	0.432412573	1.08187	1.892308	0.7567223	0.1451108	1.241548714	0.3626488	0.5711439	0.2480347	1.407018	1.035042	0.8290109	1.712862	0.8200979	0.4872171	0.6063063	0.2101675	1.229007	8.675303	1.337249
AC004148.2	4.035454	1.101007	2.225505	1.931236	1.262533	1.404712972	0.8582703	2.423865	0.5257459	2.402051	4.480388	0.5836984	1.214142	0.7886026	1.971596	1.219277	3.535646	2.684134	0.6535351	4.322236	0.9263924	0.5614254	1.73628	0.9534404	0.740189	0.9918823	0.6030764	1.633274	3.035216	0.629430273	1.663978	1.306741	2.698768	0.8494495	1.088479332	0.8491495	1.309074	1.332374	1.42623	1.225695	2.997358	4.810631	1.314216	0.5778707	0.5693899	1.81828	3.495852	5.322762	1.513456
AC009948.1	1.023885	0.366647	0.5072884	1.355027	0.1123245	0.564949251	0.2645542	0.1716475	0.1480583	1.865026	0.7802987	0.2875232	0.6311369	0.08102659	0.4790861	0.3380924	0.9679871	0.7592806	0.1641415	14.88113	0.8974499	0.9064754	1.006125	0.2678593	0.6965764	0.1921787	0.2190881	1.211721	0.478668	0.334387529	1.882662	0.3602198	1.253134	0.1694228	1.115779416	0.7863281	1.303899	0.347509	0.9460487	2.684285	0.6100239	1.473095	2.709405	0.05417582	0.8549813	0.3154876	0.714571	3.393797	0.1820415
AC007255.1	4.716037	2.024207	1.268538	3.220236	0.8322413	3.105018701	1.596123	1.507061	1.925239	2.091786	3.760191	0.8654483	1.65396	1.76888	2.468316	1.105853	1.103395	1.907346	1.042429	10.54594	0.5280437	1.038929	2.809827	1.206182	1.380409	1.134672	2.516085	4.410142	5.319863	0.546521447	4.244902	1.401205	2.955771	1.042345	0.897116509	1.260456	2.456588	3.965627	6.907638	1.684679	2.745794	2.083685	6.811748	0.7777177	1.379347	2.666245	2.358433	0.8406208	1.954839
AC023157.3	2.129823	1.021912	1.190773	1.00828	0.2869798	2.87626112	0.5503872	0.552567	0.4766285	0.4480837	1.495199	0.4866712	0.4535163	0.1996228	0.7781882	0.3444258	0.4280411	2.371726	0.5841196	1.327623	0.3945154	0.6947908	0.4844529	0.3008817	1.138481	0.3222192	0.3358512	0.9210783	1.463181	0.169610104	1.083413	0.5620597	3.195895	0.2782679	0.665690993	0.4520257	0.3251493	0.7372381	0.7251228	1.089232	0.3272977	0.359256	0.6451856	0.2508767	0.4360005	0.8816113	1.062208	1.335919	0.4148198
HCG18	2.464864	2.306476	1.108307	2.350026	0.6816749	2.824910101	2.168547	1.316483	1.959565	1.815	2.691744	1.451958	2.162759	0.7220728	2.788199	1.51077	1.134472	0.8162699	1.361644	12.15383	1.698178	1.403896	2.482931	1.447095	1.515085	0.9046454	1.675298	3.319237	2.588236	1.020634103	2.526212	2.674605	3.239548	1.113232	2.058455673	2.10396	2.320872	2.119269	2.297114	1.846513	2.353375	1.68618	2.19445	0.998027	2.632236	1.186567	2.126381	4.265471	1.743908
ZDHHC20-IT1	0.2987284	0.6061796	0.2306433	0.09381859	6.69576	0.449972519	0.3436628	0.06243289	0.1615585	0.8816617	0.9977903	0.08715004	0.3912983	0	0.259654	0.4280721	0	0.09457913	0	1.506564	0.09600794	0.1030343	0.2345867	0.04199471	0.09314847	0.2184395	0.2656277	0.1821223	0.5872575	0.715446258	0.1640836	0.8422827	0.655826	0.6602539	0.594636489	0.1100035	0.3248381	0.564279	0.7602292	0.2871611	0.2218823	0.7306428	0.4305514	0.0821051	0.1253952	0.1195328	0.5513221	2.272666	0.3579107
FTX	0.3894057	0.3106875	0.2565211	0.1054669	0.3257305	0.591940365	0.7200554	0.1567949	0.3593701	0.7070615	0.4454873	0.1281953	0.5381522	0.1510518	0.252559	0.7427735	0.1781411	0.2646735	0.06119934	54.34636	0.3341177	0.1035048	0.3804191	0.1928524	0.2038572	0.07837035	0.2096605	0.6240035	0.8502063	0.166844121	0.4081574	0.5338669	0.4294099	0.1658172	0.522682759	0.3946634	0.2855312	0.3158195	0.470853	0.494524	0.3900671	0.5417465	0.3707292	0.2386029	0.2654321	0.1115015	0.4012511	11.83578	0.5168459
AL162413.1	0	2.07833	1.38386	0	1.361849	42.29741677	51.13702	1.498389	16.58667	4.563896	3.104236	0	8.608563	0	0.3462053	0	0	22.32067	0	0.5478413	0	0	7.131434	0	0	0	18.59394	0	0	1.430892515	9.407457	0.5615218	16.72356	0.8803386	0	0	0	17.15408	13.44405	0	3.993882	0	6.888822	4.269465	0	0	6.143303	0	0
AC097461.1	1.094949	0.5942997	0.3417543	0.3999734	0.07080394	0.660895475	0.3966558	0.447941	0.4619775	0.444903	0.2593807	0.5437223	1.027372	0.1805875	0.7019831	0.4795136	0.5280337	0.1180144	0.2328005	10.14701	0.2695437	0.6267526	0.7098304	0.2685518	0.3414233	0.3066361	0.2071539	0.7598651	0.4041016	0.530054122	1.040766	0.9925991	0.4986695	0.2917818	0.214478067	0.2230485	0.7346569	0.2464345	0.6927292	0.5822622	0.3460767	0.4748358	1.16401	0.1664804	0.5378524	0.1491511	0.6695044	2.649232	0.2791221
AL031775.1	2.074596	1.22427	0.8580867	1.101425	0.2814796	2.176304516	1.295613	1.114923	1.389124	1.029063	1.319888	1.188856	1.164631	0.1566375	0.7585032	1.196864	1.567393	0.3284146	0.4759681	6.861913	0.7858147	0.7155484	0.698206	0.3958014	1.17827	0.1083578	0.988243	1.129281	2.073453	0.487987583	1.139521	1.531999	1.016641	0.7642172	0.571508013	0.491109	1.77251	0.9517039	0.5359	1.310517	1.320788	1.208128	0.9254994	1.242221	0.5287237	0.8894208	1.328359	1.364706	0.8655224
AC108010.1	1.12799	1.63494	0.5042067	0.3480413	0.6315111	2.071689194	0.464426	0.818903	0.8133869	3.710485	0.6609872	0.9525885	3.991926	0.2091801	2.866801	2.119092	0	1.24055	0.1695006	7.185777	1.927097	0.04095312	1.622399	0.5675166	0.7774994	0.868233	0.3167377	2.786948	3.473804	0.284368883	0.9130576	2.51087	2.31346	0.5248631	3.161188564	1.748926	1.678477	0.1794275	1.749398	2.351245	1.587451	0.9680302	1.768359	0.5547842	0.498409	0.4275969	2.160038	2.234524	1.529284
TRIM31-AS1	7.900795	2.151519	3.234888	3.884898	2.001017	4.628132647	2.699224	1.901417	1.985394	2.078277	5.686658	1.047705	1.829385	0.2530737	3.95393	2.027299	1.808844	3.297349	0.5981149	7.244677	0.4232044	1.486397	2.218532	2.456959	1.941017	0.7002797	1.490225	2.70032	8.6934	0.716749438	3.682167	2.100167	7.227226	0.6173595	3.187099946	2.02775	1.627149	2.623024	3.623679	1.657061	2.400694	1.268754	5.789483	1.05286	0.9044898	2.586611	5.681071	6.518855	2.653363
AL121839.2	1.072778	0.3018363	0.4604229	0.4855559	0.06472855	0.743797293	1.014902	2.231506	0.2969158	0.8413923	1.370051	0.7069408	0.140521	0.05336308	1.016559	0.1726346	0.9153903	0.1498445	0.4391624	3.263534	0.3224694	0.6268428	0.2765169	0.4311369	1.15701	0.1938049	0.7911827	0.3635626	0.9260311	0.130352804	0.1698421	0.2787525	2.374217	0.4184239	0.287340548	0.5472446	0.6741923	0.3933617	0.2079267	0.3603266	0.4991793	2.670149	0.3638055	0.4734968	0.2384007	0.7272164	1.81683	4.707379	0.9186185
AL596325.2	0.8675941	0.7167838	0.4019131	0.2179811	0.1977603	0.392055264	0.3593148	1.631909	0.1407638	1.4008	0.9659576	0.4935626	0.1136444	0.1834158	0.8546587	0.5086005	1.573157	1.318489	0.5573382	12.52984	0.2091262	0.2693174	0.3270277	0.6220207	0.6492725	0	0.115719	0.3570318	0.9631434	0.077919889	0.6671648	0.652329	2.214224	1.054663	0.680005094	0.8626014	0.3537841	0.1966596	0.3486199	0.8006393	0.1933232	1.591499	0.458497	0.2146113	0.1638828	0.8331788	1.235211	14.48632	1.130431
AC010761.3	0.8341248	0.6108652	0.7118049	0.3860538	0	0.462897581	0.2424235	0.3303063	0.1899418	0.4573042	0.6843006	0.03842286	2.472734	0	1.500917	0.3774584	0	0.5420768	0.1880132	32.36545	0.1693126	0.3634076	0.12411	0.4073235	0.04106746	0.577836	0	0.2810304	0.4264419	0	0.7716421	1.03152	0.2891417	0.09703131	0.393246576	0.1939941	0.2148228	0.09951213	0.59978	0.708983	0.5869433	1.395884	0.7171063	0.1447946	0.1105689	0	0.9722714	11.3909	0.1577963
AC022762.2	5.60217	0.9997387	0.9750773	0.9763235	0.4797844	1.04871644	0.424689	0.8324385	0.1926443	1.113145	1.478208	0.5668295	1.993607	0.3422948	1.032048	0.6580857	0.1467931	0.3229531	0.1733529	2.984176	1.264495	0.6701419	0.3356687	0.3277636	0.3635062	0.7814097	0.172766	1.214149	2.392843	0.261748631	0.8181944	0.7152175	1.33298	0.2505028	0.326324903	0.1967541	1.082794	0.7340214	0.7677111	0.5042829	0.8658823	2.296872	0.5133946	0.253658	0.3670103	0.5053417	1.319075	1.011371	0.8875021
AL109615.3	1.402566	0.1659526	4.044294	0.3775626	1.261411	1.257545149	0.3029501	1.292165	1.176506	0.24847	0.3824283	0.6429972	0.5499082	0.9278633	0.7850939	0.7084817	1.730062	1.513431	0.6333572	0.3412078	0.7543481	3.692362	0.1528491	1.086449	0.2766866	0.1674449	0.1781649	0.4886208	0.4435425	0.925468373	1.886675	0.20625	1.036868	0.6959122	0.071221705	0.1370252	0.38907	0.3892935	0.5827541	0.2751544	0.3614286	0.9101213	0.650911	0.4484311	0.8771108	0.4581395	0.4603498	0.710599	0.5315659
SH3BP5-AS1	0.7069159	0.412065	0.4690914	0.6024376	0.1219401	0.739619926	0.1740793	0.8002039	0.1694584	0.9075251	1.012545	0.3310881	0.7557957	0.2342686	0.5978428	0.4390483	1.48967	0.6315173	0.2781992	4.730184	0.7000056	0.371664	0.8101894	0.4157718	0.4575372	0.2347091	0.1121261	0.4158348	1.195713	0.137273833	0.7136142	0.4956045	1.39047	0.3124872	0.998321335	0.7387289	0.5360141	0.2338613	0.5251191	1.503075	0.6300793	1.654237	0.7012722	0.08506964	0.1636065	0.3669591	2.599241	2.15735	0.3502318
AL450384.2	1.182269	0.5685167	1.063156	0.8561815	0.3804532	0.429497579	0.3264251	0.6278965	0.0902676	2.042887	1.331795	0.10956	1.257124	0.4998808	0.209555	0.4131235	1.071869	0.4359647	0.1787021	2.410502	0.4693722	0.2590577	0.7995309	0.3050283	0.4814149	0.3051219	0.1855178	0.5978237	1.322125	0.374757563	1.314058	0.5751885	0.9160744	0.2766778	0.695630306	0.8451059	0.8394229	0.6305594	1.117797	1.074985	1.053765	1.394793	0.9622482	0.3325908	0.7181362	0.233753	1.749229	0.7351516	0.6249234
MNX1-AS1	4.356097	4.154331	1.900979	10.28369	6.907363	4.104936619	5.316374	7.758231	5.644976	3.441555	3.842488	3.738829	0.8545164	4.760265	3.731435	3.355493	6.868395	9.53423	6.624079	0.9841145	1.582609	2.525875	1.150173	3.780735	1.830757	3.785446	4.49092	3.059865	3.650242	4.195772721	3.537017	2.155827	2.564084	2.000001	0.989632774	2.255018	6.384426	4.960885	3.399296	0.9224465	5.345638	4.941139	5.863844	3.314175	3.975063	1.970396	3.262386	0.2527866	2.66628
AP000439.2	8.841154	6.586626	2.236541	4.207622	8.735095	6.999572515	2.416054	3.670297	0.5874854	3.960406	5.711258	3.169092	3.992034	11.48243	10.43861	6.603867	0.1367845	3.754505	5.298295	2.905219	2.065625	4.183818	6.312514	2.010656	5.080825	17.73994	5.232062	9.933943	0.9630605	6.991861153	8.353345	5.388341	5.216797	1.333846	17.613853589	5.033491	6.053801	10.8068	16.97481	1.009415	6.992656	9.372893	4.117057	3.035401	7.447713	5.505751	2.076408	0	4.907715
SNHG4	7.882335	6.053702	3.266848	2.414798	1.814857	4.283227507	2.088385	1.354982	3.334066	7.68943	4.153718	1.224444	12.38096	1.154205	3.717303	3.893989	2.99051	1.609711	1.753619	10.82598	0.6031651	6.120003	4.769685	4.288432	1.170401	0.7984498	0.8799091	4.91995	5.83204	1.123688956	6.684886	6.980635	3.165058	1.784902	0.967905189	2.475363	1.335783	1.134418	3.263289	1.968082	2.382413	4.562408	6.371584	0.9472353	1.317756	0.928458	6.387517	11.1764	6.428826
LINC01133	20.3494	7.704815	5.250505	6.325715	6.547491	22.259304065	18.34606	16.14378	5.090921	12.43716	9.555808	19.35474	3.535903	15.65698	10.21752	13.01123	18.66882	9.894202	16.26634	5.331283	2.585996	18.54943	2.886194	6.61168	14.21213	15.03195	21.14111	4.715615	5.450728	4.196041439	14.48498	8.895937	11.19722	4.054008	10.75958561	5.314227	4.34657	12.66909	8.274216	8.104023	2.313465	7.956658	5.702898	13.58301	16.60446	38.22027	10.29234	2.702181	46.67822
NFYC-AS1	0.9089938	0.858271	0.5113254	0.8156526	0.414394	1.349650827	0.6812142	1.025868	0.6320604	1.068606	1.127714	0.147747	1.513855	0.3294308	1.008312	0.6292939	0.4120562	0.8017081	0.3336761	4.250885	0.1377233	0.5374642	1.003425	0.3066834	0.3279798	0.6267026	0.138561	0.8312636	1.045142	0.349877393	0.9129802	1.074003	1.881564	0.4018143	0.397423024	0.7172721	0.6777891	0.8830448	1.210561	1.048555	0.7812573	1.905648	0.611387	0.2998028	0.2289372	0.1870578	2.105566	1.279097	1.015176
AL031775.2	2.271811	0.7056058	1.503453	1.766724	0.24659	0.692550296	0.8213965	1.424395	0.2925339	0.7888215	1.686252	0.4260669	0.7085237	0.4574072	0.7522486	0.8032958	2.942387	0.822021	0.6949525	9.969359	0.3129148	0.7835697	0.5606911	0.1824955	0.8095867	0	0.2885832	0.3957225	2.476973	0.097159368	0.6536333	0.5083737	1.959381	1.075969	0.726777932	0.3585298	0.6175935	0.7356526	0.391229	0.623955	1.325815	2.116759	0.8315725	0.4014027	0.8855067	0.3895883	1.668551	5.717846	0.3888412
AC019080.5	0.897106	0.5536722	0.1340595	0.4180731	0.1978909	0.741037966	1.238457	0.7620606	0.2504121	1.748388	1.482113	0.2532762	0.3411584	0.3058949	0.6539942	0.5202461	3.410759	0.7696267	0.2478695	11.86145	0.6696459	0.5988785	1.172623	0.292909	0.5414178	0.2539324	0.7719697	0.8468567	1.285039	0.103961808	0.7947684	0.9247431	1.381826	0.4477283	0.864068875	1.023018	0.8496426	0.655965	0.9070105	0.6676401	1.031738	0.6370201	0.1390302	1.288519	0.9839463	0.7642517	0.4348983	2.780986	0.5720897
AL161772.1	1.360483	0.7340732	1.253587	0.4646983	0.7922515	0.934893039	1.32293	0.2926365	0.972085	2.275741	0.5749331	0.2824673	1.593456	0.8082641	1.723441	1.276842	0.3601289	0.3725714	0.5209781	2.076135	0.6702277	0.5445966	1.151027	0.3936767	0.2926196	2.309161	1.218564	0.7310485	0.8888256	1.872938412	2.400013	1.586651	0.08175528	0.4170235	0.248326775	0.4497875	1.036655	1.823291	1.536275	0.1374624	1.261289	0.4250491	0.9303241	1.310109	0.4001732	0.2384153	0.3652393	1.002025	0.7227978
AC139795.2	3.102727	1.251231	1.65178	1.060884	1.283296	0.942261128	0.9499303	1.035438	0.6901527	1.837548	1.170072	0.2518442	0.8357829	0.9257207	1.130951	0.938776	0.5671362	0.8437041	0.32148	2.512373	0.9650141	0.6731654	0.5423225	0.7597901	0.807535	0.8233586	0.3671154	1.166997	0.7899282	0.96632233	1.305672	1.105299	2.513188	0.5253877	0.980589871	1.064225	1.469285	0.6238973	1.699199	1.616368	0.2230228	1.652396	1.154038	0.6189533	0.6144435	0.7809565	3.661387	0.7514302	1.697572
DLEU1	1.090992	0.648071	0.3212302	0.473884	0.1011587	1.417740712	1.511223	0.8509887	1.554082	1.677705	0.8770425	0.7719697	0.9858151	0.4143769	1.353319	0.8426303	2.405731	0.9396441	0.6968883	15.88078	0.5419947	0.7309027	1.695471	0.8032415	0.4618503	0.3488542	0.6067263	1.381559	0.7056456	0.166073876	0.6540997	1.597148	0.5449993	0.4005254	0.706717462	0.6434743	0.8264219	0.7125528	0.9109524	0.6932395	0.9188442	0.8774045	0.737352	0.5458426	1.045542	0.2042157	0.683028	2.318979	1.580191
CTBP1-DT	1.288632	2.843086	1.174452	4.625984	0.779029	1.746952132	1.164059	2.04799	2.051366	1.40652	1.328686	1.782452	1.537506	1.190385	2.241775	1.854614	1.536569	0.6598769	2.1895	1.263818	1.669212	1.547886	1.127216	2.528275	2.009958	2.06484	1.345123	0.924818	1.739597	2.641753285	1.477172	1.566564	2.6753	1.114495	2.674533494	2.382939	2.243543	2.114531	1.911369	2.459157	1.573038	2.541989	2.898973	1.485241	1.541623	1.903353	3.104284	1.810424	1.759575
AL355075.2	0.8249404	0.4384204	0.6369229	0.2878674	0.3133963	0.310650484	0.7592216	0.9195137	0.1487149	1.86184	3.06156	0.1203327	0.6603501	0.1937761	1.5403	0.3223974	2.077522	1.131784	0.3925464	7.564336	0.353502	0.1896866	0.691	0.4252184	0.128615	0	0	1.047775	2.035094	0.164642444	0.4027714	0.8183965	1.886529	0.2025884	0.649994907	1.012584	0.2242606	0.623304	0.8102861	0.6343978	0.7148511	2.802326	0.704575	0.2645227	0.3462796	0.3300905	1.558729	6.716402	0.8236438
AC116366.1	0.4581036	0.8070012	0.3128834	0.1844512	0.2141962	0.234436084	0.2594516	0.169389	0.1461101	1.333685	0.6800549	0.2621511	0.892398	0.1614108	0.4049891	0.4774209	0.2928582	0.3458604	0.3269817	4.556042	0.2265067	0.1458502	0.5645174	0.2080596	0.1538323	0.2576767	0.1410035	0.5424608	0.4441708	0.210989513	0.8064876	0.9383787	0.8896728	0.5322154	1.139852788	0.4476816	0.4310854	0.1996912	0.7504675	0.5487626	0.4056937	1.350285	0.2257285	0.2760316	0.1775031	0.1833049	0.6689346	3.231182	0.4855303
NKILA	0.6661406	0.6013131	0.117186	1.853742	0.2114239	0.939896408	1.047656	1.194828	1.076227	0.2547209	1.107802	0.7601308	1.689903	0.1782621	1.148243	0.9490744	0.3057908	0.2242523	0.252783	1.368549	4.837352	0.3141	1.176003	1.962986	1.467142	0.2959612	0.2024415	1.565354	0.1053091	0.696720182	2.389885	0.8717493	1.499464	0.09318441	4.462634701	1.108503	1.554172	0.9938955	1.816098	2.713772	0.9582447	0.5362172	0.7940029	0.2781081	1.274223	0.3441513	2.894547	0.06077387	0.8107407
MHENCR	27.62274	6.041255	11.21255	19.29157	7.979543	9.41328278	9.325661	8.470919	5.028953	15.49787	19.24438	1.843098	18.01959	2.486188	5.198122	8.465246	3.099424	3.818588	8.257442	3.159834	2.294122	4.358056	3.582352	3.921604	1.842037	5.039654	2.772344	5.152174	11.40445	4.273920527	15.59306	15.65391	14.27506	4.956713	1.612793725	4.894536	6.423765	9.298979	9.231247	4.984629	4.9972	9.364877	11.95677	2.954143	3.065215	4.661927	10.83765	2.23399	5.431216
AC000123.1	2.250112	2.141432	1.475044	2.880012	0.1935445	3.005630391	1.641056	1.916545	1.102104	3.361009	1.701658	0.6316689	3.392263	0.1795057	3.025942	2.82063	0.5773578	1.330706	0.09090949	22.89042	1.760146	0.966446	1.280225	1.074283	1.628293	0	1.132521	3.882452	1.826309	0.381294033	1.49244	1.95517	1.747598	0.5630072	1.996526585	0.938014	3.185428	0.9623362	2.354198	3.281205	1.229813	1.869086	4.038505	1.68029	0.8019459	0.7134901	1.981218	4.385847	2.060067
AL139246.3	6.823988	3.286816	2.918043	0.5275422	1.356048	3.768939149	2.125659	6.450734	1.438369	1.676831	2.181891	4.042871	1.741882	4.586859	2.210331	0.9573497	5.234957	5.218471	4.421164	1.732789	1.923226	3.186493	0.6595407	3.276393	4.386608	3.684859	1.867032	4.032292	2.063844	1.634326115	4.882316	2.072069	12.1003	2.088343	3.52649835	1.546374	1.883646	1.824442	2.165509	1.332134	1.637534	5.991427	0.2017493	4.443643	3.217007	4.872965	11.43157	0.1681475	4.716874
AC110285.2	4.675306	0.9251778	0.5511859	3.771927	2.488747	0.36898705	0.03864834	1.930832	0.01514073	4.272273	1.246795	0.1347624	1.906902	0.5918528	0.4461219	0.2625873	0.06345402	0.2393184	0.8092978	0.8086348	0.5803419	1.129757	0.923357	1.133455	0.4059249	0.5527288	0.2987251	1.164884	3.25359	0.880021754	2.998588	2.354923	7.997724	1.392229	0.564239736	0.8195785	0.8676187	0.7932356	1.507419	0.5651478	1.091689	3.081305	0.1882994	0.9695222	0.2996664	1.713939	7.030552	0	1.245255
AC097376.2	0.5893946	0.598798	0.2296574	0.6729524	0.08789071	0.618141781	1.003768	0.5076891	0.2889664	0.4159951	0.3557065	0.4073722	0.4726015	0.08151556	0.4309068	0.5597121	0.5743092	0.3950111	0.3479568	7.470313	0.2389939	0.2222868	0.7915899	0.4251212	0.5281614	0.1933385	0.1983692	0.4609155	0.6382536	0.173149867	0.3116364	0.6264232	0.8117434	0.4078511	0.304270872	0.3164294	0.3324343	0.2185038	0.6595903	0.5305657	0.6873499	0.5389034	0.3837228	0.1839468	0.3607042	0.224819	0.6491734	2.004896	0.6385155
AC069281.2	2.478882	1.038929	1.095307	1.682098	1.860771	1.334615151	1.147573	1.348244	0.2530508	2.815491	0.8645551	0.4879293	2.053849	0.5998208	0.4384271	1.054374	0.04512863	1.900608	0.4903039	0.04107876	1.161432	0.6695709	0.436232	0.6759613	1.052338	1.375856	0.9825993	0.4415462	1.550698	0.929868801	0.940532	0.771917	3.802926	1.14418	1.724053989	0.786346	0.6576477	0.5190187	0.6440478	0.7464493	0.7875033	1.728795	0.942215	1.095854	0.5829551	1.07555	1.141765	0.08371079	1.24793
AC007406.5	2.397994	1.875086	1.968835	1.797055	0.236283	1.535395188	2.337341	1.915134	1.988308	1.562091	3.169986	1.239895	2.00957	0.4090692	1.501679	1.615061	0.9711268	1.555633	1.124639	11.27309	3.551385	1.272815	2.337874	1.101666	2.29492	0.8792708	1.788169	2.553159	1.385706	0.831678063	2.505251	2.032933	1.820589	1.115003	1.805481455	2.000189	3.111068	1.31582	1.89382	2.718338	3.125951	2.281818	2.888452	0.86042	2.018981	1.260939	2.049755	7.504365	8.482596
AC018695.4	1.20821	0.6083162	0.5155162	0.2396527	0.6522646	0.694442349	0.2633584	0.3588305	0.1031723	0.8611125	1.274391	0.08348189	0.9578953	0.2016509	0.6816912	0.472184	0	0.8153846	0	4.897971	0.2452452	0.1315968	0.1498086	0.1340905	0.1487131	0	0.1696316	0.4070658	0.8382947	0.342666567	0.2095697	0.5378874	0.9946853	0.2108213	0.427206186	0.4566181	0.2593047	0.3603523	0.7921111	0.4034426	0.1416955	0.7776556	0.366604	0.05243286	0.2402346	0.07633442	0.7293043	2.138817	0.3714167
AC008760.2	0.1130046	0.1403932	0.1121773	0	0.9199425	0.109425889	0.4234371	0.1417047	0	0.2186096	0.251633	0.1836766	0.1268764	0.2047715	0.0187092	0.2397456	0.2195406	1.533339	0.03456838	5.95076	0.8405117	0.100225	0.349892	0.1361656	0.407739	0.07082785	0.1291926	1.476305	0.04480356	0.637943973	0.6916418	0.01517254	0.02658101	0.4281676	3.50669013	3.317127	0.1316588	1.207565	0.2594739	0.819372	0.1798604	0.157938	0.3567658	0.05324428	0.7521862	0.03875786	0.07661282	2.327052	0.2175949
AP002360.3	5.55639	0.9505875	1.582376	2.717683	0	1.715071971	1.005982	1.256446	0.8374618	1.328369	5.172191	0.3188858	2.326639	0.1925675	0.7653465	1.530736	1.238739	0.3028105	0.2925736	5.011438	0.2634729	0.2827553	1.115872	0.921963	0.2130214	0.3996399	0.1214929	1.332787	1.422001	0.490846705	1.050681	1.883413	2.249715	0.3019872	0.441959553	0.4025074	0.742873	1.445305	1.720269	1.050735	0.7103925	1.559515	2.406871	0.4130859	0.2867665	0.6560634	1.729124	1.094182	1.064059
AL031600.1	1.960078	1.303514	1.246283	0.5552305	2.277713	0.636803214	0.5305671	0.9156824	0.2494236	2.121811	1.198126	0.1681843	1.560617	0.08124997	0.4231398	1.231646	0	1.058622	0.164594	0.3171713	0.6670025	0.3181411	0.2535182	0.3241697	0.07190408	0.33724	0.205046	0.6677818	1.973282	0.759377168	0.8444066	0.8307896	2.278132	1.104284	0.573772051	0.4670322	0.3134403	0.348467	1.606098	0.9310066	0.5138328	1.12801	0.7385677	0.06337937	0.2903888	0.1845418	1.307145	1.662005	0.863381
LINC01569	3.445247	1.460324	1.832954	3.806748	2.925677	1.57721645	1.252325	2.21458	1.179543	0.9851582	2.815107	1.773714	1.011285	1.203716	0.9394823	1.719831	1.662384	1.219112	1.487872	1.407011	0.4745414	0.4193996	0.3728584	1.53031	1.363168	1.18554	1.235696	0.7942779	2.202939	0.936068452	0.5512822	1.179113	4.624006	1.173138	0.619522158	0.9595015	1.007427	1.815636	2.29567	1.202282	0.3655683	1.605054	1.548552	2.02116	0.8750042	1.899886	2.190716	0.486887	0.3728893
UNC5B-AS1	0.9605506	0.1347338	0.3588509	0.07785041	0.07062869	0.303376097	0	1.631909	0.167576	0.1613825	0.1379939	0.05423765	0.1217619	0.1965169	0.07182006	0.04843814	0	1.471528	5.772431	0.4261849	0.2390014	5.193979	0.1167956	0.2090826	0.5507222	0.2718908	1.818442	0.05667172	0.04299747	0.389599447	0.3063512	0.05824366	0.9183419	2.259992	0.393200225	0.1026906	0	0.1404711	0.17431	0.1072285	0.207132	7.048068	0.1488627	0.6642732	0.7023549	1.785383	1.421473	0.07444154	0.1392156
AC080129.2	5.451215	2.038052	0.8260248	4.288019	1.161267	1.649899236	1.547282	2.044314	0.3857365	1.061371	2.94954	0.222942	1.801792	0	0.383778	0.9556958	0	0.4838932	0.3272742	2.382473	0.04912034	0.3162914	2.256396	1.117255	0.4765735	0.2235195	0.5436103	1.816988	2.226919	0.183021136	1.399162	1.149161	2.684311	0.2252029	0.228174467	0.5065275	1.661962	0.9238428	1.842416	0.8815179	2.043382	0.6230287	0.587419	0.9661669	0.8340237	0.4892504	3.787821	0	1.510716
LINC01963	3.110647	4.82941	0.934882	1.140844	0.5869046	2.216986584	0.9318633	2.399739	1.279603	0.9713502	2.510324	2.198684	3.299767	0.6473155	0.8629472	2.328016	1.987373	1.090604	0.8344729	3.445762	2.05984	4.781212	2.793578	0.7278372	0.9829708	2.71731	1.522212	3.646496	0.6518256	1.199986099	2.49218	2.177948	1.099988	1.538076	2.057049355	1.068585	4.790021	0.899118	2.102794	2.279775	3.333874	3.131768	2.353657	0.527893	1.656268	0.7184116	0.8531531	3.209972	1.482009
AC006329.1	3.946322	1.621392	8.92475	17.6441	0.7082905	5.031607598	12.13983	6.429259	9.108385	8.189119	2.975286	10.17121	12.29213	5.84654	30.23199	11.731	12.6773	16.82301	8.716479	10.68485	2.366834	11.57492	7.906069	8.177354	6.423941	3.953601	6.548383	2.2733	17.13998	3.404712332	10.71857	4.322258	0.8186197	13.73578	0.139170242	3.878987	9.224481	11.62175	6.267989	1.720523	7.131708	4.028035	14.03279	4.048189	5.439127	0.149204	1.474661	4.031247	5.305201
AC005034.3	5.091094	3.565995	6.796518	3.851556	0.5716598	5.118748631	3.721866	5.424907	3.784186	2.67773	5.27738	3.32537	3.498615	1.696622	6.031014	4.910455	5.229599	1.858017	2.282364	25.11227	4.678944	5.501455	7.4681	2.961505	3.870967	0.9902926	3.378505	4.254385	3.584567	1.216299591	5.510152	4.466675	4.728179	4.961038	2.723857188	2.895225	4.949737	1.705434	4.343381	3.442646	6.81777	3.005659	7.048523	4.518365	2.984506	4.395412	4.899639	28.83061	3.5494
AP002498.1	0.1542729	0.4360346	1.429339	0.1938037	0.4395641	0.261427696	0.3727047	24.37521	0.08343396	0.3615763	1.374109	0.1350212	0.1010395	0	0.9163063	0.2411674	0.5245011	0.5861242	3.633819	3.819457	0.2603032	7.662271	0.1090332	0.3253112	6.891019	1.35371	1.749028	0.03527016	0.2943586	0.207832099	0	0.03624847	22.03598	0	0.259106569	0.3834627	0	1.311353	0.2479621	1.468162	0.3437614	6.791891	0.03705841	2.321493	0.1942742	3.148257	8.572115	2.687104	0.1039705
NUP50-DT	2.41042	2.27303	2.219802	2.480824	2.030036	2.938176721	4.329878	2.937629	0.6805969	5.929233	5.927855	1.897814	6.238641	1.391626	1.144329	4.085885	7.372219	1.765366	3.565355	4.20746	1.568031	2.624347	0.957835	3.706966	2.137105	3.185375	3.718554	1.097723	2.464983	1.53016345	1.520715	2.602073	2.502456	4.771256	1.893219579	1.61481	0.8526462	4.278845	2.96404	3.405835	0.7118276	2.817533	1.934701	3.25663	3.059797	1.231774	4.693599	3.302468	6.550097
FP671120.4	0.2848115	0.04128138	0.4947711	0.2683435	0.3246012	0.017875398	0.524244	1.51787	0.1026879	0.445017	0.475653	0.08308996	0.09326721	0	0.02750638	0.166962	0.5379499	0.2705188	0.2032906	0.9793479	0.0915352	2.308505	0.2460237	0.1201149	0.08880894	0.208263	0.4431925	0.3689802	0.2305466	0.127896677	0.2085858	0.6022823	0.1563182	0.5245788	0.124016819	0.3146361	0.2709917	5.218511	0.01907401	0.6023228	0.1586591	0.5805035	0.1140259	0.3131202	0.3586601	0.1139641	0.2815915	10.1497	0.1279637
AC104170.1	1.196587	1.600954	2.451796	1.850092	0.9441393	1.663763935	1.906029	0.9810883	1.144938	1.629963	2.254578	0.4833532	1.567386	0.9729513	1.653446	3.09363	0.4172502	0.7431217	0.9854894	4.177865	0.1774937	1.238144	0.4770586	0.3881864	0.3874663	1.615351	1.227691	0.505045	2.075577	0.330668438	0.4550216	1.730179	2.652237	0.3051594	0.377893988	0.7117871	0.9008116	1.356166	1.738339	0.5839747	1.435709	2.588972	0.7959774	0.9486933	0.2897788	0.8839397	1.055653	0	1.985051
SNHG8	48.94011	25.09908	73.33607	66.51938	46.63437	36.215556355	63.66288	68.69106	68.31316	50.13858	34.45842	36.31031	75.20446	45.61002	20.28596	52.59304	53.14945	331.9041	74.45517	59.28319	14.14219	70.13925	48.84689	82.17861	46.62469	72.16315	52.17009	26.17589	45.59882	47.065976986	71.23206	101.8526	24.97184	73.07382	17.947005423	48.21798	34.64823	36.79857	37.9382	38.52128	72.40143	59.32746	49.66968	73.11357	54.75544	43.42031	63.696	36.49329	27.043
NCBP2-AS1	1.169399	0.949178	0.5417245	0.2448409	0.1777028	0.616510391	0.3228718	0.5376783	0.2529741	0.690269	0.9547855	0.1364627	0.56165	0	0.4743382	0.3960809	0.5301008	0.9626203	0.0834685	0.8578298	0.1503327	0	0.5877189	0.2959058	0.2187829	0.1710203	0	0.3921138	1.785007	0.140033965	0.4282133	0.7693448	0.8985516	0.3446165	0.203678869	0.3444948	0.06358041	0	0.5012187	0.5395768	0.4342893	2.288134	0.7490811	0.09642235	0.09817416	0.1871687	1.171594	1.40472	0.3502685
MIR155HG	0.3833681	0.2143278	0.4439883	0.2580011	0.0624181	0.206237404	0.2646203	1.322016	0.04442858	0.7131088	1.036593	0.1917301	0.7532493	0.2605077	0.3570242	0.2782469	2.668837	1.183421	0.6156845	8.2861	0.4488371	0.6233577	0.6064065	0.3118108	0.4354691	0.5406378	1.059191	0.4883154	0.7029818	0.245934651	1.113033	0.1672867	0.2028962	3.268257	0.909608005	0.4991407	0.1563283	0.5586362	0.4071227	0.6475483	0.5491588	0.7032437	0.3815164	0.2144996	0.8965755	0.1643575	0.8663633	6.282726	0.3567922
PSMB8-AS1	7.466934	4.872695	2.314708	3.145559	2.124327	2.088801185	7.021924	5.054792	3.303489	6.117165	11.95144	5.287073	6.721533	4.961204	3.435436	4.809503	5.75168	5.311168	6.467761	4.355212	5.283143	2.253975	3.290706	4.167184	2.909517	3.152874	3.115101	6.653858	4.316034	2.742971813	9.177241	4.274013	11.37023	9.629126	6.638227955	8.372892	3.827795	10.79158	7.796507	7.823264	1.200962	7.195327	1.413348	4.332927	8.427378	1.96791	4.467255	3.479904	5.155858
AP001429.1	0.08266698	0.3954055	0	0.1038495	0.282648	0.653733659	0.114122	0.05183108	0.08941601	0.3013894	0.2761181	0.1085265	0.3248515	0.08738204	0.4311236	0.1615366	0	0.2355556	0.08850811	37.40826	0.1195571	0.08553793	0.1558009	0.06972707	0.2319924	0	0.1102606	0.1889948	0.344142	0.148488846	0.2270339	0.2719319	0.06805741	0.09135589	0.09256134	0.04566181	0.3370962	0.0936916	0.1993054	0.2860775	0.1842042	0.2021905	0.07943087	0.03408136	0	0.396939	0.2942366	35.74879	0.03714167
AC104695.3	0.518065	0.1930881	0.3428481	0.2789201	0.1686976	2.452552918	0.6130201	0.4640282	1.520978	1.156393	1.977602	0.1295474	0.9694328	0	0.2573148	0.1156952	1.677459	1.054429	0	35.22101	0.570858	0.1531591	0.139484	0.3121229	0.4846238	0.9741223	0.394852	0.6768058	1.335101	0.265875298	0.243908	0.4173473	0.1218596	0.3271528	0.165734832	0.6540746	0	0.1677586	0.2973869	0.5976056	0.1649125	3.439287	0.2844484	0.1830722	0.2795973	3.553677	0.4097664	27.73752	0.6650367
AL031186.1	1.081112	0.7422607	0.9225732	1.787021	0.9078997	0.942799563	0.471309	0.4994631	0.1230922	1.007613	1.013628	0.2988001	1.49066	0.4811686	1.615625	0.6226503	0.515873	0.6485426	0.6092116	0.6261043	0.2743084	0.3532605	0.5361981	0.2399698	0.5855046	0.4992904	0.1517873	0.3122097	1.223864	0.306619825	0.7500963	0.4278261	1.030584	0.377288	0.42474035	0.5028729	0.7424871	1.160802	0.8688333	0.7876419	0.8875294	2.226721	1.038791	0.0469172	0.5015807	0	1.845241	0	0.511301
AC007637.1	0.9629341	0.523389	0.3903194	0.07560472	0.3292383	0.21756913	0.1329333	0.1207493	0.3385035	0.3761453	0.6432641	0.2949694	0.0630664	0.1017857	0.3626913	0.6962051	0	0.7774196	0.3608407	2.0529	0.719532	0.09963759	0.8166709	0.4061027	0.3152717	0.7393338	0.3853062	0.5503696	0.501086	0.389171316	0.3173484	0.8145151	0.8720323	0	0.593002873	0.5584791	0.2355969	0.05456764	0.7545132	0.777544	0.7509864	0.1766389	0.5551432	0.5954875	0.4547298	0.7513488	0.1904095	0	0.4759032
AL022328.3	0.9356344	1.178435	1.195677	0.6890162	0.5883297	0.340185409	0.5344741	0.8900595	0.2791781	0.8737945	0.7902643	0.2541341	2.15531	0.4774483	1.121726	0.7817517	0.2925053	0.3677303	0.2072576	0.4437595	0.3421785	0.4006047	0.3344328	0.5442614	0.3621678	0.2831028	0.1721299	0.8261218	1.477429	0.173856602	1.275937	1.061296	0.8499659	0.6417785	0.529830745	0.463343	0.2104989	0.07313189	0.5185657	0.5954681	0.6470207	3.472078	0.8680074	0.4788456	0.2437727	0.2323759	2.296692	0.9301355	0.8697387
TUSC8	4.368213	3.570344	2.814747	1.444084	2.844843	2.053097999	7.118508	1.709182	4.440638	2.480378	7.89855	0.4311771	0.6453196	0.104151	4.529563	3.671023	2.158816	0.01559776	0.3164795	2.439413	2.960845	0.2378903	0.1547498	4.847966	0.583749	3.6745	1.138974	2.613059	6.961739	2.566274619	0.05412051	0.1389072	2.136105	0	1.44647332	4.245111	6.026794	3.647932	6.229164	0.113659	3.329898	0.4819833	2.477302	2.112329	2.171386	1.892453	1.026127	0.5523406	8.11604
RBPMS-AS1	0.9728019	1.317814	0.5199815	1.069313	0.426426	0.493138115	0.8780863	0.6568516	2.286561	0.1558974	1.666297	1.309855	0.196039	0.07909903	0.1409262	0.3655611	1.611277	1.634741	1.001479	0.8748618	0.703457	0	0.5288717	0.994102	1.155009	0.4924683	0.6986622	0.8040754	0.1817203	0.974497678	0.5343342	1.318689	0.7392744	0.2067405	0.642369905	0.8886701	1.129027	0.5512683	0.3608261	1.25164	0.04168584	0.5948302	0.5212863	0.9255229	0.2591429	0.6287974	0.8730219	0.2247232	0.3193994
NPTN-IT1	0.1727208	0.3504849	0.2444839	0.05424465	0.1093615	0.411932792	0.1457142	0.1443914	0.09341095	0.8296176	0.320505	0.3359266	1.106079	0.1217148	0.7339613	0.1875042	0.2174892	0.5286157	0.08218887	12.82856	0.481091	0.2184346	0.642005	0.1294975	0.2782622	0.08419921	0.1791795	0.149176	0.5326187	0.103415359	0.1686594	0.6583472	0.6477826	0.063625	0.336648122	0.3392135	0.4069369	0.08700228	0.3315936	0.7416128	0.8124995	1.079589	0.248939	0.1107682	0.0362509	0.04607483	0.614765	13.30162	0.2586739
AC132192.2	3.991727	0.913535	1.327154	2.279347	0.1741394	1.438447459	0.9755589	1.221442	0.9089719	1.094221	1.105756	0.2507368	1.651163	0.2018853	0.9296533	0.5374227	0.692628	1.378695	0.3680764	2.311728	0.4235398	0.4742992	0.9358923	0.821588	0.1786631	0.1675909	0.3056919	2.043517	1.444426	0.171532451	1.237899	1.68734	1.478038	0.6754123	0.413446033	0.5485787	0.8099712	0.9957286	1.166524	0.7270409	0.8086035	0.9342715	1.266254	0.2834666	0.5291305	0.09170778	1.782578	0.3670805	1.029734
LINC01558	7.00281	3.213696	0.236447	1.654285	0.8144021	1.376197405	1.042839	2.905777	0.7066615	3.381451	1.091091	0.1608174	0.8691467	0.9495569	1.845568	3.861825	0.3701977	1.706479	0.5683326	6.3183	0.6003852	0.3591317	0.3944029	0.2755292	1.365541	0.9853191	0.2178494	4.97569	0.9349246	1.631924245	1.345699	1.659795	2.504424	2.165977	2.22503775	0.608966	5.045133	3.008086	4.019851	1.35418	0.6141571	3.345659	2.148076	1.153144	1.709722	0.09803246	0.6136403	0.6131194	0.5045106
AC048341.2	5.220142	0.6596193	1.550148	2.157891	0	1.008085073	1.231867	0.8392201	0.5791098	1.998447	1.88765	0.1561956	1.694829	0.1886455	1.292688	0.9415842	1.618013	1.186573	0.7643063	16.4464	0.7313028	1.015654	1.093145	0.6021238	0.7095219	0.5872509	0.2380371	1.591252	2.105037	0.320566551	1.617443	0.9644604	2.350822	0.7888981	0.899221168	0.4928872	0.6549689	2.123804	1.219105	1.74987	1.590684	2.837255	1.02888	0.5150381	0.6742225	0.5355847	2.999628	4.073211	0.8820202
AC004943.2	0.7193666	1.046605	0.8069181	1.25324	1.041591	1.574253298	1.174217	1.248142	0.6997976	1.088662	1.591775	0.5424829	0.8178313	0.8034384	1.077512	1.78938	1.558699	0.5371594	0.833168	2.028665	1.230139	1.591691	1.08718	1.091412	0.8125963	0.6550479	1.774143	1.323979	1.440855	0.893938426	0.6312123	1.186363	2.793559	1.349962	0.65855807	1.264517	0.929834	0.9947719	2.017957	1.142951	1.330744	1.693063	1.217218	0.7013356	0.8318242	1.249144	1.370579	1.249994	0.8456213
PPP1R26-AS1	4.334616	0.8890634	1.082486	2.02915	1.065269	1.847887144	1.419373	1.03289	0.5623671	1.576065	1.170741	0.5572954	0.7116412	0.2593499	1.279575	1.6164	0.3177777	1.081985	0.7130213	2.314082	0.6026738	0.604468	2.939652	0.5814308	0.7814535	0.538235	1.059678	2.55894	5.090855	0.556140224	1.476023	1.043183	9.378311	1.058754	0.688985479	0.8712274	1.133902	0.9269223	1.68072	1.051239	2.91583	1.900321	1.571672	0.4286981	0.3236867	1.150065	2.850913	0.3087637	1.30184
MALAT1	44.86442	11.01736	67.74616	15.59264	54.19502	21.615470284	3.837718	11.41805	3.515719	11.80722	269.1277	3.630936	17.31545	5.36389	10.73388	6.11769	10.97976	5.974851	13.40572	2002.54	5.372716	15.10997	8.099469	3.779956	5.15652	10.94518	19.69074	12.02922	24.24646	12.903773992	9.881872	18.73129	25.7334	14.03062	10.401723789	7.911202	7.526004	28.06971	15.31692	13.82283	91.77388	303.4166	9.994453	4.409011	1.405343	50.00524	26.29469	4705.846	8.292245
AC015813.1	1.349383	1.655357	2.94217	3.823554	0.988036	1.234869524	1.789979	3.105317	2.491018	7.130106	6.219308	0.861004	4.33983	0.4781055	2.843744	2.003366	3.22931	2.527534	1.52544	28.2027	1.181102	1.528851	2.486328	1.233541	1.050725	1.356039	0.9853637	1.647624	3.033645	0.311438237	3.072379	4.346673	3.326523	0.5498329	0.610545983	1.628097	2.655937	1.042343	1.84777	2.200053	3.250355	13.65325	4.291686	1.2587	0.4271893	1.493131	8.615932	14.98674	0.9652873
AL355353.1	9.89123	1.847404	3.229006	5.337235	2.269749	3.249801525	2.291085	4.32868	1.507879	2.420248	5.61719	1.220101	2.869521	1.263068	1.230952	2.127389	1.805555	2.52211	2.41654	0.7304551	0.5760476	0.9616537	0.5004515	1.735782	1.179881	1.456264	1.593766	2.671127	2.901743	0.8346873	7.000898	2.183696	10.38391	1.320508	0.891954734	1.100035	1.191073	2.40759	2.400724	1.837831	1.92298	1.786016	1.65842	1.368418	1.839129	2.231278	4.463083	0.4784561	1.789553
HAGLR	5.88425	2.191436	0.826341	0.05389428	0.699968	0.261888768	0.6670643	0.8834042	0.1660767	1.401815	1.246924	2.403049	0.425903	8.153135	3.001493	0.8047861	5.834278	0.8835964	14.44702	6.832488	2.285903	1.654156	0.472365	4.494672	3.890691	3.56636	1.264894	0.2147474	3.615821	3.277100772	0.6350021	8.722051	0.5502395	5.010544	1.655138981	0.8431104	0.4640544	1.484271	0.5552694	1.833664	4.286706	1.988144	0.5293754	8.60521	0.8587152	0.7480962	4.889925	0.7594541	0.4828954
AC007938.3	1.441696	0.3975404	0.7330236	0.8834709	0.4007583	1.8803025	0.4368875	1.322816	0.2282046	0.7325676	0.8612993	0.2154271	0.8751349	0.2973514	0.9984198	0.4947222	0.7969948	0.6679746	0.1505916	11.99447	0.5085493	0.5093832	0.3644942	0.2372735	0.2960417	0	0.09380113	0.9003799	0.9027054	0.631613871	0.4635426	0.363532	0.9842653	0.3885925	0.31497599	0.1553821	1.433876	0.3985277	0.4804016	0.6084313	1.018593	2.322107	0.7433097	0.260944	0.6199312	0.4221061	1.084692	3.970494	0.505556
AC012467.1	2.310478	1.637226	0.1982091	1.612507	0	0.644491889	0.4725363	3.648422	0.3702382	0.8022474	0.7622009	0	1.457179	0	2.578508	0.8026352	0	0.1625579	0	22.59845	0.6600546	0	1.048309	0.4330705	0	0	0.2282738	1.252091	0.5937347	0.307418314	0.2820186	2.895347	2.113502	0	0.447138766	0.3781369	0.8374733	0.1939709	1.85681	0.5922698	0.1906801	0.6278962	0.9866803	0.2116772	0.3232844	1.027235	1.692116	0	0.615159
AC007996.1	1.071652	0.2296158	0.251819	0.7414141	0.01770099	2.807343613	0.1608064	0.642698	0.3359836	0.1456046	0.3112568	1.352509	1.261328	0.72235	0.8549794	0.4613042	3.344214	0.6121995	1.346917	1.70897	0.366879	1.253505	0.5415201	0.7139548	1.118706	0.4088482	0.9529077	0.2343509	0.9752318	0.195283098	0.3071114	0.3722247	0.3963783	2.093964	0.469533066	0.5233061	0.278663	0.1584222	0.2433913	0.2866522	1.522737	1.899343	0.2760793	0.5250535	0.6063063	0.9508384	1.203879	4.94399	1.25605
AC073611.1	2.099256	0.9717076	1.097962	1.063374	0.6174279	1.504544898	0.9815902	1.18883	0.5127255	1.728214	2.035677	0.3556045	1.020077	1.073705	0.9025239	1.190927	2.916237	3.537581	1.812569	4.098225	1.469055	0.9809759	0.5424136	0.9138881	0.8235073	1.188419	0.5419299	0.8669809	1.597486	1.520461521	1.934174	0.8592065	1.282256	1.571547	1.339540469	0.972519	0.9388675	0.920987	0.8163203	1.327954	1.20715	0.9109508	0.7482707	0.7817116	1.407062	0.5690277	0.9641137	2.765728	0.7910545
AL596202.1	1.546526	0.3516604	0.410796	0.5168934	0.2425574	0.774726001	0.8324474	0.587128	0.4757465	1.189746	1.184768	0.3228615	0.7341068	0.2999513	0.5385167	0.7596616	1.125549	0.2493116	0.5316792	3.610288	0.2735978	0.3376643	0.5080685	0.4128755	0.4512633	0.155624	0.3217124	0.3827635	1.747364	0.178398192	0.4286293	0.7667585	2.020785	0.6428638	0.370684988	0.3918517	0.4049957	0.4663342	0.6328333	0.3682507	1.438499	0.8675595	0.3476387	0.3919136	0.4288125	0.7664341	1.043676	1.959997	0.5163511
ACTA2-AS1	0.440475	0.6583881	0.7492465	0.1772424	0.5333875	0.756786957	0.2185276	0.06904297	0.08188743	0.9391618	0.4444376	0.3975553	0.3786362	0.276449	0.3988123	0.7154708	0.686372	0.3530003	0.2800115	7.383723	0.5109565	0.3133435	0.7847561	0.1799585	0.482862	0.6643087	0.165235	0.3021067	0.7353878	0.667570024	0.4309578	0.1875856	1.110557	0.3650791	1.356286809	1.034026	3.90663	0.4368154	0.7356286	4.295057	1.027504	1.582333	1.097758	0.05674873	0.1993401	0.1982824	0.615137	1.289712	0.1546111
AC011676.1	1.158795	0.1439649	0.3834372	0.693202	0	0.540269271	0.3047086	0.8995369	0.3581145	0.2299192	0.1228737	0.724421	0.7228013	0.1166561	0.639506	0.3019148	0.5002798	0.8385857	0.3544783	4.705639	0.1064068	0.9135537	0.1039981	0.04654326	0.3097128	0.7262977	0.1471993	0.2523105	0.5742925	0.892055157	0.2424744	0.518618	0.36343	0.2439225	0.453092035	0.1828773	0.09000552	0.7504768	0.5321503	0.1273057	0.2459149	0.2699268	2.65103	0.2729943	0.277954	0.3974389	0.3055185	4.639939	0.247923
AC009113.1	3.165404	1.22434	0.6854156	4.382041	0.2657177	3.255224853	1.275055	2.024022	0.5722552	0.7659424	2.436048	0.4551922	1.327286	0.1327005	0.7430495	0.7429495	0.8536293	0.7069238	0.9408741	2.368074	0.5792702	0.6866143	1.419619	0.7109707	0.6962304	0.432766	0.2631269	1.713873	1.02658	0.386569406	1.408669	0.6489412	5.37439	0.4756639	1.077672148	0.842024	1.916053	1.687063	2.183548	1.706746	1.039023	1.140477	2.128181	0.1552704	0.7227033	0.5812727	2.482416	0.1077163	0.4915228
MIR222HG	2.17101	0.8961321	3.115548	0.4743144	0.788911	0.343605586	1.791736	0.8482803	1.293241	2.269657	6.971196	0.2271847	1.545523	0.3325851	1.194212	0.7500868	1.568921	0.5902281	0.2358097	22.93655	0.4853831	0.4232361	0.6448817	0.4577952	0.4120607	0.3451109	1.279973	0.6617873	1.790115	0.339098406	1.486277	0.4805363	0.9972793	0.7128056	0.593035134	0.7125538	0.5645302	0.83801	1.062008	0.7621885	0.3680777	2.674214	1.035453	0.6745295	0.7726324	1.114208	1.468307	19.46466	0.7845762
LINC01006	4.924045	3.681468	2.124897	2.842959	4.257784	8.803069837	3.799364	6.964638	2.116074	2.296915	0.787582	0.4062898	0.7528512	0.6308966	3.858856	4.894104	0.5761926	5.123116	0.9467063	3.937437	2.701495	0.97212	1.380061	2.321363	3.8721	1.963972	4.054107	5.357079	3.113542	4.139444984	4.000813	3.739701	5.477901	0.9649523	2.854675175	1.764384	5.651888	4.309247	4.365796	1.21761	1.403837	0.702872	2.538221	3.094061	2.046054	2.865891	2.9855	0.1593244	1.231559
AL121894.2	1.918514	1.435642	0	1.569375	0.915296	0.571248208	0.6159333	0.05594801	0.09651831	0.5577062	1.1922	0.1561956	2.162368	0.1886455	0.5429289	0.1743674	0	0.3390209	0.09553828	0.8591401	0.5592316	0.2769965	0.8829249	0.4139601	0.3338927	0.5872509	0.4760742	0.9384306	0.7429543	0.72127474	2.00955	1.467657	0.4407792	0.1972245	0.632785266	0.1971549	1.819358	0.3034005	2.007937	0.4117341	0.397671	0.545626	1.414711	0.4782496	0.2247408	0	0.4234769	0.2143795	0.4811019
MIR17HG	2.94223	0.5728501	0.5521701	1.04816	0.1286971	1.455237585	0.8314041	0.7473353	0.6921291	2.836098	2.360815	0.2690371	3.426662	0.1591494	2.519209	0.5442841	0.4834462	0.2323851	0.1612003	28.26748	0.3387222	0.324564	1.211897	0.2222401	0.1760538	0.08257165	0.08367426	1.411291	1.00112	0.214101185	0.6064639	3.932689	0.8366852	0.402102	0.725841362	0.7761985	0.6855833	1.62109	1.976312	0.8322081	0.9365824	1.058721	1.271872	0.3569173	0.7268036	0.2861666	0.3820731	12.02717	1.448759
ACBD3-AS1	0.7370495	0.7122003	0.09484397	0.591554	1.400032	0.863498665	5.652771	1.23232	0.5757723	1.962049	0.7294334	0.5733984	0.8045386	0.3462615	0.5694592	0.2240377	2.969885	0.9334164	0.7891284	11.93987	0.4342789	0.2542155	0.3858622	0.3453771	1.225729	0.3593024	0.1092301	0.2995656	1.392114	0.07355055	0.3598593	0.3463592	1.685534	0.0905021	1.008659092	1.221347	0.467524	0.185632	0.296164	0.4251058	0.09124134	0.9013537	0.3934426	0.8440711	0.2578219	0	0.9716223	6.295945	1.508577
AC009120.2	3.382025	1.092116	1.185046	1.923988	1.135907	1.075912453	0.5136701	1.258126	0.963046	1.951803	3.77286	0.2558727	1.618838	0.5056868	1.447685	1.007534	1.505999	0.7762545	0.3272411	7.512255	0.6982925	0.5500164	0.8264964	0.4875819	0.7458658	0.3206695	0.6558113	1.166643	1.622767	0.513203033	1.021893	2.035808	5.185739	0.7049117	1.115957925	0.7487041	1.376399	0.6777509	1.612618	1.824174	1.302894	2.275179	0.9001924	0.2574967	0.7363211	0.9252278	3.090213	1.596305	1.020974
AL357079.1	2.281134	1.84699	0.5465873	1.482233	0.8964898	1.895754957	1.954621	0.2959117	0.9358983	2.376176	1.488823	0.1032658	1.081866	0.2494389	1.185095	1.198909	0.1782864	0.4856307	0.3368711	3.35393	0.3792055	0.1627831	1.741922	1.02838	0.4047025	0.3451109	0.524579	1.366735	0.7640736	0.706455012	1.123349	1.552502	1.295168	0.2607825	0.557805324	0.8255196	1.411325	0.44575	1.32751	1.088841	0.5258253	0.8657527	3.325544	0.5188688	0.2476386	0.09442444	1.306544	0	1.060238
AC004080.2	0.3546057	4.488719	4.015516	8.0432	0.5388613	1.869490141	1.033461	6.126508	0	2.503576	3.509414	1.724191	1.393473	0.1665917	3.01373	6.190107	0.5358213	1.197549	4.302831	0.6503152	0.5698313	1.712297	6.497544	1.728128	1.695436	2.938719	4.099076	1.441256	0.02733742	3.326310388	1.428353	1.407171	7.655235	4.52836	1.705836692	1.436376	0.7711984	1.518276	2.533138	2.636098	3.599602	5.58933	3.407241	4.320855	1.38927	8.135107	4.487637	0.2839757	8.922018
AC080037.1	4.213784	0.9643544	0.2283083	2.135982	1.853586	0.42685807	1.224661	0.6489088	1.332691	0.3080245	0.9876889	0.5607404	2.194909	0.5209503	0.8281927	0.6548684	1.228753	1.568162	1.108094	1.08459	0.4751799	0.3569693	0.5805294	1.163948	1.267825	2.270395	0.4601425	0.4506963	0.8206762	1.504931948	1.759576	0.7411161	0.770909	0.2723207	1.011684691	1.007231	1.487167	2.569405	0.9703713	0.8243365	0.7138172	1.26568	0.8287079	1.280064	0.65166	0.7099358	0.7211573	0	1.173577
AC145423.2	2.291501	0.2391384	1.061538	0.8060286	0.4178618	0.690334408	0.2530739	0.8045745	0.3965731	0.763832	1.428728	0.2406654	1.080573	0.1937761	0.2124551	0.501507	0	0.3482411	0.1962732	2.521445	0.2651265	0.3793732	0.086375	0.3865622	0.3429734	0.4021481	0.2445109	0.3352879	0.7631602	0.164642444	1.208314	0.258441	0.7546115	0.4051767	0.136841033	0.3037752	0.2990142	0.415536	0.589299	0.105733	0.8169726	0.2241861	0.5284313	0	0.3462796	0.2200603	0.5799921	2.862729	0.08236438
AL355802.2	1.527443	0.5243493	0.651726	0.8836736	0	0.908201414	0.332943	0.5544499	0.2173876	1.339859	0.3580247	0.4573378	0.8424282	0.1699541	1.537279	0.5969446	0.182212	0.3054298	0.2582163	1.216308	0.5038215	0.9982041	0.6060514	0.4746559	0.7896255	0	0.1072259	0.5881381	0.6414513	0.216602995	0.2649423	0.6044516	0.3971056	0.177683	0.120018374	0.3996456	0.6556366	0.3644517	0.3553365	0.3245711	0.7165375	1.376379	0.1931117	0.5965801	0.2024729	0.09650351	0.7948287	7.339253	0.6862691
AC147651.3	0.2397456	0.3388066	0.3470692	2.014126	0.06830982	0.631972347	0.496454	0.1503172	0.2269038	1.810574	0.8007802	0.4458839	0.5103116	0.6335497	0.868276	0.5153262	1.086791	1.252429	0.641714	1.0717	1.27135	0.2480717	0.4800843	0.5813769	0.532641	0.7888924	0.07994268	0.7947608	0.6653727	0.753616441	1.81068	0.1408285	0.2960637	1.192251	2.01330412	0.5628084	0.0977625	0.3396481	0.6261806	0.6568172	0.6009946	0.87957	0.4319257	0.2223914	1.207636	0.07194858	0.07111053	1.367952	0.3231478
AC007128.1	0.2364463	0.07196951	0.1643007	0.0519808	0.1886354	1.219839154	1.403583	1.09704	0.7672502	0.5664847	0.1053014	0.01034701	0.5574893	0.1749527	1.144053	0.4805126	0	1.077988	0.2025226	4.065201	0.2849669	0.09786314	0.8244081	0.3091246	0.3096571	0.3630835	0.8830366	2.292009	0.7464459	0.063706763	0.5714441	0.2333361	0.9538322	0.1045194	0.432419142	0.7574982	0.6170697	0.2679792	1.292133	0.5182228	1.080075	0.9831279	0.4543806	0.2826932	0.4019683	0.3406006	1.505499	0.5964563	0.648025
MKLN1-AS	1.783201	1.382364	0.4672332	0.5980431	0.3494494	0.796083977	1.927043	1.801011	1.48368	1.277555	2.138093	1.136963	1.268297	1.211118	1.369944	1.084765	1.755678	1.103597	0.4837791	3.595776	1.026914	1.051975	0.8059758	1.122953	1.049164	0.7434185	1.011636	4.102615	0.9517249	1.289911393	1.249815	1.145105	1.408275	0.7311836	1.174489199	0.9270273	3.119164	1.518046	1.543301	1.954599	0.9708885	1.223569	0.9923738	1.024575	1.96106	1.142936	0.6956434	1.492642	1.254335
AL022316.1	0.3829851	0.09991971	0.2661269	0.1202802	0.08729804	0.432665883	0.1586136	0.7203795	1.532734	0.4388362	0.3411249	1.474847	1.053496	5.910509	0.3550824	0.05987022	1.215278	1.091298	0.4920556	0.4214164	0.3692613	12.12635	0.5052636	0.8075907	0.07165267	0.6721216	0	0.2451646	4.384502	0.068792909	0.2524362	0.3599499	0	0.2539438	0.343059513	0.3807812	0.1249377	0.3472486	0.3693421	0.2650718	3.157556	0.1873443	0.4415912	5.305252	0.09645783	0.3677931	5.331466	0.4600539	0.9291912
NEAT1	92.14653	13.56866	18.27114	20.4077	7.579987	28.141119656	7.416124	13.04567	5.244447	13.07106	76.84266	6.170362	38.64848	1.751441	9.793716	5.015703	7.07051	8.057193	8.229267	543.2814	10.50382	5.60939	6.044292	4.793304	6.779582	6.986765	4.399478	12.18268	42.07581	2.307358961	8.529241	23.36184	32.17139	10.49953	14.402442104	9.923938	7.056351	7.077591	15.72237	31.94873	14.2345	59.41462	18.17568	7.960087	2.762692	18.92216	46.67334	954.9439	13.11734
AL139289.1	0.7492049	0.8339856	0.5553108	0.2070597	0.4098589	1.218803813	0.1654847	0.5261103	0.2593187	1.155022	0.8675119	0.3409701	0.7850947	0.2534199	0.5556966	0.4684783	0.4075467	0.4554289	0.5775426	3.627294	0.2889432	0	0.6495258	0.2274953	0.3924723	0.1314821	0.1598854	0.6577331	0.7901301	0.269148729	0.4609005	0.5633142	0.9375351	0.1987084	0.603991236	0.529702	0.4888125	0.4755073	0.5057612	0.5185399	0.400663	1.392652	0.5759009	0.1729711	0.1132159	0.2158457	0.9718439	7.055755	0.3500768
AC068152.1	0.6870397	0.9104592	0.530452	0.8630862	0.6711624	1.631172781	1.472371	0.4923024	1.160699	0.5043732	0.7722179	0.544037	1.628462	0.6086467	1.164014	0.8796702	0.2966115	0.7457852	0.6725347	3.203922	0.8201395	0.9478665	1.060545	0.5463828	0.5386363	0.8038157	0.4189111	1.0651	0.6083475	0.693435814	0.7834974	0.8671051	0.6033286	0.5495542	0.796134428	1.250517	1.654268	0.8454072	1.372457	1.705813	0.9768655	0.5441267	1.169399	0.5449149	0.9887791	0.9425522	0.7504341	1.084672	0.887828
AC090425.1	3.755443	0.6804056	1.087318	2.260581	0.3566749	1.296349399	1.080083	1.373524	0.5077552	0.8149814	0.3484347	0.8217004	2.049658	1.654017	0.997401	0.3669189	0.7093253	0.445873	0.3350664	2.58268	1.056087	1.942933	0.4423634	0.9238837	0	0.6865243	2.921905	1.287865	0.868549	0.562136345	1.547074	1.029457	1.28823	1.037542	0.116803596	0	1.02092	0.3546896	1.257522	1.083008	3.13805	0.7654353	0.9021077	0.2580446	0.1970496	0.3756744	0.8663633	5.263017	1.124862
LINC01186	0.2799585	0.2434678	0.4863405	0.3516948	0.3190702	0.36898705	1.15945	0.1755302	0.9084439	0.7655097	0.7013223	0.2450225	0.9626189	0	0.1622261	1.559112	0.7931753	0.2659094	0.5994798	5.390898	0.1012224	0.07242029	0.3627474	0.2951705	0.2291512	0.7676789	0.0933516	0.2240162	0.9226599	0.062858697	0.7688686	0.2631199	0.1728615	0.07734604	0.54856641	0.3479343	0.5708018	0.2379707	0.3656054	0.7266186	0.4678669	0.5991427	0.6388729	1.096483	0.2644115	0.5040998	0.5535867	0	0.188675
HAR1A	1.315336	1.376719	0.4853068	0.4971754	3.58191	1.148442082	0.1446232	2.700339	0.03777138	0.5577556	0.9849483	0.5603164	0.1829663	11.88572	0.1483912	0.5458943	0.8442554	2.045362	4.312066	0.1601024	0.4713674	1.613949	0.05484491	0.6578131	0.2613304	0.1532095	4.409251	0.1064477	1.074149	4.056222937	3.120087	0.5907615	0.07666403	3.88481	0.199844623	0.07715439	1.139177	0.3957748	0.5145015	1.020475	0.02593736	6.206452	0.2460584	0.6814461	0.4544076	0.5589204	0.561617	0.2516852	0.4811445
AP002360.1	13.21959	3.613189	5.11453	12.46435	4.834505	7.2210444	8.142165	7.031566	5.028168	3.147515	4.14055	3.992258	2.435668	4.1153	2.188654	4.655426	7.638888	3.835848	5.101542	1.039009	1.540711	4.930343	6.023339	7.327354	2.690681	3.186784	4.727751	3.932296	7.115996	3.392202083	2.904468	4.34174	9.998302	5.073039	2.754334137	3.530615	4.407286	4.610025	6.934716	4.222868	3.04279	7.106163	5.38792	2.012337	1.243973	4.394493	7.951238	0.8376154	4.516605
LINC01082	0.298051	3.153626	0.9204812	0.9984624	0	0.972729708	0.6171903	0.9343698	0.05373071	2.380263	1.106142	0.5651907	0.6506851	0.7351188	0.6332705	1.164822	0.9007306	1.981658	0.9573326	1.776447	1.101588	0.6168041	2.574602	1.927376	2.3699	1.961498	0.5300508	2.362221	0	0.535367948	2.619384	0.6069359	0.5725465	0.2195856	3.263084591	1.481679	5.185624	1.351199	6.187806	11.74691	1.992413	0.6074883	2.720642	0.1638378	5.192099	0.3577851	0.275036	0.1193428	0.4910112
USP46-AS1	0.752522	1.545196	0.8715147	1.312983	0.1905896	1.117775246	2.04886	1.441676	1.447038	0.7403267	1.396399	1.939255	1.286904	0.3093391	1.792692	1.650202	2.463687	1.588352	1.611388	7.82033	0.5844758	1.211243	1.339472	2.256815	0.7039464	0.9171126	1.840131	0.8984468	0.88471	1.013776424	1.125204	1.57169	1.239061	1.155024	1.34190391	1.616463	1.193346	1.610995	1.562303	2.121923	0.6986753	2.096183	1.345701	1.309921	1.15823	1.45538	2.149374	3.113617	1.108225
LINC00578	0.1420211	0.5403546	0.04111955	0.1115078	0	0.815590384	0.3185982	0.08904529	0.3648376	0.5732609	0.2767148	0.6681032	0.1395229	0.07506075	0.1851665	0.3052702	0.8852196	0.5227145	0.3041121	3.271953	2.122445	0.330645	0.7528064	0.3593713	0.5314143	0.7788768	0.04735665	0.1948148	0.320251	0.669643782	0.4290461	0	0.7599928	0.4708456	2.213021133	1.510096	0.8107791	0.4426435	0.2568035	3.911349	0.3955763	0.5210419	1.040519	0	3.442778	0.04262108	0.05616618	1.492752	0.07976129
AP002761.4	1.805466	1.065652	2.747681	1.748154	1.9017	2.194302167	1.016776	2.451991	0.5146542	1.534425	0.6386069	0.781524	0.7000914	1.074791	2.3228	1.385726	0.02954643	0.4643129	0.9630293	0.4661785	1.018067	1.146529	1.713648	0.7586787	0.4877754	2.030363	1.321421	1.615313	0.8502012	1.112230496	0.8592296	0.643219	0.9766168	0.4465865	1.464475912	0.2880186	0.893039	0.6648452	1.69715	0.4811935	1.37975	1.22752	1.747314	1.112486	0.36115	0.8919612	1.134186	0.2818634	1.276807
AC106876.1	10.3471	6.397319	4.119238	15.21561	3.992302	5.722897718	13.65182	1.216405	11.57074	11.76059	6.780119	3.301625	2.435387	3.58879	5.63666	13.03698	8.550293	2.917644	3.692737	2.371957	3.897001	3.011188	20.59284	7.659257	3.831346	4.019502	8.62555	13.40492	15.91004	2.565222436	14.35647	6.407196	8.518478	1.488887	3.821618275	4.643688	7.383774	8.367709	9.441469	2.797437	9.426588	2.767995	12.97127	5.70999	5.327367	5.692876	7.544713	0	2.614993
LINC01411	0.01791963	5.18945	0.1037659	0	0.1021155	0	0.8287263	0.01123537	6.696693	4.255903	3.331862	0	6.853989	0.852377	0	6.653063	0.2030788	0	0	1.330952	0.05183251	0.03708393	9.431055	0.07557331	0.08381457	0.864824	0.1912085	0.02458092	0.603011	0.112657182	0.05905666	0.02526274	1.667059	0.514881	0.160515371	3.256462	0.2776735	0.1015471	0.07200535	0.07234816	0.09982437	0	0.1893996	8.628927	1.117017	0.1505771	0.2267781	0	1.336493
CHKB-DT	1.099128	0.9229031	0.9656691	2.166376	0.3455673	1.941057924	0.3139342	0.7129015	0.5739332	0.1184402	1.772315	0.8292824	1.141851	0.801254	0.6588682	1.125726	0	2.627925	1.947791	0.8340836	0.3288853	0.8627788	0.464303	0.5114927	0.9927241	0.8314308	1.718768	1.559698	0.9466883	0.680787961	0.4163597	0.3562134	1.310517	2.094231	0.650705155	0.4605681	0.0618204	2.920974	1.309737	1.399041	0.5067209	1.853996	2.00295	0.7500258	0.4295544	1.91087	0.9892729	0.09105566	0.8854883
SERPINB9P1	0.8702682	1.252692	0.3822992	0.07539759	0	0.678040782	0.08285569	0.4139386	0.1460666	0.9846762	0.5011732	0.1838508	3.459149	0.1268835	0.1043358	0.7154081	0.680175	1.239893	1.510094	1.651029	0.9548187	0.09315432	0.3393473	0.215151	1.207102	0.724142	0.800522	0.6449125	1.540782	0.512083109	1.021963	0.2397365	0.8647021	0.2653075	0.537616552	0.3978207	0.5384303	0.4421474	0.337636	0.2942418	0.200606	0.1467958	0.2162587	1.261944	0.09447582	0.2881886	0.1068119	1.29773	0.2292099
SNHG9	9.223895	2.074558	8.932718	9.015211	7.340641	7.276325123	4.555559	6.231958	2.236212	3.354588	4.603638	2.192195	8.228391	1.176724	1.198	5.593682	0.1802279	14.76533	6.725652	0.3281082	2.338342	2.056947	2.472739	5.063755	1.748013	2.616517	3.07569	2.65416	2.703378	3.642153816	7.555983	3.998253	9.950463	7.820794	0.652913024	2.415684	2.529139	6.9393	7.157148	2.247257	0.7087349	2.820025	4.546012	1.34408	3.905229	1.909053	4.591254	0	3.608337
AL512413.1	2.236553	0.4987266	2.258131	0.7924642	0.2614371	0.172764318	0.7916839	0.5033856	0.1860883	0.6571055	0.3830958	0.2509556	0.9765386	0.4849475	0.3655396	0.6723645	0.2599622	0.4902269	0.2455984	4.259394	0.2211701	0.1186783	0.3242454	0.2902253	0.37552	0.2516057	0.1529793	0.7342103	1.870109	0.412037112	0.5669903	0.3772878	0.3777008	0.2535006	0.256845604	0.570175	1.028937	1.689883	0.3686975	0.8599799	0.2555713	0.140263	0.4408205	0.09457131	0	0.2753634	0.7257493	1.102202	0.3607215
AL034397.3	0.1327682	0.3778782	0.2236541	0.0909756	0.02751211	0	0.01666244	0.04540574	0.2088837	2.212798	0.7256657	0.4859275	0.6165913	0.1020661	0.2517857	0.1415114	2.133838	0.7337047	0.7495149	2.622998	1.384842	0.4745823	0.6369383	0.7533597	0.5080825	0.4765953	0.1609865	0.5849989	0.0418722	0.151761327	0.9016309	0.02268775	0.1589881	0.2934462	1.207292266	0.8800276	0	0.3830257	0.5237943	1.169529	0.4841069	1.446525	0.09277875	0.01990427	0.1671936	0.05795528	0.02864011	4.842555	0.03253733
AC004492.1	1.121909	1.206757	0.2051544	0.4265248	0.1345943	2.557121457	0.4890942	0.9625772	0.2874086	1.445439	1.051878	0.2583963	1.276202	0.1248315	0.7185393	0.9230665	0.133835	0.6169312	0.06322008	21.03504	0.9393769	0.2443941	0.5007888	0.1992202	0.6904536	0.5181315	0.4725453	0.3239911	0.7169626	0.159095192	0.4865011	1.35966	1.458373	0.1305084	0.85949816	0.4240025	1.059445	0.2676903	0.7355317	1.055762	0.4605105	0.9387414	1.446776	0.7303149	0.5948666	0.2126459	0.9107323	11.84533	0.795893
AL163051.1	1.202553	0.2772023	0.637625	3.649328	0.3302545	2.018725917	1.900146	1.162771	0.7679014	1.20738	0.4516746	0.5072224	0.6073061	0.8882685	1.334905	0.2491425	0.2627131	1.376151	0.9617647	0.07971236	0.23748	1.199341	1.023989	0.8187858	0.3794937	0.8899388	0.502444	0.6492323	0.8946859	0.546521447	0.7162378	0.4902175	1.574503	0.928664	0.162227217	0.4801738	0.5435453	1.642082	0.5239675	0.4345401	0.6779738	0.6732996	1.266849	0.2986627	0.2371893	0.6609086	1.100144	0	0.221327
AC092611.2	1.008864	1.378717	1.335303	0.769477	0	1.84528204	0.6963693	1.807268	1.169173	1.050897	1.44417	2.018211	2.265411	0.1523437	3.465849	2.253011	1.306652	1.984917	0.4629207	7.929282	2.084383	0.8947717	1.493947	1.519546	2.359353	0.3161625	2.306767	0.6589952	0.8999767	0.25887858	1.26661	2.302732	1.186527	0	0.376537909	1.592155	1.057861	0.6533757	1.679454	1.080633	0.9634365	1.586264	2.007981	1.247781	0.7259721	1.038048	1.253947	6.059394	2.331129
AL035461.2	5.476688	1.672447	4.260739	3.308717	0.1905896	4.124748089	3.232004	2.726077	0.7235189	3.048404	2.606611	1.24405	4.599996	0.441913	1.695789	0.5228361	2.842716	1.429517	0.9847371	5.750243	1.81389	2.162934	2.560755	1.16367	1.05592	0.9171126	1.003708	0.6499403	3.886922	0.4505673	3.903769	1.100183	1.789754	1.940441	0.811383759	1.016062	4.841576	3.980105	2.486246	2.121923	2.142604	2.658573	1.486297	1.103091	1.895286	0.4014841	1.984038	5.825477	1.127009
AC008035.1	0.635687	0.5953549	0.4530493	0.7678605	0.6687654	0.294624864	0.6750519	0.3679081	0.5289117	0.6112361	1.197744	0.3423751	0.4483627	0.8270086	0.2833526	0.1911036	4.433283	1.811359	1.78004	3.900923	0.3771741	0.4047777	0.3686362	0.206224	0.6861383	1.930849	0.7826532	0.5813279	0.8142647	1.317507059	1.128074	0.3217052	1.127201	0.4323091	0.401512362	0.2700978	0.3987968	0.5542026	0.7466536	0.5640665	1.961281	0.2391985	0.845726	0.2015973	0.3078899	0.939186	0.6188309	0.5873903	0.7909187
AL133215.2	1.81622	0.9164932	0.934849	1.873171	0.3577701	1.384767015	2.073936	1.405858	2.037257	1.471471	2.546391	0.529858	1.086717	0.7110412	0.7795821	0.8237211	1.423007	1.150051	1.248354	1.54203	0.1513329	1.206461	1.563591	0.8132446	0.5453523	0.3935042	1.674787	0.4716166	6.051839	0.120827669	1.330135	1.327651	3.027405	2.081456	0.217587047	0.619262	0.2560137	0.5590809	0.9730671	0.7759523	0.8493756	1.041995	1.077235	0.7210458	0.5364911	1.507312	5.178671	0.4848224	1.289504
GAU1	9.629148	10.418	29.61615	13.72701	8.35573	2.747630433	8.135646	46.95713	0.5501698	9.372613	3.710314	7.322278	2.802895	14.31274	5.193542	6.882056	6.042611	22.4067	9.539601	6.561814	0.8793682	22.86719	8.908658	0.6509349	23.26549	8.310846	27.18378	9.832271	19.72663	7.277617856	14.12336	4.533236	82.21978	10.97075	3.521876246	1.705098	6.694422	4.532303	9.838674	2.468344	5.862384	18.36064	3.488535	27.0296	6.891213	16.67525	34.0025	4.677301	18.75521
AC130456.3	1.59196	0.5116478	1.523047	0.4564949	0.7099689	0.390971383	0.9555237	1.301918	0.4117657	1.838536	2.157763	0.817806	3.535903	0.4389809	0.4211344	0.3787052	0.4706424	1.380586	0.3705316	2.665642	0.2335738	0.7161943	0.2608989	0.4086689	0.3237387	0.7591895	0.2769578	0.2531874	0.9364687	0.248654308	0.4182014	1.39863	1.139666	0.7649071	0.284166727	0.497014	0.2822448	0.7844637	0.6118748	0.6387407	0.308462	1.523615	0.3657835	0.6848577	0.3922313	0.7477879	0.7664509	6.235802	0.8396483
AC100810.1	4.126158	3.444232	4.030151	5.995306	0.6043508	2.021812982	3.911829	5.277988	2.348016	4.79865	5.68249	2.813588	0.7597068	2.872635	1.497953	2.435024	3.831001	6.516087	4.7548	3.692334	3.498988	5.143922	2.763935	4.095279	4.495365	2.690012	4.464636	3.30355	1.667128	2.440743284	6.571617	2.72549	5.347809	3.003273	6.592953362	4.741299	5.757154	3.643484	3.648906	7.397549	3.913991	6.727956	4.8722	3.197254	1.919817	2.50639	3.040791	2.030362	0.7891903
AL354733.3	1.516621	1.123542	0.2602129	0.2822576	0.2560743	1.52298391	0.6978998	0.3521855	0.6683274	2.808551	0.7504748	0.2458078	1.103662	0	1.399616	0.7024773	0.2546296	1.707274	0.3608407	6.489812	0.4332666	0.1162439	0.7410532	0.5211652	0.5779982	0.2464446	0	1.18146	2.494295	0.504481335	0.678773	1.742157	2.68216	0.1241503	1.174025889	1.179011	0.641347	0.1273245	1.444538	0.9071346	2.378124	1.373858	0.7556116	0.2315785	0.1414715	0.1348575	1.155151	11.06583	0.6561696
IPO5P1	3.543627	2.896968	1.898193	3.040844	3.891672	1.880210767	2.891196	17.47948	1.920571	2.039289	4.089009	1.925934	0.9343089	3.304597	2.827283	2.87655	7.326665	2.51534	3.395928	3.193685	1.207166	1.884382	6.435491	2.867336	1.54742	2.263842	3.886427	2.747921	2.990432	2.916800295	1.317064	2.118106	6.396972	0.2347976	1.31409103	2.145963	2.784809	3.990412	2.134346	2.030718	7.659437	3.730404	3.011192	1.820703	2.09267	2.368297	3.180967	0.5833618	0.4636598
AL359915.2	1.315528	1.189402	1.003311	1.304964	0.4479659	0.930371594	0.9468029	1.116522	0.8329342	0.906596	1.107438	0.8319302	1.229344	0.6528856	1.034221	1.147377	1.127232	0.2628545	0.6612991	5.02004	0.6341938	1.427616	1.882191	0.8119081	0.9304614	0.9854175	0.8773205	1.104004	2.471119	0.345803391	1.110313	1.50027	1.796257	0.7978169	0.398184357	0.4386443	0.7457836	0.7091195	1.221606	1.068731	1.367367	1.83441	1.248615	0.7606221	0.2474844	0.837736	1.687679	2.380017	0.6955734
AC008608.2	3.580911	1.007524	1.463698	4.432327	0.4801392	0.515593511	2.399031	7.263827	1.367033	1.09709	4.22142	0.5530675	0.8277465	3.451171	0.549268	1.234823	1.193576	3.151122	7.104052	1.593481	0.5077343	1.634679	0.992482	1.288107	0.8867017	1.155209	1.826191	1.107619	0.7672879	1.608034257	4.165198	1.682766	4.508804	3.957291	0.707560246	0.7562738	1.374315	1.909867	0.9733703	1.518641	1.525441	3.091181	2.226356	1.128945	1.193666	4.425011	3.457123	1.012119	1.419598
RHPN1-AS1	0.6738781	1.22175	0.4761978	6.069348	0.156208	1.883878689	0.6622407	0.2005144	0.4941657	1.261139	0.7375625	0.4298433	0.4338692	0.04829247	1.694324	0.6159953	0.1553267	0.4773336	0.3913184	0.8169062	0.6607429	0.3781865	0.2367882	0.7899736	0.3205317	0.3006676	0.4265555	0.8147077	0.8162458	0.86166885	2.057746	0.7299588	0.8086697	0.1767103	0.477445357	0.3911489	0.7824568	0.8025824	1.936767	0.4084335	1.018021	0.4190339	4.741004	0.5273904	0.1869813	0.4387438	0.3884632	0.4390421	0.3592169
UBL7-AS1	0.4996276	0.8801504	1.335303	0.9575714	0.5256261	1.534116833	1.856985	1.172716	2.258669	2.135156	2.168038	1.154865	1.560617	1.435416	1.796488	0.6208297	1.974496	2.287598	1.975128	1.550615	0.9016886	1.776288	2.692122	1.64246	1.198401	1.405167	1.059404	1.487865	1.466629	0.529262875	1.505858	1.348528	0.8648465	1.444064	1.1188555	0.8491495	1.441825	1.422907	1.503143	1.46301	2.36934	1.504013	1.317112	0.6126673	1.468077	1.230279	1.894853	0.5540018	0.8288458
PAXIP1-AS2	1.274333	0.9608957	0.528913	1.004012	0.3525972	1.636584649	0.8338503	1.644164	1.155283	1.250698	0.9185367	0.934797	0.9552206	0.8097677	1.481132	1.773318	0.9015635	1.965999	0.7413372	4.27552	1.356508	0.8688974	1.603456	1.248827	1.274762	0.8079472	1.041432	1.845718	1.482141	1.243731389	0.9224873	0.9969183	2.195275	1.286171	1.759516176	1.717001	1.141412	0.7179663	1.462176	2.217726	0.9355765	1.783614	0.6299183	0.9292729	1.094573	0.8488675	1.660481	2.282882	0.6354298
Z83843.1	4.666703	1.204604	1.500903	0.7766872	0.1626089	1.347678887	1.912201	0.8423781	1.69114	2.638019	3.349134	0.5255017	1.907823	0.03770351	1.863652	1.27318	0.5928689	0.5025398	0.2291363	209.815	0.6820863	0.4551964	1.65261	0.3459863	0.3392272	0.234741	1.125944	1.897334	9.474491	0.074748116	1.436752	1.15098	2.642881	0.1839513	1.109396436	0.5056875	0.7563395	0.7007166	2.149902	2.20814	1.470384	1.744819	2.147759	0.4705725	0.5165533	0.4139045	2.999944	19.29535	0.8119765
AC004264.1	0.6345784	0.8877837	1.150312	0.346601	0.3773386	1.10131813	0.4570629	0.726549	0.4178003	1.005896	0.4914948	0.4346526	3.180326	0.1749842	0.4316666	0.6038296	0.3752099	0.3406754	0.1772392	0.2276922	1.010864	0.1712913	0.7539863	0.7446922	0.5419974	1.936794	1.103994	0.3532347	0.7465802	0.09911724	0.6364954	0.5445489	1.272005	1.768438	0.844398793	0.4267137	0.180011	0.1250795	0.6208421	0.5728756	0.3073937	1.484597	0.530206	0.7734838	0.1042328	0.6623982	1.636706	2.585109	1.239615
AL139011.1	0.747268	0.7524773	0.7287831	0.3458543	0.3585959	0.325832883	0.4886552	0.4931862	0.1701633	0.6554967	0.7006228	0.3097973	0.8757964	0.4157314	0.6381283	0.5226015	0.1782864	0.5603431	0.2526533	4.868608	0.7963316	0.1627831	0.5188703	0.8956862	0.5150759	0.3451109	0.1049158	0.5754672	0.7094969	0.635809511	0.6480859	0.776251	0.971376	0.2607825	0.381656275	0.3910356	0.5132092	0.44575	0.6637548	0.6805255	0.4381877	0.8657527	0.415693	0.4540102	0.2476386	0.3776978	0.9643541	3.685057	0.3534127
TOLLIP-AS1	1.586431	0.4869357	1.080757	3.751411	1.010389	2.372059604	0.4831042	1.579772	0.7822711	0.5346417	2.753339	0.4696264	0.7639833	0.4438896	0.7435364	0.4011751	1.26908	1.839206	2.697659	0.4492415	0.4273836	1.544966	0.6815254	0.7084092	0.6328937	0.8188575	0.4356408	0.7893906	0.6474806	0.880021754	1.563366	1.11826	2.72737	2.423509	0.539859007	0.4381394	1.522138	1.163412	1.031195	0.7535304	0.6238226	1.654775	1.008747	0.5386234	0.3819278	1.904377	1.457778	0.336295	0.6289165
AC097639.1	4.240016	1.753007	1.314825	2.76511	0.6601597	2.966503121	2.382923	2.629379	1.40342	0.9533257	3.276134	0.8212658	2.503813	1.053113	2.745598	1.792877	1.260356	0.4951525	0.7938115	2.007689	1.16164	1.510371	2.969363	1.338679	1.712237	1.219842	1.359744	1.790404	2.821291	1.123678152	3.296133	2.449791	3.605135	0.8449574	0.657213254	1.407765	1.625049	2.573422	4.087113	0.6948965	1.445579	2.09675	1.88118	1.413719	0.8753127	1.251586	2.950491	2.087394	1.488613
AL021707.8	1.19709	0.7287405	1.109104	0.6767242	1.091464	0.631108997	0.3305172	2.251678	0.2589644	1.12227	1.599372	0.3143116	1.254435	0	0.8324062	0.9356767	0.5426533	0.9096135	0.256335	6.256767	0.1154194	0.2477328	0.7896469	0.5048545	0.5599088	0	0	0.5473621	0.7475217	0.645074495	1.315059	1.800143	1.576849	0.5291653	0.982937366	0.661223	0.3905158	0.2713473	0.8658348	1.657061	0	1.171158	0.3450685	0	0.1507483	0.5748023	1.799006	10.64107	1.183257
AL390729.1	3.097547	0.9736639	1.123748	0.140648	0.4253363	1.152399807	2.885128	0.4679808	2.018334	2.29361	1.329632	1.273846	1.026575	0.4733814	1.513788	0.9334451	0.6766988	2.693974	0.9589635	0.7186334	0.1079476	0.2316956	0.105504	0.0629563	1.920096	0.6549465	2.090631	1.467527	2.770627	0.402209991	1.680901	0.7365789	0.2457951	1.567213	0.557155143	0.329823	2.434902	1.184313	1.19968	0.4304971	0	0.5476709	2.366688	1.630912	1.127916	1.254381	0.5313301	0	1.911499
APTR	6.536692	3.539865	2.864441	5.219945	2.593371	8.228207156	5.482641	6.716973	3.210323	4.939313	2.848173	2.622373	2.841752	3.0626	3.824638	3.457718	5.093414	11.4575	4.146177	7.348142	2.030413	4.606631	3.382891	2.574953	3.106952	3.100432	1.979355	1.996883	5.035483	2.691001085	1.537092	4.024843	6.131973	4.232725	2.120550449	3.153906	6.731484	5.574348	2.998581	4.646452	3.354002	3.283964	3.354289	3.292149	4.671981	2.290402	4.264743	2.325914	2.146309
AL118558.3	1.949071	0.5120383	0.5172908	6.516581	0.4627848	4.679046952	1.48549	1.629388	0.9223357	0.6767594	1.039814	0.7640773	0.6116681	0.5579817	1.247066	0.8728068	0.460174	1.716274	1.260769	0.1675511	0.8025872	0.8823328	0.5739655	0.92474	0.7027141	1.068916	0.7040735	0.4827338	2.746917	1.094055908	0.5352865	0.5915321	3.97811	2.019312	0.939624851	0.7850108	0.9272487	2.07094	0.4405406	0.9367999	0.6786022	2.979452	1.170483	0.9374743	0.4090742	2.095978	2.617557	0.5853216	0.3466327
RNASEH1-AS1	4.568403	3.222151	3.707714	7.614352	3.40276	4.402440489	5.586637	3.202633	7.976232	2.791546	5.366695	2.644553	4.146435	5.779554	2.636807	4.428332	5.054962	7.977881	4.390525	2.572785	4.28331	5.099268	4.660917	5.188312	2.506902	7.57544	4.318086	5.361991	4.667203	5.104456468	11.24246	3.600563	4.471785	6.678431	1.745341092	5.801824	3.373729	8.194554	5.304719	5.311302	5.410431	4.267082	7.120084	2.343163	4.371329	2.374953	4.125539	0.9938373	3.490951
AP003486.1	3.137371	1.907998	0.7368574	1.391854	0.4125783	2.020031863	0.8859169	1.238028	0.5398766	1.119834	1.722108	0.6384602	0.4454439	0.3362699	2.339241	1.813465	0.9945473	0.421983	0.6342268	6.397426	1.29565	1.589112	1.276659	0.9067662	1.221145	0.8422556	0.7023107	0.6620971	1.111238	1.004920757	0.8495864	2.206347	1.64367	0.9213358	1.899740011	1.254271	3.578587	0.5346098	1.688241	3.391291	1.307739	2.548896	0.9907976	0.9497385	0.6423599	1.013963	1.47503	1.923887	2.168612
AL445472.1	2.04492	0.4351353	0.4031104	0.6285628	0.3471116	2.293802314	1.171252	1.063901	1.270649	0.6798256	0.7266265	0.2284768	0.1994702	0.2299527	0.4664203	0.6121388	0.394461	0.9091618	0.7453314	3.2914	0.7550972	0.8103593	0.8610052	0.3853338	0.9361097	0.5726717	1.102606	0.6764026	2.113153	0.74244423	1.672881	0.2453521	1.862624	0.09616409	0.730747424	0.6248458	0.8161275	1.08485	1.346185	1.304915	0.7271219	0.8513283	0.3971543	0.8251277	0.8492503	1.30572	0.7054795	1.463401	0.860123
AC037198.1	0.2390914	0.5198188	1.938285	0.3191283	0	1.395549149	0.04125829	0	0.1293056	0.5292376	0.9316944	0.2354121	0.3523287	0.2527284	0.9698157	0.3036801	0.6773912	0.3406397	0.06399631	48.506	0.7492025	0.9895793	0.140816	0.176458	1.313991	0.39337	0.07972456	0.8472538	0.2695701	0.536828706	0.2954847	0.5055994	0.3444652	0.06605542	0.803124317	0.7923851	0.1949915	0.2709771	1.008762	0.9308251	0.1331899	0.5116825	0.7753449	0.07392819	0.07527132	0.07175227	0.0709165	15.43723	0.1879886
ZNF529-AS1	1.653561	1.10147	0.1086542	1.119662	0.1069261	0.397459666	0.5990182	0	0.9767311	2.186663	1.384039	0.04105569	0.03072292	1.115665	0.6795608	1.503294	1.222713	0.2116385	0.2511204	3.097004	0.3052929	0.1213466	0.1105119	0.3264257	0.6033707	0.1029051	0.5005405	1.758826	1.366988	0.905797858	2.692563	1.829655	3.398499	0.1036801	1.208054324	0.6866383	1.205101	0.8772303	0.9518929	1.068707	0.1567905	0.1147333	1.036683	0.328772	0.6793357	0	0.1855168	0	1.053806
AC005261.3	4.82423	1.293016	2.637827	2.891103	1.04556	3.192584803	1.594	5.05774	0.9580748	1.153331	2.712004	1.273586	1.802515	1.404422	1.897255	1.755559	3.154833	3.725803	1.083825	7.09227	2.56206	1.636646	1.907859	1.294104	2.988822	0.5551676	2.911357	1.967184	2.524122	1.250093822	1.737588	2.40826	4.010719	1.782924	2.125235107	1.782294	4.4117	2.294599	1.766886	2.736842	2.854833	2.514607	2.477268	1.604162	1.83249	2.050613	2.827409	1.596005	1.876124
FAM160A1-DT	0.3671522	1.277186	0.9921527	0.7687184	0.2789636	1.198250842	1.098185	0.3836658	0.9928175	0.7648988	0.6812969	0.5355589	0.8015422	0.9055513	2.269353	2.104488	0	0.697455	0.9172209	3.871616	0.5309936	0.2532687	0.9226201	0.8774315	1.259326	0.2684732	1.142644	0.7274717	1.485995	0.109914928	2.89056	1.610323	2.115863	0.1352475	0.411096456	0.5407991	0.6986742	0.4161163	1.475305	1.341155	0.6817614	0.7483306	2.351864	0.5045565	0.3082339	0.2938235	1.064804	0	0.9347667
AC017074.1	8.512784	1.969659	2.623002	2.992384	0.8900977	1.058758868	2.911026	3.378721	3.885851	2.765998	1.652115	0.5810003	2.608656	1.816176	1.74234	4.517267	0.7080609	0.1112696	0.6689383	2.685497	2.10841	2.020281	9.898637	2.239718	1.570739	3.426503	2.812529	4.035259	7.369507	1.963970119	3.30312	1.835039	3.8578	0	1.369995834	1.725544	3.630544	1.593258	4.236571	0.9459425	12.87788	0.2865266	3.451915	2.543648	1.917809	5.156315	2.162047	0.3752597	1.824643
STAG3L5P-PVRIG2P-PILRB	3.482818	0.6237349	0.4518627	1.113635	0.3138888	0.980951091	1.116859	1.849112	0.4220211	2.253259	0.3832964	0.135587	0.9319555	0.2911209	0.6350422	1.040469	0.3641377	0.7302757	0.1965817	1.041731	0.2710753	0.273103	1.097605	0.5855942	0.2576343	0.4783013	0.290813	0.3253206	2.265211	0.185513828	0.687048	1.412874	2.72087	0.4058135	0.312659181	0.5324421	0.4866616	0.2341063	0.7516147	0.847193	0.9972501	0.9121872	0.6615771	0.2460142	0.4985591	0.3443846	1.937858	0.5513899	0.5929243
AC084125.4	1.555509	0.7327445	1.200983	2.239063	2.068292	1.317966845	0.7157947	0.4063679	0.07010427	1.417778	0.7216103	0.7374234	1.867736	0.8221151	0.2628975	0.6585724	0	0.2462415	0.4163547	0	0.1249808	0.6706376	0.1832274	0.4920091	0.3637751	0.8530775	1.037363	0.05927057	2.158524	0.582093849	0.6407997	1.035548	0.7470207	0.7162518	0.43542169	0.2147996	0.1057165	1.616042	0.5729538	0.07476384	1.155364	0.9511326	2.055097	0.3740883	0.08161816	0.9336287	1.691715	0	0.4659192
AC243967.2	0.07727249	0.8064067	0.1789824	1.043532	0	0.29098752	0.1600123	0.242244	0.2089528	0.160984	0.4301663	0.2367038	0.7085237	0	0.3358253	0.03019909	0.1751421	0.3302763	0	16.3676	0.7822869	0.1599122	0.07281702	0.09776547	1.228837	0	0	0.9186416	0.02680707	0.069399549	0.6790995	1.161997	0.5089302	0.08539439	0.201882759	0.1707285	0	1.050932	1.210947	0.08913643	0.2582757	0	0.8538468	0.2867162	0.2432711	0	0.1527978	0	0.3818976
AF117829.1	0.7935743	0.4634871	0.4069632	1.399733	0.09344777	0.882181118	0.2263829	0.3929074	0.7348345	1.134721	0.6846665	0.2229718	0.7249559	0.06809749	0.5192386	0.2471957	0.2389386	0.4728324	0.2320069	13.44448	0.3246893	0.2363413	0.587768	0.2025357	0.3287153	0.154172	0.2577807	0.3963308	0.7456564	0.189357518	0.4696666	0.492642	0.7232408	0.336555	0.568326547	0.4464249	0.4537573	0.4712759	0.4918472	0.6012688	0.6133574	0.9454114	1.297109	0.1255557	0.5199516	0.2671552	0.6485275	3.264323	0.2578717
PIK3CD-AS2	1.609761	0.1623119	0.2701892	2.256708	0.1595351	1.001536277	0.7407598	0.3218053	0.2018764	1.117887	0.3116988	0.1429298	0.7945426	0.2466053	0.2838957	0.07294093	0.2115134	0.199432	5.395318	0.8343057	0.4498775	0.2896812	0.8354183	0.2361364	0.2400631	0.4094287	0.0622344	0.3413581	0.1294961	0.37715218	2.075945	0.4166065	1.229237	0.2062561	0.487614587	0.6185498	1.10355	0.423059	0.07499598	0.538236	1.143675	2.795999	0.7397475	0	0.4113069	0.1680333	0.2398876	0.7286392	0.2934944
NUTM2B-AS1	0.8670649	0.4428747	0.4126725	0.3553089	0.2436654	0.490888353	0.7296691	0.5548086	0.7515672	0.4546884	0.7273324	0.3716354	0.9471073	0.2102973	0.5695396	0.754312	0.9085902	0.5358736	0.3115629	7.094276	0.3349704	0.5653445	0.5092701	0.6599617	0.3152717	0.2475303	0.3722929	0.7168867	0.8488293	0.317356541	0.3702398	1.057714	0.04155861	0.2329869	0.444415716	0.482211	0.6175337	0.5687534	0.5584062	0.8631766	0.5591044	0.856997	0.4721978	0.4137807	0.6188598	0.4313063	0.7233884	2.825015	0.5563322
AL359715.3	0.6102159	0.3847419	0.9187184	0.3066309	0.2086399	1.275339938	1.158306	1.071272	0.5775303	0.4131661	0.9851288	0.3604953	0.459603	0.8707779	0.7602373	0.7392888	0.9681599	0.8404106	0.6206662	7.973456	0.7207281	1.104964	0.9344259	1.093734	0.456661	0.5354507	1.017376	0.6835927	0.6774198	0.438435032	0.5530393	0.3010946	0.6530858	0.7755072	0.557989324	0.6404101	0.5474291	1.037393	0.4413587	0.5103309	1.291738	1.007432	0.6303027	0.6918326	0.8260713	0.3662564	0.5912507	1.649274	0.4523732
POLH-AS1	0.4868167	0.2694131	0.768811	0.4447696	0.05043887	0.783285496	0.2138346	0.7491947	0.6941031	0.3226997	0.4927359	1.258834	0.4057909	0.6081437	0.8591021	0.4669877	1.404321	0.5464572	0.75813	1.826138	0.3200265	1.602756	0.6672687	0.4852723	0.2276962	0.2912527	0.3541703	0.5261311	0.7215975	0.079494029	0.5590995	0.5199276	0.9108694	0.7336155	0.297318245	0.5377947	0.4692106	0.3511069	0.2667471	0.3828815	1.035451	0.8118253	0.2764034	0.3284204	0.3622527	0.318754	0.6125801	6.5389	0.3976785
AP001318.2	4.109692	2.241336	1.129382	2.843891	0.3175484	2.255824074	2.11552	4.367325	2.297949	1.378601	2.55925	1.76794	2.235398	1.325317	2.60342	2.259458	3.631204	1.323206	2.237327	7.185518	1.410355	1.297348	1.542528	1.527566	2.215423	0.305607	1.951034	2.643524	2.899766	1.0009423	2.295605	3.273312	2.408518	1.385589	1.117897693	1.885274	3.465284	1.184178	2.60301	1.807882	0.7760591	2.811058	2.141729	1.665598	0.8333097	1.003391	2.341522	7.195858	2.40978
ATP1B3-AS1	0.640889	1.266713	0.944656	0.2561713	0	0.74596508	0.2412952	0.1461195	1.260385	1.577943	1.946045	0.2549602	1.373707	0	0.9790735	0.546475	0.2641105	1.383471	0.7485526	18.43136	0.6179234	0.1205721	1.262775	0.4422848	0.3815123	0.2556207	0.1554205	0.7459264	1.616979	0.418612172	0.576038	0.9308916	0.7674559	1.030183	0.478397708	0.8367284	0.2850973	0.2641306	0.5150489	0.9409109	1.168423	3.277529	0.4478549	0.09608043	0.2934781	0	0.5529978	28.27472	0.5758935
TBILA	5.428622	1.760554	0.9430536	1.903818	0.2062343	1.388402558	0.7181967	2.496026	0.5382502	0.9189053	2.140616	0.3761354	1.274026	0.1434563	0.9371553	0.7690712	1.538031	0.3222624	0.9929175	2.737792	0.4906962	0.4915008	0.6394515	0.5246629	1.491722	0.2480986	0.2715245	1.044594	1.961746	0.182832162	0.8696909	1.137345	6.871445	0.3499539	0.81044932	0.2873606	0.4242852	0.4614445	0.9270735	0.5740257	1.184442	6.749424	1.782171	0.5222172	0.3133261	2.117896	4.23118	1.657429	1.951232
HOTAIRM1	17.67476	2.865345	1.017544	3.237661	0.3671653	2.691012122	1.030988	1.175207	0.4118157	3.188016	3.065107	0.3204046	3.145732	0.03095754	1.985589	4.624094	1.062091	2.253209	1.473755	6.08265	1.524832	1.060647	0.579567	1.16103	0.7260101	0.6424692	0.8984468	4.245056	0.924575	0.657579281	8.091572	1.981842	4.43647	2.751058	4.186503225	1.763291	1.57642	2.057959	4.001206	5.439169	0.7504844	5.802163	3.362803	1.316096	2.139094	1.441424	3.451554	0.3166253	2.565904
PTPRD-AS1	0.06148647	0.1680553	1.139345	0.4248294	0.1601748	0.066154741	0.3152769	0.07710237	0.095009	0.08234776	2.131962	0.007687654	0.1725855	0.05570868	3.181184	1.215217	0.3185422	0.03337195	1.31662	0.3624451	0.09315927	0.5635077	5.115381	1.80776	0.2711539	0.7322191	0.8903961	1.140638	0.3412903	0.283998314	1.601799	0.990656	0.3471092	0.1164843	0.059010638	0.3008114	0.7593449	1.931309	0.3105988	0.364766	0.7829048	0.06445125	0.9959115	0.7025352	1.537524	0.5482978	0.479383	0.1055136	0.1657525
AL353804.1	0.5828847	0.5913947	0.6750535	0.6102022	0.2214389	1.024327685	0	0.3654608	0.8931688	1.366133	0.7571308	0.3400977	0.8271347	0.5134422	0.4222016	0.6454302	0.2201897	0.3690893	0.416047	33.13772	0.6088308	0.3015639	1.052779	0.5326159	0.2726297	0.2131117	0.3887235	0.5330409	0.8088483	0.610746805	1.440734	1.506522	0.5598514	1.503017	1.015233031	0.482942	0.7922881	0.3303096	1.288193	1.344755	1.731765	2.613682	0.5600669	0.8811279	0.1835051	0.2332347	0.8836521	32.67505	0.2618859
PGM5-AS1	0	0	0.2520274	0.04556311	0	0	0	0	0.03923054	0	0	0	0	0	0	0.1417457	0	0.03444935	0	0.6984069	0.3846676	0.07505812	0	0	0.135713	0	0	0.03316797	0	0.586334267	0.03984369	0	0.1791578	0	0.108294725	0.2003374	19.28592	0	0.4663658	10.50135	0.3232723	0.08870939	0.1742482	0	0.04567374	0	0	0	0
ELFN1-AS1	3.964922	9.824259	24.52421	19.74269	20.70085	9.859357415	33.42251	15.49901	6.516791	3.345627	3.551286	9.227858	4.294127	15.7809	1.360551	16.72468	2.711072	12.09733	10.00795	0.6702608	1.772604	8.205241	9.309461	5.343392	2.527912	5.24785	8.685946	2.025627	17.18216	12.015735427	16.83861	6.01644	5.470742	9.889344	0.314153252	1.688425	7.659479	3.112949	11.49952	0.3321661	10.36498	7.747227	3.894843	8.474508	1.673626	0.2658969	3.941997	1.968975	6.409098
AL117332.1	0.6297628	0.1955992	1.146112	1.893068	0.7177441	0.897789112	0.80729	0.4512603	0.2676054	0.374858	0.6009962	0.2755874	0.7365301	0.38039	0.7037849	0.4219191	0.3058692	0.5767967	0.8187454	0.6187119	0.8674229	0.6050886	0.8901769	0.8157495	0.4207939	1.578865	0.4199864	0.2673869	0.5149764	2.464396503	1.2354	0.8032721	0.8147325	0.7953778	0.369358394	0.3478549	0.9538368	2.039283	1.572548	0.5967291	0.5512888	0.440086	0.4754435	0.5378137	0.2832335	1.079967	0.533694	0.1080702	0.1818951
AC139887.1	0.4595822	0.466292	0.7096717	1.058466	0.1745961	0.288443922	0.2114848	0.3842024	0.497103	1.276614	0	0.134077	1.103662	0	0.2663118	0.2993511	0	0.2182595	0.6560741	1.474957	0.1477045	0.3170287	0.144361	0.5814653	0.429916	0.3360608	0.204329	0.3502352	1.009764	0.275171638	0.2524362	0.5759198	1.008963	0.3385918	0.343059513	0.1692361	0.6246887	0.3472486	0.8617983	0.7068581	0.5120362	0.7493772	0.7359853	0.5684199	0.2893735	0	1.332867	1.288151	0.4818028
AC121761.1	0.5912753	2.082537	0.9929178	0.6313658	0.1010819	1.168956948	0.85707	0.8897319	1.982598	0.2771597	2.007849	0.6727371	0.987487	0.6249998	0.7537714	0.6123568	0.2680312	0.982806	0.1582635	4.716906	1.795776	0.3976763	0.2089436	0.3366378	0.9126287	0.5836846	1.143526	0.8786602	0.6769056	1.141720917	0.8119294	0.9030321	0.3650853	1.372188	0.099306701	1.094096	1.374315	0.7036353	0.9384745	1.227701	0.856388	1.626937	1.207274	0.6703587	1.172724	0.4968433	0.3156789	2.947574	1.075906
LINC01011	2.299001	0.6167462	0.5595828	0.7195762	0.4440989	1.772570506	0.8499266	1.133609	0.5141978	1.160863	1.457699	0.7639192	0.9187368	1.103855	0.3206289	0.822337	2.013666	2.842421	1.034641	1.92943	0.5334913	2.709462	0.5140711	0.9334151	1.006043	0.7864134	0.7068287	1.012007	1.524827	0.405954031	1.070152	0.3955223	3.33629	1.343526	0.703896449	0.8781493	1.372848	0.635943	0.8392427	0.9169542	0.3820386	2.840089	0.6589569	0.5397731	0.8145556	0.785829	2.00333	0.9361467	0.9453884
AC098484.1	0.8147139	1.417043	0.5241893	1.051905	0.4126817	1.772619014	1.624588	0.9648719	1.321842	1.885907	1.209443	1.228023	0.8893144	1.148243	1.442522	1.344359	1.641414	1.71962	0.7753603	7.346054	0.6545996	0.8430081	2.559127	1.298018	1.227866	0.7943256	0.4829595	0.9520029	0.7851037	0.7317064	0.8452789	1.148567	1.490514	0.8003078	1.317660403	1.050033	0.8859221	0.9233656	1.491359	1.566333	1.311123	0.4428138	0.9567809	0.597128	1.595939	0.760663	1.038204	0.9786602	1.830225
LINC01184	4.90394	4.618422	3.46964	4.033928	1.560453	5.08957159	7.307938	3.438059	5.696536	5.11532	5.32786	2.954257	3.720078	4.893475	3.269776	4.805215	5.407728	2.443197	2.801205	7.849793	2.545458	3.45063	6.032767	7.272154	4.016739	1.858628	4.339463	4.558974	5.476467	2.514133933	3.652281	6.032769	9.012027	1.580496	2.524721295	2.062905	4.604721	2.811618	3.984617	3.682628	4.168532	3.663764	3.754595	4.183244	4.869538	3.856707	4.093245	4.54326	4.915181
PRRT3-AS1	7.064392	1.148046	12.80934	8.896977	4.879591	6.099790334	1.28062	3.937136	7.139446	1.932594	1.191715	5.901789	3.177971	3.771375	7.690945	5.465937	3.88165	6.099892	0.458397	5.299963	1.169608	4.503976	5.917391	4.393714	1.134773	2.034974	4.092571	3.132266	4.951012	3.845232329	3.174776	3.152082	2.937331	4.337173	0.825614996	2.916704	2.502417	7.602143	6.680841	1.317013	2.226051	1.483498	6.85641	2.559432	2.156634	1.456197	2.511607	7.457369	2.244228
AL357033.4	6.291978	2.656858	2.049879	12.20663	2.155445	2.209604953	2.493695	3.602934	1.022816	1.641689	1.349775	1.082262	2.969565	1.640287	2.402554	4.368373	0.3846922	1.209064	2.466178	2.601261	1.332529	0.9031896	4.958126	0.5112804	2.72177	2.765853	1.325934	7.128672	3.549659	1.872750857	4.048666	2.951071	5.369643	0.4555155	5.583560949	1.553563	7.059432	4.286896	7.365585	2.167614	2.08007	2.01631	7.81627	13.31493	0.9465358	2.64864	2.483543	0.5825143	1.644963
AC100814.1	4.114109	1.590161	1.466047	4.417355	0	2.304032641	3.834902	3.218851	2.205978	2.783757	3.914997	0.52318	2.763584	0.2230136	1.44669	0.5771758	1.434591	0.9685631	0.4517749	11.99447	0.7797756	1.600919	0.8615317	0.8601165	0.8552315	0.4628253	1.219415	1.318413	2.00059	0.063161387	1.815542	1.42108	1.563245	0.310874	1.128663963	0.4661463	3.785433	3.347633	1.525982	2.879908	3.839312	1.376063	5.439676	1.130757	1.771232	0.8442121	2.197197	0	0.7267368
AC018653.3	1.430721	1.470461	1.377208	0.5718769	1.863543	0.573756308	0.2821591	0.3261973	0.5828347	2.632273	0.9929946	0.4878628	2.385183	0.4320927	1.259729	1.118288	0.08422862	0.7588792	0.1989368	1.840078	1.146558	0.3076173	1.278189	0.5015145	0.6604929	0.8967323	0.6939215	0.6117085	1.895116	0.200252133	0.8368865	1.5193	1.193169	1.067756	1.581158095	0.6363219	0.3939936	0.1263525	0.5972963	0.6644407	1.821731	2.590405	0.8391106	0.2298107	0.397776	0.4907028	3.468392	1.29455	0.4174107
MIR181A2HG	0.7942024	0.3741203	0.2299465	0.4780685	0.7542973	0.323998339	0.3197829	0.3734656	0	1.792467	0.2947484	0	0	0	0.1725797	0.1293269	0.4500251	0.251449	0.07085996	11.83403	0.06381192	0	0.9978792	0.7536212	0.7119807	0	1.059301	0.1210481	1.239847	0.356642394	0.1454114	0.4976225	0.7083317	0	0.494033337	0.7676978	0.431809	0.1500198	0.664853	0.5344147	1.032323	0.4856236	0.4133525	0.2182855	1.166819	1.032821	1.701318	4.531601	0.9218092
LINC00997	6.590239	2.196018	1.457429	3.723433	0.2642036	3.485614787	0.9029266	1.546901	0.5820827	1.164259	1.401113	1.014445	2.60274	0.1575254	2.038939	1.805474	0.9007306	0.566188	0.372296	6.012589	1.652382	0.7710051	1.419932	0.6075426	1.889724	1.053397	0.5300508	4.103602	2.234561	1.145092555	2.364721	1.501777	2.208394	0.640458	0.933192752	1.106686	2.822384	1.407499	1.90957	1.805013	1.402068	0.992231	3.301364	0.7031374	0.8027945	0.7155703	1.820476	5.072068	1.636704
AL078581.1	1.030906	0.5043006	0.1492398	0.2832953	0.2937322	0.679370274	0.6226361	0.8079551	0.627227	0.2013484	1.721677	0.6766944	0.5907838	0.4086395	0.6347097	0.5036142	0	0.5507843	0.9657796	3.722098	0.8075962	2.000078	0.4857324	0.4891149	0.7232704	0.2826865	0.6875071	0.5302973	1.162323	0.115733953	0.5662491	0.4844502	0.848716	1.424077	0.817625173	0.6406084	1.050947	0.7302434	0.5695835	0.9662127	0.7178546	0.4727689	0.5571842	0.1062537	4.706007	0.7734473	0.7644382	3.560276	0.4052812
AC024592.2	8.371772	2.229073	0.8542344	2.165935	1.176907	3.513674298	1.043717	1.82674	0.5983647	5.877745	1.888821	0.774667	2.222188	0.4288193	1.21813	1.657518	1.170267	0.7181008	0.9081766	2.18122	1.920159	1.679078	0.01737679	1.026537	1.259229	0.4854212	2.262755	1.568275	4.106965	1.126165405	1.843408	4.419385	3.67384	0.9373975	1.459061757	1.527826	1.564035	1.964527	2.489639	1.084831	0.04108932	4.555242	1.045372	1.642102	0.5805332	1.106785	4.929811	0.6202208	1.607284
H19	1.000344	3.776552	10.1483	2.318509	2.633712	5.904595141	50.21832	670.367	0.9645852	27.42377	0.5352944	18.51468	68.24889	53.73887	27.12289	4.073125	12.76032	2.010769	1.27859	0.511965	192.8397	2.87256	0.5626758	2.034179	2.002115	52.12238	0.3102908	0.8297041	2.05531	6.685940248	1.933766	0.2915275	0.9703903	1.54254	6.373134977	8.343908	20.17446	4.007679	1.314945	14.75063	1.054039	2.731182	2.883551	0.0767283	2.275312	1.898984	0.2208076	1.583563	131.7194
AC087741.1	4.717522	1.234879	1.287856	1.904702	2.330016	0.824627498	0.6494838	1.163821	1.151916	1.434571	1.114284	0.2133662	0.4145735	0.09946062	0.837688	0.912641	0.2520445	0.9302804	0.6868796	0.8588765	0.1855679	0.3540422	0.4715549	0.4689765	0.3600819	0.7130631	0.5476433	0.2307641	2.940806	0.22279125	2.057932	0.976798	1.274648	0.3875758	0.376726944	0.2929417	0.606931	0.6689383	0.5087047	0.7449818	0.5622868	3.127794	1.421909	0.3103387	0.2100528	0.6674418	2.943132	0.3390854	0.4419729
AC005911.1	0.2882467	0.1671172	0.6676516	0.6940381	0.2190109	0.47036601	0.3979253	1.204845	0.05196325	0.350299	0.1069756	1.093198	0.629281	0.5078123	0.5846011	0.3755018	2.613304	1.779581	1.543069	0.9250829	0.2315981	0.2982572	0.40744	0.3241697	0.1797602	0.42155	0.2563075	0.3953971	0.4999871	0	0.4749787	0.3612129	0.7910182	2.65453	0.215164519	0.5307184	0.1567201	0.2177919	0.308865	0.3879194	0.1070485	1.527513	0.3692839	0.9903027	0.3024884	0	0.9119613	1.269587	3.237679
CYTOR	1.343817	2.690122	1.541626	2.412788	0.6935345	1.642260813	2.318928	0.8187091	1.24784	3.85607	2.343062	2.840446	1.162422	2.505913	1.325985	1.729134	3.074564	3.293302	2.809671	3.714098	5.011526	1.613489	2.102591	5.576451	1.434961	1.501772	1.048369	0.8984911	1.750418	1.833124019	2.499869	0.744688	2.891062	4.525236	2.441519614	3.361217	1.861052	3.419635	1.711627	1.864553	2.542402	2.697628	1.157218	0.5174332	3.153021	0.5630768	0.4762992	2.527954	2.392285
AC004918.1	4.893456	2.870075	1.515656	3.145156	0.1945499	1.478481133	1.492478	7.384919	1.261695	4.267539	4.244568	0.8715004	2.571389	0.5413147	1.648597	3.202202	2.837301	2.377989	0.9747386	9.313302	1.728143	1.825179	1.367305	1.487813	0.7718016	1.123403	1.290192	2.992009	3.257059	1.175375995	2.187781	3.181957	6.839328	2.263728	1.359169119	1.760055	3.387597	2.966495	2.789412	2.789565	3.169748	4.940537	1.858889	0.6568408	1.648051	1.161175	3.712985	3.96435	1.073732
SNHG19	86.73023	16.43319	61.27558	36.53256	47.30635	27.836019269	31.30346	120.6452	17.52894	29.69201	40.50808	17.49117	41.70035	17.87499	6.235745	22.98071	7.549544	60.47533	74.89028	4.757569	8.337532	42.94904	16.72013	26.04163	13.30225	37.65846	42.88878	16.46023	25.28824	31.295543897	67.05996	42.68332	44.08608	56.20524	5.450834487	15.6385	12.01521	38.04098	20.1277	12.5612	20.12512	76.14067	18.83348	11.67237	10.80892	33.67888	50.2592	2.61612	19.56997
MELTF-AS1	6.231595	0.7526875	3.608484	3.273904	2.893482	2.404594145	0.9824109	4.003598	1.747498	2.704679	1.199178	0.5386622	2.695687	1.016516	0.323206	1.082395	0.7846795	2.429662	2.84174	0.5819912	1.149735	0.9154586	1.359326	0.632686	1.133484	1.940832	1.385275	0.9849634	5.044295	1.001876015	1.838197	1.39189	5.827005	2.635605	1.062410234	1.126111	0.9097749	0.6975459	1.947558	1.175873	1.885708	8.13821	1.552354	1.459005	0.6297282	1.200575	4.244343	1.247598	0.8468562
LOXL1-AS1	0.06746926	0.3249699	0.9616967	0.1825547	0.2129402	0.750487215	0.3868954	0.09762072	1.251845	0.3568078	0.1733506	3.138723	0.2039461	1.042333	0.1323252	0.300188	0.776376	1.237304	2.411589	1.484791	0.7255753	1.879565	0.2592069	1.374553	2.500289	0.5009464	2.450496	0.2657838	0.3060807	0.279669823	0.6328549	0.05365564	0.7776378	1.525628	0.906535373	0.4414732	0.6772271	0.3176325	0.3378417	1.412879	1.38775	3.224222	0.5385718	0.5905498	0.4313523	1.171257	2.319333	0.9476174	0.1865443
JPX	4.562463	2.100082	2.750839	6.12318	1.567855	5.139396987	4.317405	2.959886	5.240037	4.046373	3.966819	2.364685	4.213212	1.809817	3.392192	3.658967	6.953856	3.482785	1.578831	11.50256	2.08975	2.058359	5.530458	1.995105	3.041265	1.389487	2.917285	5.40772	5.678823	1.955477686	5.610049	5.74375	4.790922	2.406166	3.280104602	4.663033	3.599855	3.365025	5.643084	5.594031	4.068762	5.64005	4.488463	3.178489	2.866499	1.401884	5.311294	6.205771	3.072599
AC020916.1	68.96798	16.46321	14.78769	8.625246	8.13476	20.098265211	6.35873	6.6276	4.915361	19.08913	35.93945	2.691138	22.87206	4.072575	7.713834	4.941892	5.597832	7.436244	3.358219	8.016888	24.05069	9.199908	9.006858	9.520064	8.952544	6.718185	13.4401	9.090716	15.25102	11.68952073	30.33295	13.2425	29.01494	4.175901	20.666467169	14.86969	4.874403	6.521971	14.05249	8.518358	9.520679	16.0379	15.05716	13.49134	6.624597	84.28744	11.49616	6.586188	11.11863
LINC01003	6.730986	3.812432	2.847739	3.36201	0.9341485	6.715576254	6.103327	5.434918	2.095498	7.360705	5.392442	0.9347385	3.107021	2.78295	3.468595	4.2516	1.519983	4.871576	3.82933	4.441117	4.310561	3.366722	3.686362	2.807266	1.940065	3.596079	4.53856	5.621632	2.429869	3.100672698	5.211482	3.664959	6.666077	3.623162	1.854025336	2.057888	6.238954	7.037493	5.579006	2.57859	2.933274	1.974337	3.233746	3.819469	2.001773	2.713204	4.518448	0.298357	1.439556
LINC02562	6.786215	2.82174	2.799871	1.252125	1.015125	5.606143579	5.591756	5.664289	8.00546	5.721438	3.730579	1.44772	0.9444697	7.666442	1.646682	3.282024	5.095057	4.874533	5.721754	5.308704	1.349502	1.755473	6.934499	5.652415	2.876511	2.139988	3.62056	4.266563	1.780399	6.361446153	3.471222	4.56429	4.644111	0.2812311	2.643628343	4.052983	3.701205	2.403512	3.749436	2.128273	8.505848	5.964912	2.037675	2.902689	0.5875243	6.415195	6.541755	0.7642329	1.981848
AC139887.2	0.8901791	1.48782	0.61212	0.8561815	0.4438621	1.717990315	1.094484	1.203468	0.6619624	1.40539	0.7433274	0.3773735	1.038493	0.352857	0.8382198	1.445932	0.5044091	0.6473416	0.744592	2.18093	0.4693722	0.8059574	1.166529	1.044135	0.6505607	0.3661463	0.2597249	0.7250202	0.8588984	0.599612102	1.237659	1.411826	2.58791	1.045227	0.88251606	0.7682781	0.8167358	0.3468077	1.754942	1.058941	0.712841	1.326755	1.015706	0.3440595	0.3152793	0.5008992	2.167283	1.236391	0.7374096
AP006621.2	9.256373	2.146632	1.072004	3.73072	7.560502	2.439991827	1.703793	2.224721	0.2503019	3.535412	2.40469	0.1350212	1.616632	0.6522885	1.25154	1.507296	0	0.5861242	0.1651736	2.334113	0.3718617	0.3192613	0.3634441	0.845809	0.3607863	1.015282	0.4115359	0.7759436	6.475889	0.138554733	0.6779039	0.7974664	4.953333	2.216345	1.036426276	0.1704279	1.006541	0.524541	2.479621	1.067754	1.031284	3.395945	1.037636	0.4452178	0.4856855	1.481533	4.88092	1.853175	1.87147
ZNF32-AS2	1.888096	0.4841782	0.3364079	0.3497032	0.2758811	0.966239331	0.5680879	1.244519	0.1832781	1.538109	0.754621	0.3813416	0.6341483	0.102348	0.5189892	0.4540875	0.8778391	0.7587232	0.3110009	3.995307	0.2800674	0.1001881	0.6843191	0.3266771	0.520808	0	0.1937175	0.5534103	1.024504	0.086960319	0.8775297	1.001019	0.7174229	0.2675062	0.686624455	0.8022351	0.5922463	0.1646073	0.7392284	1.228605	0.5393825	1.065689	0.8140567	0.1796332	0.304828	0.2324615	2.125223	2.733279	0.3697751
AP001160.1	2.69181	0.3984598	0.5306303	1.798701	0.5874645	0.884259721	0.434857	0.9336369	0.3097418	1.014199	1.339082	0.200502	0.6751814	0.3632352	1.045404	0.4028914	0.3894335	0.9519729	0.183958	0.551422	0.1380506	0.5333541	0.1888959	0.2415382	0.2143024	0.6281921	0.229169	0.7594381	2.265039	0.411498501	0.3774994	1.238039	1.744583	1.075969	0.363388966	0.5694297	0.8874662	0.9087473	0.5062964	0.4954937	0.638093	1.260717	0.412729	0.4250146	0.07212271	0.2750035	0.9513008	0.06879761	0.2830535
CCDC18-AS1	1.226705	2.034109	0.6361244	3.211447	0.7199079	1.865013553	1.826166	1.710447	0.9456313	3.127785	3.628497	0.3885879	1.720753	0.4935095	1.084815	0.9946012	2.282409	2.08248	0.9703344	8.197015	0.4457368	0.5683465	2.480168	0.8262061	1.224593	0.8233701	0.8180846	1.615736	2.08018	0.328872078	1.257083	1.965991	3.783401	0.4552524	1.499947559	0.8090517	1.007908	0.5706457	2.501381	1.821607	1.74409	5.810335	2.084687	0.38119	0.3516095	1.40662	4.062096	3.617912	0.880194
AC027228.2	0.3356187	0.2122714	1.06006	0.9709977	0.04636442	0.758310234	0.3790821	0.8289604	1.386073	0.3390081	0.3623462	0.7743973	0.612804	0.9030289	2.669671	0.3179737	1.798011	1.081908	0.5226663	1.454806	0.6667961	4.651373	0.7762923	0.4718069	0.8847807	0.7139342	0.5697308	0.5301331	0.3387099	0.365362527	1.150769	0.6499819	0.1507121	0.9665741	0.311259351	0.3932343	0.7796718	0.2074786	0.9317572	0.8798809	0.6572002	1.766116	1.211745	0.6373246	1.255116	0.4883418	1.174457	1.539322	0.5848865
AC005332.6	13.08705	6.359149	4.586019	7.457095	4.837884	8.274914003	5.673672	9.978148	3.293485	6.327894	6.897122	6.25535	7.397293	4.772358	6.901192	7.403698	5.099566	8.099289	4.673264	22.90018	7.498546	7.573957	4.190917	5.667921	6.756054	4.08013	4.721463	7.942053	5.182749	4.176089932	12.31703	4.821283	6.137283	6.265744	7.232945728	8.417656	10.77715	5.031954	7.570101	14.53403	4.946586	8.291124	10.49937	4.458579	5.4305	6.968175	8.553891	6.522465	5.593503
ARMCX5-GPRASP2	1.139377	0.885456	0.7486761	1.096338	0.257869	1.655376585	1.918731	1.246355	2.56968	1.313109	1.457488	1.039628	1.016134	0.4783288	1.545217	1.6106	1.538485	1.235704	1.020896	6.979874	0.9427264	1.304367	1.363043	1.25411	1.028035	0.8508748	1.552026	1.115843	1.850192	0.928945344	1.358183	0.789845	1.822814	0.4465015	0.965105331	1.062298	1.47621	1.703452	2.013148	2.199838	1.008333	1.462543	1.343234	1.026087	1.628148	0.8730168	1.195204	1.533671	0.7115967
SYNPR-AS1	2.66964	1.946106	0.2728039	2.46596	1.163348	0.79833834	3.035072	2.806123	2.505411	1.226854	2.010681	0.7215648	0.7713767	0.08299728	0.3412418	2.148032	3.381372	0.9695208	1.59727	3.347919	0.9463148	1.462423	2.95966	2.847814	2.827841	1.37797	1.152006	4.021051	0.1634366	2.256604683	1.380105	1.439025	4.589606	0	1.465278088	3.296161	1.793013	3.82658	2.618711	1.086889	1.049766	1.344313	0.9053411	2.071756	1.680925	2.544891	2.049461	0	1.305284
ARHGAP27P1-BPTFP1-KPNA2P3	24.63248	2.119605	1.035541	3.428692	0.9697612	1.732448506	0.9556495	5.443458	1.068548	1.94544	1.059755	1.047636	3.900962	0.304888	1.863598	1.031431	1.209449	0.7876405	0.6330748	5.732678	0.6882992	0.6118299	1.202739	1.0583	1.443525	0.6011042	0.3847143	0.7847205	2.81678	0.233144106	2.035832	1.721409	2.160901	1.179387	1.787041194	0.8921939	0.9056547	1.274921	1.413988	2.137734	0.931935	2.292779	1.267939	0.4756582	0.5266762	1.384975	9.604712	2.165494	1.989243
HOXB-AS4	36.31478	28.933	5.916052	20.34185	9.927184	7.8918947	11.66296	2.710091	14.55717	10.30117	1.531238	7.279438	5.533157	1.661434	14.83836	15.35685	5.789113	2.425976	2.664504	12.52092	5.777698	0.4743583	25.76596	8.147853	6.677729	2.586011	12.0545	18.02711	15.97208	4.58783923	12.69829	19.20421	21.0276	4.270103	2.51765001	12.98666	6.035482	4.750402	6.026331	10.91641	7.588442	7.208135	15.88914	9.801066	0.9484299	7.232715	17.32727	0.07866991	18.18443
MIR200CHG	33.7364	7.021786	13.33777	20.75803	14.55233	15.461912837	12.78818	17.5811	6.296165	11.08375	6.550572	6.792723	9.756372	5.028212	2.031071	7.582991	5.107142	25.92009	13.00058	2.754859	1.931131	3.756337	7.018833	9.397217	6.32345	9.885949	25.5458	5.723844	10.33573	5.284081645	13.20169	15.64774	19.27191	5.11854	4.345093777	4.217847	4.900415	11.35007	9.456565	3.032421	6.2761	11.17536	6.615456	20.64357	2.601054	12.17185	15.19849	1.654091	9.505085
AC005899.6	1.032641	0.2565839	0.5125406	0.9729335	0.1681296	0.277760814	0.305478	1.479891	0.4786918	0.5378329	1.149717	0.06455558	0.6763181	0.1559343	0.2991898	0.6918337	0	0.7005861	0	3.855179	0.284468	0	0.06950716	0.1866432	0.6899886	0	0.1967613	0.4721689	0.2558856	0	1.944694	0.4852658	0.3643478	0.1630257	0.550589342	0.9778085	0.9624833	0.6687751	0.5334942	0.765763	0.1643573	1.443245	1.204835	0.1216372	0.1857706	0.3541711	1.108478	0.8860298	0.5965178
TPT1-AS1	3.241154	2.001839	0.8195132	1.025192	0.7824765	1.146776723	1.357736	1.022022	0.5216507	2.687355	3.728204	0.2764806	2.480003	0.4229654	0.5930954	1.302077	0.6682742	0.7701261	0.3743003	5.787568	0.7452106	0.6058046	1.024044	0.3161917	0.6895243	0.4804746	0.3089882	1.378961	2.082238	0.450163022	1.147523	4.006192	1.75116	0.3584151	1.51231574	0.7654345	2.219092	1.117058	1.286294	0.801688	1.839563	1.411368	1.060351	0.3386184	0.6921929	0.5511239	1.804021	1.275024	1.375799
AC024075.3	0.9864203	0.9293345	0.7615989	0.309795	2.810571	0.835783853	0.5673982	1.082326	0.4445637	1.370025	0.3660852	0.8992968	1.615115	0.5213413	1.333724	0.9637645	1.117886	1.054034	1.232139	8.818909	1.149213	1.44596	1.897819	0.4160077	0.6920599	1.622928	1.20604	1.728966	0.4277563	1.550357275	0.9933264	1.313378	1.691859	1.271784	0.736322858	0.9080961	1.206716	0.8384783	1.453346	1.232692	1.831674	1.005262	1.263741	0.4744535	0.8798836	0.0986762	1.137813	6.31957	0.8863829
AC092279.1	1.049844	0.434764	0.5094996	1.965723	0.02279073	2.356998908	0.1518328	0	1.005777	0.3541133	0.7569828	0.4375401	0.4714868	0.2325136	0.5851728	0.5861325	0.906486	0.2184255	0.8135798	6.491082	0.3374081	0.6828199	1.045843	0.7252761	0.2431808	0.3509389	0.1333594	0.9509261	0.8879734	0.61062734	0.4613212	0.9960968	1.086558	0.1988898	0.462736291	0.4086847	1.027443	0.5665969	1.56688	0.680484	2.562128	0.4401864	1.075996	0.2061059	0.465868	0.4320856	0.8145634	2.522213	0.08984522
AC090181.2	0.7497846	0.1984516	0.9060986	0.4095256	0.4458436	3.707362866	0.3150242	1.512511	1.093084	0.4754058	0.7259056	1.997188	1.793451	0	1.737896	0.2293243	0.8866567	1.424317	0.837666	44.4795	0.5657611	0.6746295	0.8908707	0.1649792	0.5184156	0	0.1739229	0.4471753	1.085686	0.117111739	0.5013664	1.930231	1.180877	2.089494	0.413679403	0.1080391	0.7975936	0.3694684	0.2881821	0.3760443	0.3632003	2.152787	0.6264637	0.5107132	0.5747279	0.626124	0.7993232	25.68853	0.5272791
PVT1	3.505559	1.768832	3.565671	9.403835	1.090868	2.063500409	2.857413	1.880375	3.813325	4.345381	3.649906	1.993043	6.258304	2.14152	3.780758	1.290529	2.675627	3.719802	0.9393815	7.811202	1.261229	1.469078	3.446241	2.556532	2.529406	1.889723	1.063865	1.276481	3.710663	1.02439192	1.410726	1.930348	1.562855	1.392707	0.99133145	1.898876	1.62626	3.05551	3.105688	1.922981	3.607961	2.994576	7.870929	1.358105	2.455855	1.225575	3.441479	8.124956	2.687751
Z83851.2	0.7313331	0.7516469	2.155937	1.586896	0.681958	1.952839763	1.193172	3.418177	1.474211	0.1731372	0.7402255	2.298433	3.135137	1.686646	2.061121	1.403089	1.20553	0.6314843	0.9965556	2.926254	0.7051266	1.582257	2.506055	1.121558	1.119478	1.604321	2.128247	0.6991949	1.614526	0.298554963	1.205105	1.437178	0.9852317	0.7347287	0.744423526	0.4039581	1.247102	1.054919	1.015177	1.22708	1.925898	0.4878343	2.140053	1.617184	0.46048	1.755807	2.944846	0	0.8662633
AFAP1-AS1	0.009671854	0.0616821	0.02240244	0.01012514	0	0.055846479	0	0.06468397	1.063583	0.08059861	0.09332615	0.8916366	0.03378391	3.278338	0.04670418	0.02015939	1.651439	3.849141	22.70562	2.421144	0.03108425	0.6671833	0.06076122	0.01087722	0.0542852	0.02828945	1.350225	0.0324309	0.08500148	0.063700513	0.01062498	0.06969096	0.1114759	0.03562812	0.08663578	0.03205399	0.0157758	0.02923123	0.03627289	0.04834618	0.06465446	0.1340497	0.08363912	0.09569866	0.02029944	0.2399451	0.07395006	1.115341	0.4809013
AL022323.1	0.8240784	0.6569434	0.2120858	0.8051863	0.365247	0.655132403	1.07444	0.4592764	1.237996	0.4053617	0.5606995	1.001725	1.769088	0.0483934	1.85704	0.6083365	0.1037676	0.2174233	0.1470511	2.833662	0.8828316	0.3789768	0.5392797	2.008023	0.728057	0	0.6106385	1.088547	0.1747081	0.904587222	0.7544072	1.549026	1.093043	0.05059417	0.393006875	1.289696	0.7467543	0.7264281	1.416519	1.029819	0.5100743	0.2799398	1.231718	0.4529936	0.6341825	0.6594911	1.194984	3.574672	1.028479
AC009118.3	3.588391	1.134789	1.046217	1.907179	0.3431923	1.568632721	1.073897	2.171206	0.4885617	1.646767	2.123336	0.6588663	1.249047	0.6365977	0.2035724	0.8433952	0.7962644	0.5005218	0.6448013	3.796609	0.7500277	0.3635117	0.5202288	0.7196345	0.7746367	0.2201911	0.334697	0.9179131	1.201344	0.495813271	0.9096958	1.603735	3.55333	0.332774	1.030226449	0.5267061	1.514423	0.5688036	1.18982	1.534157	0.6709844	1.473003	1.133232	0.5172715	0.5688029	0.7229473	1.607684	3.255474	1.217634
AC135050.5	1.291006	1.263073	1.214806	0.7855651	1.103524	0.85077677	0.5569489	1.062394	0.3491012	1.386819	1.796717	0.5649505	1.532525	0.5970302	1.402673	0.662211	0.5486494	1.302858	0.691113	3.107461	0.8946596	0.4174503	1.254585	0.8166928	0.5660956	0.1770044	0.2152416	0.7378804	0.5878301	0.507268525	1.152312	1.554612	1.727129	1.159194	0.692647476	1.158784	0.6580514	0.7315882	1.296892	1.768447	1.348456	1.282774	0.8140567	0.1995925	0.304828	0.7748717	1.27641	11.3402	0.8700591
AC022400.1	2.510661	0.8134288	0.3420777	0.6802726	0.5610616	3.781791507	0.2038808	1.234628	0.05324774	0.769196	1.973158	0.3877687	1.741058	0.9366569	0.6275782	0.6541326	0.6694756	0.6546151	0.4216566	4.062643	0.3322522	0.6112598	0.6494624	0.3321829	0.2763056	0.8639406	0	0.7653229	1.195475	0.265277826	0.7571196	1.110425	0.3242286	0.3264177	0.514460783	0.6526048	1.525644	0.7811143	0.7516873	1.533247	0.9872518	1.324461	0.6149199	0.4870954	0.495945	0.5909485	1.67432	2.247131	0.5308338
LINC00920	3.714046	4.454486	0.02363369	0.01281794	0.9070539	1.398610437	10.49396	3.82565	10.20871	2.965363	4.135126	4.232886	2.125076	0.1078539	1.09973	3.054525	10.22195	3.391985	5.003367	0.9262524	2.154477	1.583667	0.9422801	8.270631	3.665199	1.074393	3.157345	1.362312	1.274303	1.924407144	3.474771	2.454969	15.32195	0.1353105	2.612440003	2.457273	3.445069	2.012166	4.526376	2.248069	0.5683991	4.591899	1.607855	0.9422774	1.464793	2.204703	7.142352	0.2206202	0.04584324
AP003392.1	1.507922	0.6556873	0.4851006	0.8945354	0.2864311	0.504749288	0.6360719	0.262624	0.6342895	1.439853	1.49234	0.109979	2.414129	1.151171	2.305829	1.27685	0.5696303	2.029021	0.8072345	5.991687	0.4442432	0.433414	0.5131303	0.883254	0.2742804	0.1837732	0.1117363	1.49389	2.092489	0	0.5981886	1.417225	1.517303	0.9257863	1.750937273	0.8329134	0.4782511	0.0949456	1.043527	1.352897	0.6533438	4.097933	0.9659279	0.1036125	0.3692324	0.6033776	1.855309	7.446716	0.2634715
MIR210HG	6.286039	0.6320356	7.782845	3.912813	4.604041	1.976182626	0.1172688	4.615891	2.062231	0.8750253	1.197979	3.651215	5.328581	3.212542	0.628967	0.553303	0.9840705	6.230568	10.30751	0.623137	2.029362	3.496331	0.4180312	2.531624	1.518629	1.573593	1.284077	1.9248	6.666609	3.780675721	2.021883	0.4612817	7.459632	6.091442	0.612954675	1.470188	0.5542262	1.048329	1.729431	0.522606	1.766646	5.77127	2.66629	0.5058608	0.5348609	5.438457	5.6364	0.5215398	1.195863
INE1	3.083172	0.9072075	1.93301	1.747309	2.747717	0.89042181	0.5760443	1.366256	0.601784	2.535498	2.529378	0.6289558	2.338128	0.3920633	1.356734	1.34084	0.3152557	1.25505	0.5460341	10.52203	0.8940422	0.6236575	1.1141	0.5670397	0.303595	0.9153657	0.4947141	1.653555	2.573478	1.332471337	1.655305	1.721208	3.091751	0.7173129	1.747727883	1.254854	1.096543	1.050932	2.030665	1.577715	1.962896	4.932805	1.20281	0.6116612	0.3795029	0.6678656	2.970388	11.75129	0.7082465
AP001453.2	2.972273	2.010445	2.03986	6.638019	2.676555	5.665483138	1.519715	4.141277	3.294314	1.032037	4.575759	2.472901	6.633064	1.706658	0.8717956	2.122434	2.994137	1.707811	3.771602	1.009423	1.698231	4.784106	0.8644734	3.683155	2.128216	2.253915	1.859839	0.8053649	2.036798	2.76830964	0.8868391	2.448624	2.235521	3.649645	4.683882901	2.432237	1.316764	3.742956	1.474481	4.148204	1.553548	1.615492	2.291787	2.874366	1.524906	6.078751	2.641174	0.8815774	3.627068
AF129075.1	1.324338	0.4079006	0.3834372	0.346601	0	0.415591747	0.2285314	0.3459757	0.477486	1.178336	0.8601159	0.09658946	0.9757818	0.2333123	0.6235184	0.3666109	2.501399	0.3144696	0.05907972	12.29538	0.1862119	0.1712913	0.3899929	0.2094447	0.3355222	0.1210496	0.1471993	0.3532347	0.8805818	0	0.6668047	0.6223415	0.6360025	0.06098063	0.41190185	0.2438364	0.4500276	0.3126987	0.5543233	0.5728756	0.7992235	0.4723719	0.3976545	0.2047457	0.138977	0.3974389	0.8292646	6.098206	0.3966768
ZNF236-DT	0.6089907	0.4413442	0.6661049	0.9031699	0.4627133	0.203848554	0.5137692	1.781868	0.1646774	1.44494	0.4520234	0.251692	0.3988524	0.8583008	0.3920987	1.084229	0	0.9640498	1.086702	0.1396043	0.4566864	1.295289	0.5738768	0.3709803	0.4114357	2.820316	2.617305	0.4176859	0.5868574	1.276201432	1.152175	0.286181	0.4735114	1.084278	1.199604501	0.3924448	0.4690713	1.265379	0.7885002	0.7805461	0.4146373	2.068744	0.4063548	0.822953	0.6390797	0.9341093	0.7626673	0	0.1368076
U62317.1	0.2183397	0.4114081	0.1685765	0.5257166	0	0.328883569	0.5023642	0.2737921	0.2361652	0.8718406	0.3241253	0.9236167	0.9533293	0.4615862	0.210867	0.3982066	0.9897563	1.589935	0.5454569	1.001039	1.964814	0.4518449	0.2743339	0.4604072	0.6808194	0.6386272	1.067806	0.7986759	0.6312129	0.196094074	1.559066	0.1026037	0.2396706	1.528162	1.113708707	0.603009	0.1187116	1.484747	0.4094257	0.5876786	0.567606	0.08900411	0.4895158	1.350233	1.603892	0.1747323	0.3166112	0	0.6866891
SP2-AS1	0.5625993	0.9032647	0.2405762	1.277603	0.4537705	0.730101598	0.9439525	0.7163379	0.7489607	0.2163839	1.349135	0.2499839	0.884325	0.6404334	0.5968428	0.8997801	1.255542	0.4685983	0.6672203	4.166711	0.4923679	0.3224148	0.4159719	0.7884586	0.55867	0.797464	0.4156009	0.8152689	0.4984462	0.466411033	0.4754166	0.6589173	0.4417951	0.7843396	0.562097116	0.8892417	1.016483	0.7847736	0.9042631	0.8486627	0.2892974	0.5292421	1.089468	0.4924359	0.4686837	0.3117014	0.8420599	0.7277977	0.6066522
PDXDC2P-NPIPB14P	5.858282	1.395978	1.601752	2.788471	1.764123	1.203557506	0.9497099	3.360797	0.4456907	2.664885	2.616965	0.501747	1.811637	0.5529622	1.517739	1.190256	0.8770853	1.58591	0.8823306	3.380774	0.6460201	0.6970068	0.8947597	0.997323	1.032342	0.8174512	0.3154166	1.47777	3.619664	0.527749856	1.350098	2.700766	11.79929	0.4909968	1.243688929	1.041021	0.8708042	0.7796907	2.580038	1.376344	1.141711	5.959228	1.304815	0.7947301	0.7354712	1.264537	5.061579	3.133363	0.9980989
AC020558.2	0.8817811	0.862703	0.5106065	0.5365558	1.256213	0.85089143	0.6086506	1.071176	0.268248	1.722225	1.533989	0.09646797	0.7940813	0.2912735	0.3672534	0.7107612	0.1249126	1.099259	0.1180108	0	0.2922506	0.2851264	0.2596682	0.4416048	0.6186464	0.7253841	0	0.5543849	1.280973	0.24748141	0.7265083	0.7251519	2.041722	0.9135589	0.308537801	0.3044121	0.1348385	0.1873832	0.531481	0.2860775	0.3684084	1.145746	0.3706774	0.2726509	0.3470055	0.4630955	2.637232	1.059224	1.089489
AC008770.3	1.96599	0.4884964	0.6505324	0.3822239	0.9602785	0.423051086	0.2584814	0.8217662	0.3037852	0.7313936	0	0.4506476	0.4905164	0.4947915	0.9764765	0.6585724	1.485339	0.489063	0.6014012	5.665709	0.722111	0.1937398	0.8822062	0.2763755	0.4816651	0	0.8740742	0.7277109	1.656367	0.420401113	0.4627998	0.9238713	1.541471	0	0.349412467	0.4136882	0.8398592	0.6366224	0.8275999	0.7559455	0.4172147	1.25937	0.4047919	0.1929821	0.530518	0.1123812	1.258818	1.799322	0.7571187
NORAD	85.88316	160.379	65.35858	84.16858	23.46612	88.289232373	72.02307	57.41581	86.45502	86.43108	94.29078	49.94894	140.6974	35.05314	143.5759	150.9662	31.73165	27.10926	36.66464	427.4137	104.5683	47.27961	149.7484	55.17692	68.52126	31.32371	45.60996	174.395	66.3869	56.507389982	105.9715	140.0709	76.20123	29.63702	90.917346454	69.90072	137.9226	102.3079	149.8017	112.2746	97.80195	63.77672	176.2943	54.01343	66.73259	60.65252	62.98699	89.71477	49.13713
LINC01315	4.651078	3.142647	4.004856	7.037505	2.640576	4.466578041	5.203494	3.01373	8.808571	4.142447	8.277731	1.80078	3.283982	1.462115	1.733304	3.946237	0.313514	2.085668	3.776439	2.901354	3.584195	0.9303178	5.230153	5.571012	0.7601856	1.441322	3.320871	2.75124	1.871459	2.111893452	7.844584	8.027649	0.5409141	0.6114427	0.90345323	1.699974	2.904827	5.055797	7.142169	2.991734	4.970024	0.5074709	10.05111	2.295314	2.046703	1.992527	1.955642	0.5815488	2.610177
ZNF460-AS1	4.244804	0.5937415	0.8250654	1.47296	0.3383095	1.788508657	1.065448	0.5211201	0.2889664	0.6802555	1.321974	0.1298984	0.8165304	0.6275404	0.6708314	0.3480261	0.8073622	1.268744	0.4449391	5.715959	0.2003418	0.3685781	0.4475583	0.5257875	0.4442854	0.5209398	0.1583688	0.7872224	1.23574	0.213276662	0.81523	2.31558	1.955037	0.3280394	0.288052229	0.8853937	0.7746817	0.8074236	1.09735	1.027243	1.124444	1.452045	0.6274823	0.2937093	0.4859488	0.2137984	1.150455	1.212348	0.6935126
AC058791.1	0.3014062	3.663723	0.3649328	1.308023	0.09368571	0.020636638	0.8983805	1.59772	0.06668455	0.09276212	0.6711563	0.1139109	0.03589145	0.1013719	0.3413698	0.8566796	0	0.04554467	0.1906882	59.07538	0.1320935	0.0708804	0.07100684	0.1560029	0.173015	0.06010844	0.2923732	0.01879311	0.1901139	0.738265369	0.037626	0.1802676	0.6767435	0.03028056	0.01534006	0.1513493	0.1675994	0.2173833	0.05505099	0.1501355	0.2900151	0.4691223	0.2961892	0.2089855	0.07763679	0.2137984	0.655597	32.35488	0.1538859
UBE2R2-AS1	0.4401665	0.2061198	0.4705551	0.1063374	0.7717849	0.535515981	0.3271967	0.1698329	0.2197395	0.3526968	0.82935	0.2074359	0.3548094	0.3579017	0.1765808	0.1058602	0.920917	0.2251188	0.8700333	6.147338	0.06529133	0.1401394	0.06381337	0.114236	0.1583668	0.1485524	0.1806433	0.2167452	0.4933412	0.304092304	0.1487826	0.4455145	0.7247536	1.197369	0.075823045	0.1870229	0	0.4604935	0.2993174	0.1952873	1.056256	0.2484411	0.06506702	0.2233462	0.1279147	0.5690277	0.1339047	10.98157	0.1217007
AC092119.2	4.995503	1.201092	1.191116	2.076468	0.8372649	1.195098038	1.034446	1.160724	0.4608733	1.438653	3.762441	0.1928874	1.616632	0.2484908	0.9024713	0.7349863	0.6660332	0.4047048	0.3775396	4.405511	0.3683202	0.3344642	0.9691843	0.2850345	0.398583	0.3867742	0.2743573	1.692968	1.488359	0.448653421	1.517213	1.518984	4.814229	0.2597914	0.471601374	0.4707056	1.294124	1.43208	2.32612	1.525363	0.7857403	1.473373	0.9458719	0.2544102	0.2590323	0.1058238	2.393975	0.2823886	0.9241825
PCED1B-AS1	0.3825888	0.394336	0.5087281	0.2047098	0.3875898	0.266801299	0.4694798	0.3642592	0.1149511	1.077505	0.9939179	0.6200844	0.6960352	1.318078	0.3366507	0.7199142	0.5781047	2.691773	0.4703067	3.625108	1.817071	0.4105378	1.054881	0.2629423	0.6892745	1.056874	1.058387	0.8617235	0.2408735	1.361708029	1.167477	0.166471	1.026584	1.080493	3.940043686	2.261973	0.173345	1.509611	0.8085232	1.348506	0.5999147	0.4852048	0.2859203	0.3505133	0.6602307	0.1871082	0.3082146	2.536189	0.30559
AC105446.1	4.46747	1.638323	1.870081	3.38085	0.2453783	3.243045181	2.674997	8.031907	0.3493156	6.279562	2.277239	3.53311	3.736723	1.479268	2.152087	0.7993484	0	14.21243	1.613588	1.480652	1.245508	2.004992	0.811543	0.6355957	2.92033	3.306112	0.1435826	1.673556	1.344437	1.063501194	1.714747	3.136428	2.747379	0.1189647	3.977635977	0.9513812	4.214116	0.9760501	1.427457	2.421467	0.1199364	3.686126	1.292947	1.908389	1.897873	2.455267	2.8524	0	3.482374
AC024075.1	1.163545	1.639952	0.6505324	0.352822	1.829102	0.846102172	0.443111	1.509367	1.128345	2.298666	1.60816	1.053462	1.786881	1.357142	2.580688	1.097621	0.7275132	1.524352	2.405605	11.0371	1.121851	1.90972	2.381957	0.9814149	0.4503882	0.3520637	1.391383	2.311552	0.9743338	1.153100195	1.674894	1.470652	1.51945	1.064146	1.707129482	1.019446	1.374315	0.5456764	2.224847	2.082707	2.056272	3.23838	2.235993	0.4300743	1.010511	0.1926535	1.713686	2.506199	1.514237
AL163051.2	1.609476	0.8035267	0.4832526	0.8986161	0.1358761	3.614064992	0.9052125	1.420242	1.805352	1.70758	1.924687	0.4695431	0.8589043	0.3150509	2.590652	0.4659288	1.215986	0.6794256	0.4467552	31.89405	0.4310561	1.727052	1.488588	0.7290511	0.6691482	0.261533	1.908183	1.063	1.447582	0.214147179	0.4583922	1.148509	0.834282	0.2635027	0.867683857	0.3951145	1.604303	1.013399	1.269498	0.5844803	0.7305514	1.166378	1.517832	0.3686351	0.8632647	0.2862281	0.9194059	15.25201	0.99095
AC011374.2	3.290177	1.267676	1.254068	1.543429	0.2847974	1.976115054	1.034908	1.410081	0.4504799	1.822088	2.133003	0.3645059	0.8728581	0.5282793	0.5550694	1.237014	0.3775876	0.5933671	0.7134494	6.072081	0.6424866	0.6895073	0.7064358	0.4215439	0.7402293	0.5481753	1.333189	1.409197	1.387036	0.748090193	1.372562	1.448285	1.577224	0.7364049	0.870475469	0.5521086	2.717277	1.038445	0.6694033	1.201054	0.6496175	1.01864	1.560681	0.8928539	0.7342531	0.6999257	1.515312	2.201262	1.534389
AC026471.1	0.9990521	1.303249	1.224102	2.159956	0.9406032	1.444888623	0.9494451	0.9441272	1.292041	1.033136	1.886107	2.12259	2.835383	0.6274989	2.0304	0.9959113	0.3938092	1.113946	0.8991207	1.573279	0.7468694	0.4045102	0.9892021	1.184623	0.7855746	1.175213	1.100784	0.9202412	1.386349	1.222358609	0.7237173	1.177105	3.385328	0.9440511	1.329383956	1.255624	0.7793538	1.575357	0.9425181	1.327812	1.984182	1.965444	1.620773	1.426664	0.4649484	1.147135	3.206632	0.4696016	0.6960688
AC138028.4	2.576566	0.9912902	1.2651	1.036666	0.8660723	1.323496406	0.7540092	1.131575	0.3596026	3.821799	1.427732	0.5195937	2.239626	0.5773372	1.665038	1.187929	0.2691207	0.9586069	0.5085019	1.502481	0.6983342	0.4914374	0.9063055	0.4006	0.5442496	0.4688458	0.06334754	0.7817933	2.257286	0.255931995	1.213062	0.9485508	1.622681	0.5511063	2.020797176	0.682081	0.7165806	0.3229694	1.517205	1.342264	1.402248	2.758886	1.061016	0.3818221	0.4336158	0.2850646	1.887686	1.112508	1.333678
AP001189.3	0.2355565	1.404708	0.4676638	0.1690944	0.2301128	0.811010377	0.09291037	0.04219735	0.1819911	0.7361123	0.2997288	0.8246455	0.08815733	0.1422811	0.331492	1.262517	0	0.7990556	0	1.666245	2.23871	0.06963917	0.4756596	0.4541364	0.7554899	0	0.08976667	1.815628	0.9339236	0.906671525	1.072046	0.0948808	0.4432618	0.1487515	4.697262899	2.676582	0.4939934	0.228832	1.379218	3.610026	0.6748495	0.3292195	0.6790058	0.02774673	1.186535	0	0.2661638	0.6467609	0.4838117
LINC01004	25.72252	1.785538	1.659979	3.406558	0.2207537	7.381512054	1.97872	2.841773	0.5866197	3.389631	4.269943	0.4916156	3.805731	0.2456896	2.435579	1.847031	2.195083	1.343007	0.4562354	15.66506	0.7470114	1.242607	1.679234	0.6861736	0.8153579	0.3399236	0.3100165	1.39933	4.42146	0.55666906	3.276835	3.203968	7.941235	0.2996732	1.301260222	1.048486	3.159345	2.54649	2.568414	4.267554	3.582291	2.179223	2.010001	1.101994	1.122015	1.44158	4.350967	2.047504	1.305377
AL021707.3	1.330201	1.409873	1.733107	0.8616356	0.9475234	0.688762489	0.1721575	0.781892	0.3147376	1.342322	1.295886	0.691247	2.831406	0.08787947	0.8912433	1.169685	0	1.026551	0.7120956	0.5717509	0.6011882	0.1720497	1.018471	0.280496	0.8554812	0.9118918	0.443553	0.7602828	1.557455	0.821337734	1.141631	0.8204398	3.011573	1.378139	0.961911968	0.5969827	0.5424242	0.4711248	1.870773	0.719265	0.926264	1.931744	1.118362	0.3770291	0.1570414	1.496995	2.761841	0.09986749	0.8964746
CRNDE	2.911164	0.406429	1.037382	0.5504024	0.6657931	1.033936854	0.5510824	4.566203	0.1579683	5.121706	3.902469	2.215548	3.979069	0.2675832	0.1579722	3.911628	5.605246	2.16397	0	8.115356	0.5444717	1.450723	5.532492	1.313968	1.548334	0.5553218	2.337524	5.662789	0.2094168	0.314796353	4.235544	0.4758377	6.332364	3.959567	2.362028278	1.914549	3.366767	1.147618	4.859065	3.335664	5.727523	5.143725	4.284677	0.6984407	3.077476	1.19214	3.234423	2.058424	3.315844
LINC01123	1.748551	0.5550623	0.9239731	1.098299	0.1818555	1.392024241	0.5506949	0.6169393	0.7622749	0.5748154	0.6662029	0.7273524	0.5660664	0.18272	0.2427115	0.5612356	0.4219356	0.40415	0.3416762	0.9876107	0.3525633	0.1788638	0.7706118	0.2523506	0.5597389	0.1166779	0.4079139	0.8694336	1.300847	0.095537588	0.4528275	1.499664	2.452132	0.4114481	0.357323293	0.763848	1.051904	0.1205622	0.7533682	0.7822635	0.7703593	0.4878343	0.9901738	0.5536799	0.3265222	0.5905898	1.125352	0.8785005	0.4600157
AC018904.1	2.748448	1.019353	1.872381	1.853292	0.1842601	3.378944929	1.060155	3.801265	0.9180814	1.305173	1.350024	1.16736	2.805989	0.08544738	1.709735	1.010945	2.565088	1.497212	1.298228	1.445412	2.416141	1.756526	1.980569	0.7500163	2.646654	0.531993	0.862555	2.254687	0.9254373	0.72600635	2.530883	2.27924	0.7986073	2.054665	1.749898894	0.6251119	2.043723	1.099407	1.23432	2.237949	2.611825	1.779425	2.873873	0.966477	0.4071873	2.91113	3.708418	0.3884145	1.598051
LINC02035	1.628204	1.2629	0.6393654	0.5075844	0.3921079	1.039472674	0.4804752	1.003304	0.3028976	0.5709037	0.9442606	0.7982918	0.6864632	0.3890384	0.8623522	0.9787185	0.3989631	1.060129	0.6938738	4.67706	1.037573	0.9603491	0.9537687	0.4319106	1.65034	0.4036903	0.5762706	1.262151	0.4940705	0.57486551	1.01079	0.65798	1.587468	0.8046192	1.113857522	0.6629134	1.553006	0.5622181	1.144538	1.716674	0.6150792	1.487259	0.8764085	0.623435	0.6045348	0.7491535	1.461869	1.316715	0.7800701
ZBED5-AS1	4.919411	3.619281	3.637112	11.71157	0.8259839	5.805660468	5.123762	5.989802	3.373158	2.104654	5.96618	3.536675	1.984932	4.851784	3.257859	3.029763	10.35366	2.8369	5.267009	5.07474	2.308041	7.499039	2.649007	2.658192	3.31786	2.119794	3.134274	2.681169	3.664667	1.104548608	4.511544	1.806064	4.628586	5.800527	2.098366359	1.443554	5.229975	4.330947	5.488973	3.407357	2.055331	4.485182	8.124245	2.345037	2.25397	4.139009	4.125539	0.8441932	1.09526
AL109811.2	0.6539328	0.4620665	1.704006	0.8985114	0.3726454	0.738760852	0.5642225	0.7175123	0.2652453	0.8088995	0.6370635	1.001575	0.695966	1.55527	0.4499808	0.4791852	1.852715	0.5822969	0.7876561	0.7870108	0.6699061	1.353287	0.346628	1.103145	0.5352561	0.8965802	0.9812368	0.2616309	0.5104346	1.541679902	2.514315	0.3457131	0.8075469	0.9033325	0.15254201	0.4966574	0.3333227	1.574928	0.5255316	0.1414376	0.6374978	0.5997814	0.4319794	0.6065974	0.7205544	0.5887434	1.002137	0	0.3672591
AC104113.1	2.469655	1.034103	0.4237288	0.7468926	0	0.964450493	1.136455	1.54844	1.137767	1.095716	0.8147116	0.4803259	0.479252	0.5801146	0.5565305	1.25115	0	0.2171963	0.8813855	8.303398	0.5732416	2.082197	1.551504	0.887237	0.7700792	0	1.708003	1.421999	1.015423	0.328597446	1.256033	1.375474	0.8283397	0.5054136	0.955887467	0.8588996	1.268157	0.7256698	0.7718402	1.002366	0.8152671	1.11859	1.054656	0.6410711	0.8062988	0.2196009	1.22991	0.8790007	1.027405
AC253536.6	0.7599627	0.8620524	0.9949318	1.36978	2.033531	0.846102172	0.866673	0.7458047	0.5718309	0.9293001	1.177215	0.3181042	0.9954598	0.4191175	1.167943	1.13636	0.4493464	1.161198	0.1415062	3.272174	0.03185784	0.2051362	1.214331	0.5573959	0.2781809	0	0.1762839	0.3323801	1.054573	0.356104472	0.6170664	1.086907	1.360122	0.5112072	0.221979685	0.2555133	0.3233683	1.647729	0.4514181	0.6098384	0.5153828	1.212228	0.7937096	0.3541788	0.4160926	0.7139513	1.176059	1.905164	0.861037
AC092953.2	1.661027	1.117462	0.2177748	0.3740216	0.07143703	2.714426497	0.8220375	1.25759	0.3389878	0.4243966	1.325946	0.1645752	0.8620879	0	0.8353834	0.5879102	0	0.5655805	0.1342183	5.776238	0.664776	0.4539996	0.5315955	0.2114755	0.7329278	0.1375013	0.08360244	1.404348	0.6958332	0.168882164	0.9984293	1.001474	0.9288522	0.2770737	0.39770037	0.6578175	0.9201423	0.3551971	0.8059654	1.301468	0.4888395	0.7665304	0.9335115	0.4393034	0.5919944	0	0.9667573	1.204696	0.5913975
AC141002.1	3.219272	0.4779911	0.3637385	0.6411497	0.1789766	0.591361733	0.2167909	0.7876838	0.5945043	0.2453708	1.223893	0.4810432	0.6171013	0	0.4549891	0.6750958	0.3559339	0.07457852	0.1681337	1.511963	0.07570519	0.3249828	0.147983	0.3311411	0.2203512	0.6889849	0	0.7180449	1.144056	0.141037793	0.6037961	1.328331	1.292847	0	0.234444494	0.3469643	0.6403619	0.3559609	0.1893044	0.9963153	0.6998439	0.5761341	0.6035607	0.1294847	0.09887791	0.1885104	0.9315734	2.075025	0.2116676
AC016773.1	1.74817	0.7601539	1.961331	2.899564	1.494299	0.699458529	0.3770864	0.9590688	0.3545423	1.081222	1.21648	0.143439	1.252285	0.1732387	0.3323916	0.7686082	0.1238224	1.556664	0.7018847	0.9768243	0.3160361	0.508748	0.6435045	0.3686319	0.1022078	0.9587371	0.6557892	0.5495461	1.193984	0.588771234	1.260293	0.8471838	1.52917	1.388564	0.224286207	0.7242123	0.4455386	1.05257	0.7024561	0.7562148	0.7303858	2.137874	1.049834	0.2702711	0.3783745	0.4590535	1.728406	1.378097	0.6136249
DLEU2	1.210602	0.7653397	0.3778518	0.2993076	0.1663504	2.796713382	1.102307	0.7859473	1.01226	2.378986	2.418491	1.457795	1.686961	0.1996619	1.298524	0.6543136	2.062784	0.403671	0.4596247	14.77336	0.4014912	0.923937	1.254071	0.3150221	0.3895333	0.1318428	0.3664549	0.7655346	1.694802	0.192776524	0.6130759	2.590285	0.5018617	1.299892	0.759463712	0.7208535	0.9172873	0.6616981	0.8486979	0.817084	0.6313407	0.9449819	0.4743593	0.325653	1.237979	0.2782773	0.4583933	6.198458	1.882485
THAP9-AS1	5.724552	4.623106	5.619996	7.307196	0.8630931	11.741038682	11.16291	10.53337	6.628417	6.892033	12.04822	7.478215	7.550684	3.444208	13.00888	7.399017	13.84451	13.46779	5.035521	14.33582	5.394524	7.052356	9.047138	4.534321	4.902952	1.923579	2.113181	6.301175	9.291914	2.308888423	5.336354	11.3973	12.10004	5.770152	4.13554329	5.619508	5.290347	5.307841	5.121034	6.494269	4.762623	14.42786	6.529698	5.751278	5.044325	3.193702	9.43798	18.73237	5.546924
AC026356.1	0.5811666	0.4211796	0.5982788	0.7300842	0	0.644396901	0.534868	0.4251142	0.7333826	0.538116	0.4313709	0.5510297	0.4440674	0.1706429	0.8325596	0.5173458	0.6586219	0.6593357	0.2765471	9.636678	0.7626865	0.4343083	2.616583	0.09531593	0.6342607	0.4249671	0.9043479	0.9005458	1.276901	0.08699236	0.7093762	0.394486	0.2392291	0.4638483	0.590473596	0.3566803	0.210654	0.3659289	0.5189479	0.6517732	1.942492	1.145051	0.558416	0.5856871	1.402726	0.3488207	0.4469081	5.274652	0.3046329
FOXP4-AS1	5.722963	2.264134	3.096645	3.948283	1.336576	4.539872629	5.180698	2.088226	3.424901	2.198879	4.857195	0.4516126	1.228917	1.636308	1.56299	6.453164	3.083363	2.450551	1.456499	1.677544	0.8367287	1.262005	2.32075	2.393789	1.009275	0.4116205	1.751892	2.402298	3.808039	0.968993058	3.736092	3.725443	2.857828	2.903044	0.717829381	1.658296	1.721572	3.668418	3.769873	0.9198994	3.344864	1.778367	3.155123	0.9089579	1.683571	1.013597	2.504476	0.788889	1.180262
AC096677.1	4.832371	1.120668	1.193918	1.092711	4.112251	1.310214099	1.77896	0.8887506	0.4878433	1.543671	1.147785	0.7894768	1.09717	1.498345	1.344091	2.266264	0.5841503	2.631525	1.655622	1.063457	0.7454734	0.4000156	0.4857324	3.47815	0.904088	1.413432	1.203137	2.062267	2.101122	0.578669767	3.963744	1.816688	2.546148	2.990562	0.721433976	1.210038	0.9458522	2.920974	2.796137	1.412157	0.4307128	2.994203	1.795371	1.115663	0.2434142	2.629721	3.21064	1.393152	1.215844
AC105942.1	1.969876	1.468385	2.356573	6.376945	0.9868474	4.320388315	3.496395	0.8686315	1.264371	2.976454	3.711587	0.6252068	0.7372288	1.693243	5.042556	2.284179	1.079408	1.336444	1.576004	1.250507	3.005466	1.478319	4.079768	6.207914	2.065466	2.374343	2.656277	3.899793	1.246608	1.166488463	5.160309	1.871739	1.461351	0.9090453	2.456107239	1.984845	8.050336	1.815506	4.923223	6.941808	3.665882	1.376573	4.159917	4.033859	3.789115	1.715035	0.8903338	0.6760792	1.925715
LINC01748	1.547362	0.07417103	0.7055273	0.3061192	0.2777224	1.780202735	2.943497	0.4125154	0.1713227	5.063945	3.255675	0.6718017	0.6702997	0.8242488	0.5012724	1.714193	1.270316	1.78217	0.1304485	1.307141	0.6108625	0.2521418	1.59592	2.086189	0.740836	0	1.852598	2.785519	2.248663	1.006718038	0.06692322	0.2290226	5.015354	0	0.036379318	5.545447	0.0198733	0.5523532	0.7931201	1.25086	4.561052	0	1.990189	0.09041607	1.365538	0.08775486	0.2120133	0.4098011	1.270006
AL356299.2	0.6355201	1.690564	1.558613	0.9392532	0.5112745	0.619416095	0.4128645	0.3281456	0.2426134	1.323997	1.831363	0.2290291	0.8324549	0.1580631	0.9964726	0.8473782	0.1694634	0.3195677	0.1601	4.62767	0.576703	0.5415456	0.4227364	0.3783824	0.2098225	0.164016	0.1994474	0.7521091	1.270957	0.335746964	1.889108	2.283778	1.107965	0.08262563	0.446484736	0.6194734	0.3658586	0.6779051	0.7510797	0.3018622	0.8330054	1.097211	0.8620824	0.1232978	0.1412301	0.1795031	0.9757675	3.053628	0.335923
AC105219.1	0.5128671	0.8283199	0.3394082	1.196527	4.175124	0.9380698	0.1011449	0.3674979	1.822711	1.984303	0.1631467	0.4488664	1.439559	0	0.6368325	0.6299389	0	0.20877	0.4706618	0	0.07064129	0.3032448	0.06904223	0.1235965	0.06853733	0.642899	0.3908903	0.06700151	2.185897	0	0.8853561	0.13772	0.9650951	0.1619352	0.218762588	0.080939	0.1195057	0.6643017	0.471045	0.3380626	0.3265158	4.300774	0.9855803	0.1812353	0.369056	0.3518021	2.144177	0	1.382565
LINC00543	5.936789	2.127143	1.787642	4.079541	0.9743313	1.681198137	3.032428	2.724713	2.69702	2.424183	3.939484	2.099159	2.068544	0.7530485	4.313962	3.424577	0.2691207	1.951047	2.69506	1.437155	1.431013	1.326881	1.230785	2.133195	1.599427	3.959143	1.520341	2.301947	2.660961	2.474009281	1.669591	6.104204	3.16716	3.41161	3.119827218	1.036239	4.241382	6.916929	2.814941	1.424444	2.539921	1.568209	2.236119	4.836413	1.330752	2.822139	2.225779	0.34231	2.155224
AC010973.2	2.404399	0.6505342	1.567624	1.163452	1.014928	0.643863116	0.5163324	1.518693	0.1926443	1.595508	0.2379554	0.1558781	1.65639	0.3388718	0.63987	1.127605	0.1614724	1.708576	0.3813764	0.6369212	0.1545494	0.3685781	0.3692356	0.48072	0.2665712	1.328397	0.4275959	0.7003565	1.865968	0.351906493	0.3130483	1.054565	1.114371	0.4723768	0.771093659	0.4131837	0.5229101	0.8881659	0.4293977	0.5341664	0.9921568	1.393964	0.8385445	0.3818221	0.3139977	0.5558759	1.281936	0.3850988	0.592153
LINC02487	2.099004	1.840315	0.119065	3.788456	0.9568985	0.103239686	1.442927	0.9991216	1.630959	1.195859	1.831428	0.4423964	2.120999	0.07244815	0.6602769	2.229926	0.5048776	0.1383363	0.3669089	2.215361	1.552948	0.5850834	0.6297234	0.7298573	0.8575342	1.014885	0.7313333	2.561963	0.2912713	2.046730299	1.072928	2.286787	1.735105	0	2.289478388	1.987548	2.669084	0.6602748	1.225555	0.6226129	2.653564	0.733405	2.239099	3.101177	0.8307369	0.4730823	0.8334977	0.02058278	1.293349
AC040977.1	7.919642	2.777166	1.035541	3.12911	0.7279079	3.415243316	2.027911	3.764175	0.8980705	1.596698	5.262075	1.509246	1.422212	2.430393	1.295326	1.996838	4.632329	3.457791	1.230856	1.932618	2.15528	1.850412	1.20371	1.562252	1.732616	2.80214	1.022241	0.5256591	4.830196	0.573608516	3.788752	1.980879	6.520019	0.9881351	2.812821295	2.116685	1.770983	1.302942	1.334513	2.57859	1.423152	3.905282	2.270611	1.685189	0.8847123	1.993374	6.617702	1.534407	2.984328
AC078860.1	0.1247064	0	0.1925675	0.5222034	0.852771	0.156536929	1.262488	0.781892	0.6744377	1.515525	0.8330697	0.1091443	0.1633504	0.4393974	1.372996	0.6498248	2.826534	0.2763792	0.3560478	1.600902	1.643248	0	0.1566879	1.367418	0.4277406	0.3647567	0.2217765	0.9503535	0.3461011	1.642675468	0.7306441	0.07813713	0.3422242	0.1837519	0.248235347	1.699105	2.169697	0.6595747	1.369673	0.09590201	2.037781	0.9150365	0.07988303	0.1371015	1.256331	0.09979965	1.315162	0.599205	0.5976497
PLAC4	0.1575868	0.0171308	0.395428	0.1182301	0.8231781	0.962674746	0.03021513	0.06312527	0.1373088	0.06383709	0.7115601	0.02873365	0.08887517	0.06015209	0.01648761	0.04105797	0.01984325	0.1372054	0.08436081	11.44561	0.02110275	0.06794151	0.1835631	0.001846106	0.02456908	0.06721888	0.08173978	0.02001544	0.5831401	0.070765491	0.08174943	0.04525536	0.1693786	0.07740013	0.014704019	0.0265969	0.01428003	0.1339521	0.05452738	0.01262373	0.1609417	1.878983	0.07781193	0.06135939	0	0.6988767	0.1419558	9.701535	0.02360086
AL161729.4	2.024994	1.200716	0.5329992	1.098492	0.2098087	0.76255847	1.016549	0.4616886	0.1991197	2.540825	1.434731	0.1611177	1.085113	0	0.560038	0.8633387	0.2086251	0.4808435	0.09854894	6.836507	0.1774937	0.2857254	1.517914	0.1940932	0.04305181	0.4038378	0	1.094264	2.426828	0.330668438	0.3539057	1.384143	1.970233	0.4068792	0.377893988	0.3050516	0.3002705	0.3129615	0.7397188	0.7432405	1.640811	1.463332	0.7075354	0.1517909	0.1159115	0.2209849	1.20126	0.2211352	0.5376179
GAS5	55.21032	39.96535	47.63918	53.50924	59.93238	42.317575274	124.2509	82.82752	77.67681	101.2139	70.97474	28.2394	46.4766	77.31927	25.1157	44.74774	232.9345	486.8681	69.09141	26.13977	18.23067	54.01257	51.12296	150.9358	70.25411	63.58149	29.03397	53.44093	77.91525	65.0334934	36.01554	105.1401	44.15672	54.49929	20.432748058	49.00137	42.14844	50.62753	24.88792	51.59125	82.15452	72.94086	30.56798	74.77466	49.18696	47.49575	100.0457	52.52871	88.58018
AL513165.1	8.338209	4.746359	5.969591	4.047076	5.701861	11.475077729	8.580868	7.319122	2.869666	9.948978	2.869462	6.236203	9.234099	4.166521	12.56242	10.78327	3.436178	4.175881	1.785475	2.919293	9.354961	7.215968	5.071617	4.283751	3.332717	6.318874	5.459615	6.446751	10.67654	10.075661828	5.579219	9.04782	12.73074	3.853385	4.809559841	4.605681	9.025779	6.529235	8.772195	5.246404	6.925186	6.118185	5.608259	4.000138	5.154653	2.365839	5.216166	3.095892	8.309968
AC087752.4	1.469933	0.3711303	0.4393206	1.161563	0	0.607105779	0.1963787	0.7135187	0.4615957	1.185428	0.9502765	0.5395002	1.801215	0.1002435	0.6319621	0.4447502	0.6448412	0.4053391	0.2030705	8.348058	0.3200265	0	0.6702476	0.2799648	0.5322769	0.2080377	0	0.3902621	0.8553891	0	0.6771702	0.4902175	0.4684471	0	0.318555262	0.2095304	0.5413969	0.3224451	0.5334942	0.7110656	0.1056583	0.8118253	2.004684	0.117293	0.6568319	0	0.7500981	0	0.8521683
AC020913.3	0.350508	0.1524109	0.8118644	0.3302414	0	0	0.2419386	0.6592913	0	0.5476675	0.3902469	0.1533841	0.2295617	0	0.3046607	0	0	0.665837	0.3752744	6.267304	0.168974	0	0.165149	0	0	0	0.4675048	0	0.3647906	0	0.7700988	0.4941392	0.2885634	0	0.130820028	0	0	0	0	0.2021614	0.3905129	0	0.5051803	0	0.2206955	0	0.1386181	0.4210414	0
AL355488.1	1.606495	1.430523	1.459932	1.202195	0.2277713	2.141974446	2.090434	1.879559	1.006009	2.994556	3.354754	0.3969149	1.953288	0.1624999	1.523303	0.9492686	3.240497	0.8614997	0.329188	13.30005	0.4520795	0.7635386	1.282078	0.525155	0.6111847	0.472136	0.5741287	1.307446	3.925232	0.248523437	0.895071	1.928877	2.531258	1.121273	0.940986164	0.3396598	0.8776328	0.5749706	1.130446	1.498477	2.106714	4.361638	0.7016393	0.5767523	0.7259721	0.6828047	3.508011	10.89537	1.26399
AL135999.3	0.1888513	0.1173113	0.1874687	11.28596	0.184487	0.670525551	2.085678	0.06766126	1.050528	0.2248225	0.7208994	0.6375261	0.03533893	0.9125612	0.6096966	0.8856664	1.46757	1.127495	0.2888503	2.523308	0.312144	1.116628	2.186394	2.434866	0.5299826	0.3550988	0.7196811	0.1233587	0.5428431	1.259960774	0.1185497	0.3042729	0.9328559	0.1192577	0.261801164	0.6556856	0.3080361	0.8561474	0.06504424	0.09336273	0.4208113	0.1979574	0.4147622	0.6228662	0.2717925	0.4534001	0.5334749	0.5185238	0.2666699
AC084018.1	6.280956	3.197431	4.25803	2.766446	3.055432	2.105640633	1.216038	1.248658	0.828505	5.70487	4.093499	0.5363079	2.959821	0.4048294	1.686641	1.28721	0	1.345934	0.4920556	3.792747	0.9600794	0.7133145	2.057144	0.8075907	1.07479	2.184395	1.838961	2.101411	7.652949	1.031893641	2.860944	2.843604	11.79226	0.9311273	2.515769763	1.142344	0.9995019	0.9549337	2.89318	2.650718	4.864344	4.402591	2.171157	1.578944	0.4822891	2.11481	5.149712	2.576302	2.271356
AL031275.1	1.939114	0.1823096	0.1213912	0	0.238921	0.315770189	0.7235006	0.1971565	0.9636822	0	0.2334012	0.04586844	0.5491907	0	0.03036889	0.1228915	1.663012	0	0	1.009181	1.920159	0.2169144	0.09877333	1.768198	0.2451275	0.2299364	1.817453	1.821223	1.018156	0.188275331	4.202842	1.32992	0	0	0.156483287	0.7526552	3.333865	0.4751823	0.5896514	0.1813649	0	0	0.05035689	1.555676	2.243914	0.3774719	0.6632446	0	0.6593091
AL118516.1	8.108767	2.303224	4.013882	9.385593	1.863227	8.618876604	4.558918	9.143157	4.739049	3.508069	8.008798	1.545287	3.768923	2.350186	2.993556	3.169011	2.964345	11.98755	3.920777	1.798882	1.95455	4.804168	2.064363	3.695535	1.621061	2.869057	4.273831	2.900366	3.901989	3.171455798	4.884955	7.528862	12.1132	5.998128	1.366776409	0.9752545	2.61325	9.190168	6.858187	3.847102	0.9471395	2.399126	6.534671	1.347994	4.652722	3.375462	6.801598	1.099735	2.82055
AC135388.1	0.2482351	0.7016081	1.293693	2.26086	0.8487447	0	0.2570169	0.07782003	0.7383787	0.1939333	0	0	0.08128955	0	2.589184	6.257371	0.5626377	0	0.2657751	0	0.3590099	0	0	0.4187575	0	0.2722759	0	1.13504	2.282094	0.668830779	0.2045234	0.75824	0.204365	0	0	0.06855739	1.720814	0	0.9475944	0	0.5531344	0	0.0596294	0	0.1562999	0	0	0	0.1672954
ASMTL-AS1	12.50408	1.869459	6.727528	6.854262	4.488493	1.174085598	1.132671	2.819067	0.9939578	3.21353	2.777038	0.5601104	10.33887	0.624438	0.7892271	3.014141	0.5207032	1.075439	0.4919327	1.128512	0.2689661	0.5093832	1.066974	0.4429105	0.5065602	2.591822	0.04377386	2.926235	10.49741	0.825308791	5.642344	5.382477	1.945371	1.632088	0.857434638	2.936721	0.7226736	1.971384	3.982624	2.536482	2.157328	3.371356	3.594916	0.4600345	0.3512943	2.797156	4.919126	0.11827	1.636738
AC053503.4	0	0.2551521	8.154888	0.06142884	0.4458436	0.441937295	0	0	0	0	0.2177717	0	0	0	0.1700115	0.9172973	0	0.3715609	0	1.614175	4.054621	0.6071665	0.4607952	0	0.8233659	2.145388	0	0	0	18.445098827	0	0	0.6441148	2.3777	0.073002248	1.512548	11.9639	0.6650431	0.628761	10.37882	0.2179202	1.913588	0.2819087	0	0.123156	0.2347965	0	1.879649	0
ZNF710-AS1	2.000444	1.39176	2.203112	1.204361	0.4129661	1.97851459	1.854974	1.48617	0.4980737	2.107381	1.126229	0.6606826	2.956536	3.90991	1.964057	1.516396	2.018962	0.8962529	2.101381	4.67232	1.208205	4.139835	1.237764	1.133365	0.7767722	1.954063	1.006859	1.159759	2.173617	0.637294478	0.7297629	2.085874	1.50397	2.352524	1.989122578	1.300937	5.269944	1.095113	1.759317	5.651394	4.608914	2.547934	0.9211736	3.373608	0.4848152	0.6886932	2.030072	2.230707	0.9021766
LINC00511	3.244691	4.15083	2.715246	4.502566	2.921298	2.097086086	4.812795	2.566887	6.752388	3.861962	7.03826	2.096457	8.403717	2.612637	1.631164	3.989045	9.38302	1.507118	4.105584	3.560491	4.312612	2.183873	3.901082	5.113265	2.828297	6.939354	5.060339	2.164962	4.587229	2.804482892	4.79915	5.661713	2.595899	0.6912931	1.700736286	5.994709	3.940288	4.962773	4.226091	1.991695	3.756675	3.271425	5.363082	5.417888	5.517388	2.814396	5.000067	0.604804	3.991857
AC022144.1	1.552884	0.2532142	0.4496084	0.6792941	8.754336	1.200876026	0.8421913	1.286592	0.7948405	0.5921511	1.605446	0.2426963	0.5266843	1.113845	0.4900923	0.5635379	0.1885548	2.686526	0.207826	0.5339719	0.2406275	0.1147724	0.378902	0.2923683	0.8430526	0.4258188	0.3698614	0.3550232	0.2789801	0.498095496	5.848852	1.355234	2.419915	0	0.320840258	0.5973605	0.4749215	0.1257128	0.8022672	0.5597824	0.09268503	0.7460572	0.5995019	0.6287795	0.08730044	0.166438	1.096662	0.3664126	0.7101582
AC000061.1	0.5243637	1.36805	0	0.5123426	0	0.74596508	1.769498	0.5844781	0.3150963	0.7282813	0.389209	0.1019841	6.944852	0.246343	0.5739397	1.502806	1.056442	0.1660166	0	22.59845	0.393224	0.2411442	0.2745163	0.2457138	6.976226	0	0.310841	0.692646	0.8084897	0.104653043	0.4480296	1.533233	0.191864	0	0.086981401	0.2574549	0.09503243	0.2641306	0.4682263	0.5376634	0	0.1425013	0.391873	0.3843217	0.07336952	0.2797575	0.6912473	0.6998693	0.2094158
AL450263.1	1.012639	0.7632285	0.3127367	0.2544233	0.3847032	1.143997929	0.6523768	0.3809464	0.2555727	1.125152	0.8267942	0.2658815	1.061148	0.1427195	0.7823849	0.9498055	0.3060263	0.3526679	0.1445587	2.878488	0.488176	0	0.9860591	0.3416519	0.2210303	0.5923784	0	1.111255	0.8899616	0.181893116	0.2966482	0.5075903	1.778511	0.2984199	0.70550092	0.8203648	0.715745	0.2295372	0.8680583	1.20705	0.4512861	1.238378	0.8108313	0.1669934	0.2125342	0.4051958	1.495111	1.13532	0.4853026
SNHG1	26.18778	8.419929	16.79226	19.62897	4.387215	18.502064912	14.25158	15.92936	15.85992	18.46337	25.00084	5.992841	25.05865	9.531296	16.80054	14.19157	41.82678	34.16381	16.31085	8.888565	3.368457	19.43278	16.91172	12.77596	5.461436	6.857931	6.659081	15.5958	30.31423	3.520087018	10.71931	22.60639	10.77503	23.39718	4.62363117	10.16741	9.037695	10.28562	12.96962	7.999532	17.06415	28.44501	14.50914	7.617674	14.68953	3.682729	13.91809	40.43947	12.69887
AL049539.1	0.9068154	0.2905436	0.6632879	2.608116	0.3263692	0.179727586	0.1317748	0.1795456	0.05162363	0.2485782	0.4251055	0	0.7502016	0	0.5807802	0.149219	0	0.8613088	0	19.56235	0.2300844	0	0.2698513	0.2415382	0.04464632	0.2093974	0.2546323	0.2182293	0.1324585	0	0.2621524	0.3139955	0.7858481	0.1054872	0	0.3163498	0.1556958	0.8654736	0.07671158	0.1651646	0.4253953	0.5836653	0.2292939	0.07870641	0	0.1145848	0.1887502	9.517002	0
AC233992.3	0.3613485	0.3535304	1.150839	0.9362515	0	0.71438936	0.1870659	0.396481	0.4885617	2.258423	0.1005791	0.4348517	0.9466462	0	0.9422495	0.7767081	0	0.343215	1.063922	0.2485053	0.3919499	0.5608466	0.3405134	0.1142949	0.2535175	0.5945158	0.7229456	0.2891426	1.284915	1.216996211	0.4961977	0.8065846	0.6693482	0.9983221	0.404598024	0.1995939	0.1473492	0.2047693	0.3992956	0.4689312	0.5032383	0.8838016	1.345411	0.2979484	0.1137606	0.4337684	0.9288843	0	0.5682293
ZNF213-AS1	5.04203	2.116818	1.332042	3.095593	1.99677	1.9289115	1.347796	2.238894	1.265772	2.089696	2.903623	1.223186	2.916821	1.088541	1.24772	1.426907	0.8790784	1.105155	1.804204	2.152234	1.457117	1.079407	1.66989	1.229589	0.6568161	1.320239	0.6956917	1.706146	2.008983	1.417352323	2.343383	2.35053	6.463169	1.610998	1.407633082	0.9825095	1.963307	1.546083	2.488174	1.805013	2.160576	3.287447	1.54849	0.9869654	1.18735	1.268302	3.660094	0.6908111	1.412087
AL031985.3	0.8497923	1.937031	0.9945256	1.382186	0.4689641	2.007635656	1.518908	1.211438	1.054627	1.584039	2.250811	1.064732	0.7030268	0.9833602	1.834931	1.859815	2.027471	0.1699257	0.4022439	4.946007	1.328195	1.906703	1.56787	1.878702	1.221694	0.5494437	1.622618	1.685133	0.7013294	0.546298286	1.021977	1.496474	0.8395322	0.2767908	0.921455891	1.867678	1.911359	2.250664	1.092694	1.22791	1.375326	1.531496	1.590077	1.216993	1.554511	0.7731314	1.521177	3.202081	0.5787367
AL109614.1	2.248187	1.636871	0.7266089	0.3284024	0.3575261	0.866295541	0.2887096	0.2622479	0.3393114	0.5990794	0.9313768	0.2745538	1.50667	0.221062	1.787488	1.34858	0	0.5462565	0.4478214	29.91553	0.3528693	0.2163967	0.8868383	0.3086962	0.1467255	0.2293876	0	1.482189	1.305933	0.657390953	0.8041008	1.228469	1.721739	0	0.312219636	0.2887919	0.852797	0.3555362	2.016837	1.568078	1.165015	1.023016	1.657811	0.1293302	0.4608796	0.6276183	1.323323	4.647533	0.5637734
LINC00513	0.6235832	8.971586	1.067582	9.400437	0.7416012	0.255244312	2.713575	4.113771	1.158369	0.2682983	1.690426	0.7474626	0.03551388	0.08597614	3.432774	3.931058	1.597738	0.2703933	1.190149	21.81534	0.4313228	0.5891319	0.9964126	1.840907	0.5072441	0.3568567	1.265677	0.5702592	1.824705	2.094097029	0.1787049	0.6880032	3.281159	0.5992404	0.151786851	0.8685916	1.17191	1.690043	0.3813031	0.7662369	3.745638	1.392562	7.359398	0.6930158	0.3072803	0.5858289	2.423244	13.74377	0.9257838
GABPB1-AS1	0.4157169	1.880849	2.144382	1.654828	1.235354	1.924674351	0.7833887	0.5085052	0.9268993	6.527442	4.219591	0.2834824	1.713795	0.4556033	0.54903	0.8362593	1.791997	0.4590493	0.3631723	6.149382	1.051231	0.490851	1.286997	0.7464641	0.6501252	0.46437	0.2211116	0.3894972	0.5299822	0.31151627	2.275017	1.996711	1.595758	1.149939	0.74913675	0.2479384	1.324955	0.7399777	1.476759	0.5486802	1.096819	3.490107	1.486271	0.2986161	0.3195646	0.1928778	3.902392	4.328915	1.600796
AC107952.2	1.12689	0.4704039	0.8352514	2.26503	0	1.188199038	0.248908	0.6782833	0.7313347	0.8921196	0.3011164	0.2367038	1.180873	0.3811727	0.6791133	0.8455745	2.860654	2.269121	0.5791271	10.53975	0.9561285	0.1865642	0.5097191	0.418219	0.5481576	0	0.240486	0.8244219	0.3752989	0.08096614	0.7427651	0.8472894	0.4453139	0	0.437412644	0.1991832	1.102845	0.9195657	1.91992	0.8839363	0.3013217	0.5512394	2.338798	0.1858346	0.5108692	0.2164379	0.2852225	2.165851	0.3240344
AC012557.1	0.3226854	0.3118062	0.1660934	0.1576439	0.1634517	0.459055434	0.2474822	0.5844781	0.426592	0.4855209	0.4790264	0.1882783	0.5166077	0.2273935	0.6025068	0.4483897	0	0.102164	0.1535493	12.4273	0.3111223	0.4451892	0.3378662	0.3326586	0.2683164	0.1573051	0.1912868	0.1639399	0.572162	0.193205618	0.3150977	0.3032769	0.6493858	0.07924488	0.294398589	0.356476	0.5263334	0.1625419	0.5474645	0.9512506	0.2396765	0.3507723	0.4134045	0.3251953	0.3160533	0.1721585	0.9074836	2.067306	0.4832673
AC008280.3	2.244544	0.2862909	0.5545522	1.184267	0.545732	0.811425854	0.8676077	0.3377517	0.4531877	0.6858314	1.132889	0.2357337	0.3136089	0.4428789	0.4855703	0.7719333	1.085307	0.341105	0.7690049	4.774901	0.8367905	0.4335324	1.099865	0.2271845	0.699886	0.1313025	1.357169	0.9031475	1.266634	0.268781039	1.578071	0.365654	3.350805	0.5953109	0.469129198	0.5620395	0.6834026	0.2035105	0.4569684	0.9320968	2.000578	1.463947	1.150228	0.4935279	0.3768707	0.7185029	1.207227	0.3594957	0.4033829
AC073508.3	1.852579	1.839349	0.3218278	3.898199	0.1759495	1.906860287	1.257433	2.516675	3.10593	0.8201505	1.3407	1.080931	2.224435	0.6853856	2.263306	1.267021	1.399655	0.7038447	0.6281019	0.806898	1.235451	0.8945616	2.007625	1.718853	1.675228	1.964262	0.9471997	1.990639	1.103284	1.192410429	2.696567	1.407432	0.7880079	0.4777031	1.428971409	1.654316	2.190769	2.484577	2.084349	3.098669	1.238413	0.6419084	3.174436	0.9292515	1.030379	1.148997	2.197962	0.1854481	0.7629879
AL162586.1	2.203349	0.4408859	0.2935647	0.3796723	1.311141	1.600703308	0.4710643	0.2567334	0.3269037	1.167886	0.5210239	0.1535889	0.4469659	0.3709945	0.4463024	0.6629688	0.4419472	0.8334075	0.1043821	1.099584	0.3383991	0.4035167	0.2021183	0.5509587	0.4468805	0.5560633	0.2600717	0.4814448	1.041718	0.350240714	0.8460977	0.3756807	5.45792	0.3232218	0.807800571	0.3231076	0.1908261	0.3535847	0.4309265	0.9896643	0.4127584	2.622987	0.3185012	0.2652795	0.1227723	0.5851626	4.302899	0.8666294	0.5694395
AL390208.1	0.2381169	0.5029085	0.1575824	0.1281993	0	0.666108387	0.4226412	0.3412481	0.07358771	2.126039	0.8332134	0.0595435	0.9357134	0.1438276	1.005286	0.239295	0.6168046	0.2261675	0	12.9134	0.2295842	0.07039612	0.9937149	0.5451488	0.1272836	0	0.1814848	0.404402	0.1180094	0	0.8221164	0.4795605	0.1680299	0	0.380881292	0.4885247	0.8322716	0.3855322	1.421547	0.9417458	4.017311	0.4991969	0.4902759	0.2243866	0.04283686	0	1.426002	0.4903432	0.3668029
LINC01355	1.758496	1.133843	0.9693458	1.526649	0.1926202	0.66977908	0.6721751	0.8477295	0.1392814	2.32638	1.639768	0.200746	1.207054	0.127606	0.7088603	0.751721	2.863881	0.7835266	0.4049847	12.05472	0.2289095	0.4163768	0.7280632	0.4344494	0.3801908	0.2824788	0.2576257	0.5225478	2.20009	0.122876975	0.7603382	1.195108	2.047348	0.3379698	0.741930264	0.5423389	0.8532669	0.5837655	0.8860864	1.373985	1.587086	4.212425	0.66117	0.2687569	0.2077635	0.3477955	2.937742	3.51899	0.8280465
ZNF433-AS1	1.130671	0.3719705	0.1550675	0.7218775	0.3391136	1.168095045	1.150133	1.539093	0.8287301	0.8213463	1.026965	0.8170501	0.8087275	0.8491932	0.6034592	0.6046791	2.107503	2.197319	0.6052812	3.509347	0.4625985	0.5849691	0.7079817	0.4517462	0.424466	0.3263613	0.7044321	0.6870556	0.5496632	0.454290153	0.4208414	0.8179723	0.5756571	1.150867	0.516394846	0.6697324	1.073786	0.6660216	0.544001	0.6135205	0.5055452	1.018848	0.6075315	0.3526755	0.6931862	0.303601	0.8119398	2.582363	1.373611
AC024060.1	12.63851	2.429627	4.00591	6.155816	1.010819	4.709226563	3.611938	4.281835	2.925931	3.787849	6.714774	0.8926704	7.028584	0.7499997	3.237791	3.292862	5.829678	1.516329	1.709246	20.86011	1.753019	2.477829	4.55497	2.767911	1.078561	0.7782461	2.365915	4.420337	7.907488	1.03551432	5.74846	5.626585	7.812826	0.980134	1.986134024	1.273724	3.399622	3.417657	4.347869	4.450416	2.766792	7.266987	3.749651	1.206646	3.183108	1.596996	3.9986	7.883871	4.024684
AC010280.1	1.739654	1.512902	1.492398	2.792483	0.4405984	0.291158689	3.202129	0.323182	0.5575352	0.4698128	0	0.0563912	0.4219884	0	0.1120076	0.7554213	0.8762254	0	0.1379685	4.608312	0.1863684	0.1333385	3.52156	3.532497	0	1.130746	0.8593839	0.5892192	0.3129331	0.231467907	0.8493737	0.2422251	0	0	0	0.6406084	1.261136	2.044681	0.8802654	0.1486481	4.881411	0.1575896	1.176278	0.2125073	0.08113805	0.3093789	0	0	0.4052812
AC084036.1	3.191141	2.587684	1.797928	2.410719	0.884666	8.314452841	1.428771	2.054878	2.332209	0.4941226	2.016532	0.3019371	3.050278	1.093996	2.44888	1.820149	1.954834	1.679338	0.8310702	6.524488	1.995756	1.874089	0.9346523	0.3637337	1.169857	0.3783992	0.8052494	2.32672	0.9574556	0.929516791	1.847555	3.93139	3.053206	0.8578102	1.64168834	1.095704	4.009321	0.9774912	2.217991	2.785689	0.3843631	4.007988	2.15464	0.5689172	0.597355	1.552985	2.353506	2.486465	0.9687543
TP53TG1	29.55163	16.66761	9.424134	17.08238	5.076428	20.014906662	25.71928	16.70248	15.61153	13.42847	10.63356	1.087033	5.834413	7.696111	6.601478	12.60365	10.67802	2.217016	8.437254	4.594798	8.052279	6.868955	14.67049	11.86689	15.28436	13.90497	20.39336	5.992411	12.18346	9.885467107	17.03176	11.00905	11.81192	1.135921	11.796820678	10.81109	25.5679	25.14379	11.94339	15.68579	8.541277	6.65173	17.63357	19.70522	18.22949	15.83488	20.66399	1.183278	5.657298
LINC01278	4.436984	2.846205	3.818143	2.141988	4.203608	8.11112087	4.707733	2.61398	4.40548	3.831269	4.27473	1.175207	1.385503	1.575452	2.453667	5.462466	1.961514	3.111815	2.036977	5.876047	3.456828	1.698556	2.514516	2.157998	1.824711	0.482149	4.818693	3.416899	6.581175	2.257710168	4.919506	2.175431	8.724984	0.554093	1.868784296	3.486518	5.1086	2.646689	5.423174	6.659221	2.594135	3.653787	3.068778	2.825991	1.336317	2.745562	3.140041	6.179651	2.832875
AC073487.1	0.993879	0.1800695	0.8632773	0.3641604	0.1887882	0.187134129	0.2858443	0.9866521	0.2687551	0.6470552	0.9221334	0.1812194	0.433954	0.08754723	0.3599488	0.1294736	1.877232	0.8653364	0.08867542	5.354139	0.07985538	0.2570989	0.1560955	0.314365	0.07747698	0.3633777	0.331407	0.07574084	1.321705	0.148769543	0	0.4670503	0.7500467	0.2745858	0.340033153	0.1372444	0.4728267	0.2816061	0.1664018	0.5254669	1.107315	1.418009	0.3183241	0.2048747	0.1564477	0.298267	0.3603023	9.451543	0.3721188
AC004908.2	2.022749	1.360811	1.149198	0.623278	0.08699387	1.95458446	1.527922	0.8135854	0.9081801	1.311921	4.079236	0.6680491	0.5998999	0.2420513	0.4865371	0.1789848	0.1730062	1.014995	0.4903411	11.44358	0.625557	0.8687912	1.330687	0.3862928	0.285612	0	0	0.7678327	0.8473649	0.137106426	1.383562	1.147826	2.199416	0.759177	0.313375502	0.632424	0.7470145	0.259529	0.6747679	0.5723211	1.105546	1.960261	0.843434	0.3776262	0.3844869	0.3665116	1.720652	4.401129	0.5487132
AC090204.1	0.2004539	0.1245187	0.4643015	9.101425	0.06527383	2.35083682	0.434857	0.1795456	12.01798	0.5070996	0.06376583	0.2756903	0.5251411	0.1816176	0.1991246	0.04476571	0.3894335	17.08111	0.2452774	1.575491	1.325286	0.1185231	2.266751	0.07246147	0.4286047	0.2512769	0.3819484	0.1833126	0.258294	0.051437313	0.3774994	0.1883973	0.6601124	0.3797539	0.940536147	0.3479848	0.1401262	1.2333	2.232307	1.156152	1.276186	0.1400797	0.1650916	0.09444769	0.8294112	0	0.06795006	0.7567737	0.180125
AC090948.2	0.5049428	0.5404641	0.4498362	0.1707809	0.3541453	0.409549456	0.750696	0.3409456	0.1260385	0.3641406	0.3459635	0.339947	0.5087803	0	0.5401785	0.8804319	0	0.258248	0.166345	5.876666	0.411949	0.08038139	1.317678	0.2620947	0.1816725	0.5112415	0.2072273	0.3907234	0.5928925	0.069768695	0.5973728	0.7301111	1.343048	0.2575459	0.492894608	0.9869104	0.3167748	0.08804353	1.061313	0.4480528	0.4327492	0.7600067	0.2612487	0.1281072	0.146739	0	0.5222757	4.572479	0.383929
LINC01503	0.3848112	0.7410189	0.5729909	0.2503399	0.1879592	0.869457565	0.7968492	0.2240377	0.2824402	0.8589516	0.7650699	0.61344	0.2700302	0.8425734	0.1672385	1.632797	0.6852955	0.6396255	0.2942867	0.7183114	1.205821	0.3697342	0.4662299	0.9621374	1.067058	1.386831	0.5499194	0.653538	0.5435242	1.184929812	0.4831235	0.2066663	2.127114	0.4556332	2.964788896	1.745977	0.425917	0.747652	0.6737288	2.837743	0.3062366	0.5714354	0.3697472	2.538356	1.003791	0.131981	0.2282764	0	1.580735
LINC00265	6.048092	3.626791	1.368311	2.155669	1.667154	1.949158648	2.058226	3.22767	1.110596	8.871394	1.816558	0.6524362	4.099316	1.129935	2.44511	2.611034	0.8926341	1.863649	0.3915383	2.437586	0.9018274	0.7131364	3.08826	1.049935	1.164431	2.715242	0.7879295	5.723844	3.235101	1.326389129	3.360684	2.895037	5.013963	0.7616412	3.853206273	1.615974	3.739549	1.976697	6.109578	1.403448	2.993097	2.201702	2.459679	1.525073	1.354992	1.620887	4.016143	0.2703315	1.49139
AC055822.1	0.6892011	1.113113	1.026233	1.762524	0	0.815680521	0.7475631	1.234628	0.5324774	0.769196	0.6577194	0.5601104	1.805541	0	0.5990519	0.885003	1.56211	0.7481315	0.1054141	12.86504	0.474646	0.4075065	0.4639017	0.5813201	0.5526111	0.2159852	0.9192511	0.315133	0.3415642	0.088425942	0.3244798	0.6014803	0.2431714	0.1088059	0.330724789	0.3806861	0.4014853	0.446351	0.4747499	1.078951	1.316336	0.4816222	2.317775	0.6494605	1.549828	0.4727588	0.7787535	2.010591	0.7520146
AC131097.1	1.037532	0.4124787	0.8926114	0.8565125	1.554118	0.982348665	0.08184662	0.3717249	0.1282557	1.883611	0.06600928	0.1297227	0.1164894	0.06266912	1.786463	0.4402365	0	0.0844685	0.1269534	2.446382	1.400495	0.2453862	1.284989	0.200029	0.110921	0.3901762	0.4744636	0.406633	0.8227122	0.319482091	0.3907809	1.365179	1.317864	0	2.544706222	0.2619839	0.2901125	0.6047482	0.9767491	1.128438	1.585303	2.755153	0.25635	1.466559	0.03733009	0	3.165333	0.9258352	0.2397372
AP002840.2	2.053758	0.8632647	0.5549854	1.161005	0.4681358	0.592932538	1.275848	0.9872201	0.7404764	0.2852435	2.057942	0.3594939	1.210579	0.3618163	0.555371	0.6421081	4.654947	0.1625579	0.8062535	0.6591216	0.6270519	0.6375249	1.741806	1.559054	0.5763561	1.201417	0.8217858	1.345998	2.446187	0.368901977	1.052869	1.158139	1.690801	0.756541	0.715422026	0.4537643	0.3349893	0.853472	1.29289	0.908147	1.296625	1.088353	0.9866803	0.5644725	0.8189872	1.150503	1.299545	2.631508	0.3998533
AL035587.1	1.661384	0.8438856	1.328134	0.7203253	2.211863	0.664388954	0.6089059	0.8480817	0.5884054	1.68466	1.244076	0.4375049	1.348097	1.709521	1.397213	1.953618	1.266312	1.242859	1.164862	1.73912	1.318337	1.21705	0.6650295	0.5208472	0.9077287	1.161101	0.4706424	1.50587	1.254733	1.478909042	1.84126	0.9949111	1.428292	1.59229	0.998709943	0.7958639	1.151104	2.299532	1.524218	1.17023	1.965669	1.402442	0.8899989	0.3758099	0.5184123	0.529474	0.7442584	0.1059668	0.7794766
AC021078.1	2.257643	1.425102	1.674541	1.163136	0.2833244	2.028940468	0.9104915	1.078334	1.141411	2.119178	2.7226	0.7060001	2.149815	0.3164007	1.624257	0.9239536	1.391382	0.975799	0.5431831	25.87465	0.5820954	0.9029224	1.776078	0.6953733	0.7284909	0.3561404	0.4804429	1.5496	2.687564	0.250605017	1.22613	1.702251	3.320518	0.6671857	1.499673777	1.132134	1.059222	0.5979946	1.108996	2.051227	1.24918	4.411269	1.56967	0.5291767	0.65166	0.9074303	2.293315	11.67663	1.579639
AC062037.2	4.501387	0.521955	0.6950894	0.5654819	0	0	0.4142784	0.3763078	0.3245924	3.125956	2.672924	0.2626439	1.179255	0	0.5216792	0.7036801	0	1.425165	0.6425931	6.604114	0.868017	0	1.413947	0	0.5614428	0	0	1.372154	1.66571	0	0.3296656	0.2820429	2.964693	0	1.792055174	0	0	0	0.7235058	1.0385	1.337373	4.403874	0	0	0.3779033	0	2.373598	5.046729	0
AC008610.1	9.754914	1.599732	1.678473	1.645605	1.397657	1.721268923	1.385145	3.005675	0.7838121	2.961307	1.489492	0.6830079	2.993648	0.7070608	0.646015	1.829926	0.2526859	1.323626	0.9548966	0	0.3224694	0.461426	1.628378	0.3761359	0.6778743	1.222817	0.5947898	1.07049	2.900688	1.001260666	2.326953	1.833638	6.791887	1.848039	1.206673283	0.6157954	1.818432	1.01082	1.791889	2.829231	0.2484179	2.31773	1.071205	0.6894321	0.07019577	0.6691401	4.541243	0	2.704821
AC010503.4	61.42169	27.05404	19.47058	42.14018	4.935385	25.012280564	21.89052	53.22404	21.69768	37.18116	13.96778	15.04858	17.64255	11.24155	30.01956	23.6684	12.26885	17.57137	18.6819	10.5985	28.4284	20.36126	24.72434	13.34797	26.21155	6.845285	28.62448	23.29471	30.04574	17.501396097	30.04701	28.54947	35.28401	18.71999	17.231925885	16.84908	31.8889	21.00299	23.08138	11.64338	16.88628	19.78116	47.85017	21.47621	17.52252	33.8653	37.17303	10.25064	56.56601
LINC01876	0.961014	0.08547469	0.5058975	0.2195024	0	1.464018265	0.467354	0.4792954	1.098533	0.4550245	0.2918097	0.1911566	0.4720548	0	0.5505458	0.4523992	0	0.3734131	0.3741519	0.8411521	0.4317007	0.06779926	1.276077	0	0.1328039	0.04791296	0.1747899	1.657803	2.076118	0.176543319	0.04798722	0.4926612	4.153673	0.1206845	0.016303593	0.5187601	0.5521924	0.4455722	0.8425272	0.3905162	1.143701	0.8280133	0.3147933	0	0.02750442	0.3146226	2.556765	4.512657	0.2060752
AC090589.3	3.205866	1.161668	0.8839987	1.630112	0.2609816	1.121011676	0.3688089	1.579313	0.2889664	1.669718	2.124602	0.3006221	2.499583	0.3227351	2.07884	0.775601	0.3460124	1.123745	0.3268941	3.14961	0.551962	0.5528671	1.042971	0.7082035	0.357015	0.3348899	0.4072342	0.9423401	2.992257	0.205659638	0.7965961	1.829348	2.387938	0.337412	0.968615188	0.7589089	0.7470145	0.3460387	1.196179	1.320741	1.360672	1.586878	1.136802	0.3776262	0.2883652	0.4581395	3.018687	2.567325	0.8573644
LINC02381	0.2400301	0.5149016	0.444776	0.08040941	0.4012267	0.66285214	0.6406336	0.2809252	0.3115518	0.7667612	0.3206923	0.4341587	0.1886464	0.8119062	0.2596329	0.8505158	0.7979262	1.337511	0.6510421	1.584698	1.851431	0.3311549	0.5428565	0.5128938	0.7185156	0.280828	0.2561202	0.6877811	0.6772652	0.776068439	1.107474	0.1353559	0.8167884	0.4951503	5.70963963	2.209711	0.6525236	0.4352656	1.015938	2.436569	0.9627327	0.587076	0.784155	0.1319439	1.108314	0.1920906	0.5569026	0.8842176	0.1869292
AC079414.3	3.01469	0.3320879	0.651726	2.146064	0.3664916	0.817381273	0.7768671	1.33572	1.760839	2.05166	2.282407	0.3869781	2.448307	0.3823966	1.083083	0.8325806	3.006498	2.11892	0.9898292	6.081541	1.511464	0.499102	0.7007469	0.6272238	0.6204201	0.3527097	0.6433553	1.139517	1.045845	0.108301498	1.589654	0.9822339	1.456054	0.7551528	0.570087277	0.2664304	2.294728	0.9566858	0.9852511	0.8114278	1.522642	1.278066	1.177982	0.8451552	0.4808732	0.193007	1.255829	0.9656912	0.63209
ANKRD10-IT1	28.99906	13.78842	6.532971	4.231218	0.7490172	17.138328311	11.6433	12.73943	6.723525	25.50077	39.02469	3.834602	35.6538	0.6367966	10.85354	8.283195	6.330729	3.901389	1.935008	149.7524	5.254035	4.250166	6.218892	2.14803	3.816758	0.8409922	1.314857	10.19202	19.4935	1.721542557	5.474921	29.95719	16.9531	2.118315	12.898037104	7.562738	13.93556	3.413888	11.00332	14.1513	8.603488	19.02107	6.946229	3.860992	6.48293	2.103777	19.53649	40.39365	18.89768
AL391001.1	2.144717	0.1598715	0.5677373	0.3079174	0	0.715340927	1.226612	1.037346	0.662804	0.5106457	1.50095	0.2413386	0	0	0.8699518	0.3352732	0.8333333	0.8148355	0.1968222	23.85217	0.4726545	0.2536229	2.136543	0.9045015	0.9458152	0.1344243	0.8173161	0.9246209	0.5314548	0	0.4375562	0.6047158	1.513445	0.06771835	0.274447611	0.2707777	0.5997011	0.2083492	0.640193	0.5301436	1.570244	0.3746886	0.6771065	0.5305252	0.5401638	0.3677931	0.7270181	5.078995	0.3303791
AC012181.2	0.5467575	0.5388903	0.2532855	0.2060575	0.1661713	0.878482122	0.15096	0.6856191	0.3548373	1.480798	2.11032	0.6699387	0.6206951	0.6164723	0.9927241	0.3988692	0	1.731066	0.9366249	4.311629	0.9840414	0.6034623	0.3778367	0.6148976	0.3409761	0.9595347	1.361287	0.5333365	0.6069727	0.392840707	1.201277	0.54813	1.500434	0.8056343	1.686947112	0.4026749	0.1783637	0.3304928	0.7616273	0.756844	0.6497719	1.783044	0.3152123	0.2404409	0.4590173	0	0.6919374	1.663849	0.4258006
BX537318.1	3.176207	3.172596	1.597496	3.488466	2.937322	2.173438098	0.9521196	2.321448	3.317727	0.9642034	1.535769	1.270788	0.4992539	2.570784	1.377746	1.390259	0.4113734	1.758372	2.370727	0.549203	1.574944	1.990688	0.6157171	2.020756	1.663862	1.99075	1.549312	0.9958634	1.800782	1.401847887	1.794452	3.940422	2.659708	0.9627563	0.826431409	0.9824667	1.539415	1.563338	2.012869	2.302999	1.13239	1.686875	3.069309	2.005351	0.5028274	3.398811	3.402288	0.3488329	0.7502187
AC102953.2	2.128415	0.956975	0.8384257	1.045874	0.7920869	0.954171732	0.7695503	1.298175	0.0626444	1.070841	0.4191349	0.3294767	4.30523	0.1530485	0.9690545	0.916691	0.06563486	0.4125725	0.3410458	0.9160862	1.228496	0.209746	0.4980121	0.4579728	0.4943702	0.5717254	0.251056	0.3177811	0.6178294	0.715209825	1.606493	0.5919546	1.43042	0.720039	1.037567966	0.3918828	1.357965	0.8040882	1.041424	1.185844	0.6613942	0.9915752	1.391221	0.5730534	0.4922983	0.06952335	1.534602	0.03478531	1.008324
LINC02418	0.2466138	7.041071	7.156409	7.157686	3.945545	0.03154013	8.659018	1.826308	4.293127	2.248989	5.004493	3.543016	0.1584697	2.21332	9.032615	13.23859	2.868639	0	2.341479	7.411217	6.742988	0.1829581	0.06138716	4.925548	0	3.654269	0	4.616885	11.29962	4.396316956	0.6185081	11.16921	9.684159	0	0.903069435	3.140753	8.857151	2.984878	4.554644	0.6172622	11.50885	0.2617568	3.657228	0	2.918075	0.1228841	0.01840194	0.03353664	3.963777
AC008750.4	0	0	3.707143	0	4.788238	0.075337865	0	0.1254359	0.1081975	0	1.559206	0.08754798	0.1310284	1.903253	0	0.07818668	0.9069	0.285033	0.6425931	0	0	0.4140192	0	0	0	1.316622	0.800522	0	0.0694046	2.156139406	0	0.09401431	0	0.4421792	0	0	0.3263214	1.587196	0	0.2307779	1.560269	2.201937	0.1922299	0.16496	0.1259678	0.7204714	0.07911993	0	0.1797725
AC096992.2	1.7822	0.8824263	0.5423678	0.9396715	0.1779138	1.175700168	0.8081382	1.158197	0.4502659	0.5420304	1.129723	0.5578844	0.8349557	0.2200118	0.5276684	0.4473913	0.2358802	0.6177971	0.6128293	4.687882	0.4640764	0.673027	1.299421	0.3950097	0.608452	0.2282979	1.041059	0.7256773	0.9025895	0.116833563	0.7431179	0.5379583	1.477945	0.4312823	0.670025379	0.5748399	0.5516847	0.2948726	0.8990834	0.8253324	0.7536621	1.559052	0.8999649	0.3217896	0.3440176	0.6871004	1.275879	0.5938083	0.4909582
TNFRSF10A-AS1	2.888802	3.91794	3.664223	1.987324	0.3919504	1.165548911	6.646665	3.191232	8.81597	5.01527	6.968694	6.140178	3.288462	0.9451527	2.630508	1.747233	6.079931	2.580511	1.54646	10.02799	1.392643	4.199013	6.54633	3.741947	4.696905	1.207076	3.210885	2.453076	4.796108	0.617732247	4.684667	5.430101	4.983042	2.052281	1.591609442	2.963358	4.431465	1.013399	1.464806	2.697601	6.66692	5.046826	3.007026	4.054986	1.515766	1.733882	2.910545	11.56707	2.812155
AC011445.2	3.798858	0.6607407	0.8799108	1.51122	0.2886386	0.762959184	0.5244334	1.746677	0.1369667	0.263809	0.2819703	0.1108266	0.6634731	0	0.07337685	1.187714	0	1.563562	0.542304	0	0.3662731	0.7861578	0.7159639	1.068074	0.2369094	0	0	0.3474009	0.263577	0	6.677158	1.190123	0.6254988	1.399382	0.189046283	0.1398888	0.6196334	1.148128	0.8141182	0.5842816	0.2821625	0	0.9733725	0	0.3189241	0	1.001576	0	0.3413599
ZFAS1	37.4163	57.77411	47.39344	57.22418	24.28824	52.417217805	147.3016	79.55782	96.55574	126.611	82.03362	21.95109	62.1495	20.06943	35.17362	76.86594	98.02161	418.6714	61.06783	58.27439	56.62285	67.08302	86.36638	125.8179	73.54701	34.83736	48.66802	106.5265	57.1798	31.121752719	73.76323	195.8308	40.50888	45.82824	37.159478438	56.48283	77.53392	30.41823	37.58886	36.11957	79.17332	34.51796	62.85662	97.70836	144.6992	24.55031	68.60608	62.97788	65.08453
AL606834.2	0.795003	0.30728	0.2046029	1.026456	0.1006744	1.363827997	0.4877794	0.9415283	0.5254994	1.104168	1.278531	0.3478973	0.6363857	0.1867439	1.484402	0.3106975	0.8008512	0.3356034	0.5674512	8.140303	0.8516833	0.4570071	0.6243032	0.2607736	0.4131585	0.193777	0.471275	0.4846803	0.582243	0	0.291116	0.3735931	0.5817811	0.6833273	0.791250167	1.122213	0.6483664	0.300342	0.3549457	0.866115	0.3936622	0.1080251	0.4668165	0.1456703	0.3893318	0.1060371	0.384274	5.305461	0.7143782
AL442067.1	0.4911827	0.0854321	0	0	0.2239214	1.775676307	0.4068474	0.123186	0.8500536	0.6139771	0.4374965	0.2579328	0.6433904	0	0.5123218	0	0	0.1866135	0	8.377304	0.09471635	0.2032964	0.2777169	0.08285953	0.3675814	0	0	0.8983611	0.408958	0.529366065	0.1079174	2.400527	0.1617508	2.82261	0.219988836	0.4340944	0.3204681	0	0.7894757	0.1133192	0.2188974	0	0	0.08100054	0	0	0.3885037	2.124088	0.2648218
AC132807.2	0.9047036	0.0561987	1.4968	0.8929832	0	1.314079037	0.0892104	1.296541	2.726002	0	0	0.622133	0	0	0.599136	0.6061198	0	1.53447	0	0.3555312	0	0	0.06089565	0	0	0	0	2.659308	3.586928	0	0	0	0	0.1428278	0	1.284996	0	0.878877	0.5712637	0.8199763	0	0	0.4967358	0	1.708925	0	0	0	0
RARA-AS1	3.218701	1.798704	1.72918	2.32153	1.004269	1.345727868	0.8447577	2.240608	1.95916	1.36407	1.853128	0.7712048	1.90767	0.8279326	0.9857503	1.721854	0.8321694	2.138862	1.598585	1.615979	2.017776	0.9370943	0.9110874	1.001304	1.568433	1.39606	1.175291	3.077765	1.052934	1.604757946	3.051893	1.851872	1.793446	0.2975446	2.046346802	1.892797	2.315606	2.080582	1.976909	2.047026	0.6272205	2.035459	2.622328	0.9788395	1.833992	1.762941	1.161604	1.029082	1.462635
AC015912.3	10.13502	1.478123	4.665887	6.603247	1.578389	2.607599367	2.607097	4.499474	4.902464	3.6721	7.289094	1.652846	7.833463	0.6654092	1.167282	1.377703	0	10.82224	2.426343	0.1731682	1.578062	4.038472	0.4152453	3.982257	0.7066435	1.657128	0.8396279	3.454044	1.703404	0.678440417	8.990019	5.679761	1.969362	3.339215	0.234949762	1.251763	0.6160723	3.852663	2.833038	1.452309	0.5610818	1.693636	5.80667	0.9342994	1.109819	0.3022667	2.688714	0	2.998016
LINC01843	2.315348	7.142108	3.162751	5.50651	4.014606	19.733212178	3.797365	2.183741	7.170647	3.772326	8.064044	5.698211	3.447573	7.990681	4.024989	5.104383	4.305932	5.65766	8.517406	0.5988148	0.5151646	5.241999	6.097981	10.38222	3.128509	9.116447	7.021019	5.917741	5.437258	3.305788263	5.391387	6.416667	4.887592	0.7435561	2.068067285	2.929451	1.517085	7.849952	3.546507	3.424143	6.70257	4.404537	4.924785	6.592142	3.962352	8.884513	9.438429	0.9984043	3.414216
MNX1-AS2	6.853181	1.935699	0.8140351	1.949955	0.6675733	2.470437358	1.455513	3.892874	1.203769	3.294791	1.434731	0.4101178	0.9974271	0.1238302	1.425551	1.32771	0.2655229	2.058487	1.379685	1.127909	1.18598	0.4848674	0.1655906	0.6422721	1.095864	1.798914	0.4687548	1.821223	1.625626	0.63127611	1.479969	3.027814	5.304475	0.1294616	0.961911968	0.9706187	2.579597	0.5310861	1.977067	0.6756732	1.435709	3.008529	0.8442184	0.6761596	0.5163331	0.4218803	2.084831	0.1407224	0.8947767
AC073335.2	7.365914	1.965484	2.462608	6.482144	0.914232	2.761819122	1.353478	4.422738	0.9089719	3.872879	2.877801	0.7410666	4.636599	0.4172296	1.523599	2.199452	1.096661	0.9614582	0.8043152	1.64623	1.190822	0.8958986	1.661809	0.6014239	0.9469147	1.564182	0.9340586	0.5006908	5.768872	0.571774835	2.671623	2.345522	6.446764	2.138806	1.454189497	1.46991	3.821403	1.991457	3.827018	2.42347	3.220228	4.375505	3.358326	0.7926566	0.6974902	2.200987	5.574334	1.147127	0.7494177
PCAT19	0.08460382	0.3875019	0.4572485	0.159424	0.1028517	0.603207239	0.5061151	0.1485273	0.4514542	0.558149	0.4395803	0.4936408	0.1551492	0.3934892	0.4804446	0.5687054	1.022714	0.7553668	0.3502496	0.8533573	1.441108	0.4085295	0.4039432	0.261656	0.3693322	0.2474598	0.09027513	0.3404243	0.2465436	0.567346672	0.2540394	0.1484284	0.1578778	0.3739852	1.199913359	0.7850916	0.8187861	0.9844373	0.5711299	3.070938	0.364472	0.2207229	0.4335567	0.02790389	0.91625	0.09478911	0.0981462	0.2032576	0.223003
[truncated: 320 more rows]
[truncated: 598 more columns]
