# Supplementary material for: A novel cell senescence-related IncRNA survival model associated with the tumor immune environment in colorectal cancer
Source: Front Immunol. 2022 Oct 6;13:1019764. doi: 10.3389/fimmu.2022.1019764 (PMC9583265; doi:10.3389/fimmu.2022.1019764)
Supplement: Supplementary Table 1 — 1161 cell senescence-related lncRNAs in TCGA-COADREAD. [file DataSheet_1.zip › supplementary/Supplementary Table S6.xls]

## Sheet: Sheet1
Cell line	TCGA classification	Tissue	Tissue sub-type	IC50	AUC	drug
SW948	COREAD	digestive_system	large_intestine	268.617	0.981794	bexarotene
CW-2	COREAD	digestive_system	large_intestine	234.284	0.985134	bexarotene
SW1463	COREAD	digestive_system	large_intestine	185.269	0.954297	bexarotene
COLO-678	COREAD	digestive_system	large_intestine	144.031	0.979828	bexarotene
LS-513	COREAD	digestive_system	large_intestine	137.117	0.984888	bexarotene
CL-11	COREAD	digestive_system	large_intestine	131.084	0.980768	bexarotene
RCM-1	COREAD	digestive_system	large_intestine	122.877	0.975673	bexarotene
SW837	COREAD	digestive_system	large_intestine	120.178	0.967735	bexarotene
NCI-H716	COREAD	digestive_system	large_intestine	109.71	0.977079	bexarotene
MDST8	COREAD	digestive_system	large_intestine	103.399	0.986645	bexarotene
SNU-C1	COREAD	digestive_system	large_intestine	102.412	0.939849	bexarotene
HT-115	COREAD	digestive_system	large_intestine	81.2134	0.985014	bexarotene
C2BBe1	COREAD	digestive_system	large_intestine	73.4641	0.968979	bexarotene
LS-123	COREAD	digestive_system	large_intestine	63.1103	0.945824	bexarotene
NCI-H747	COREAD	digestive_system	large_intestine	58.9229	0.956008	bexarotene
HCT-116	COREAD	digestive_system	large_intestine	52.9245	0.981862	bexarotene
SW1417	COREAD	digestive_system	large_intestine	44.8478	0.952276	bexarotene
COLO-320-HSR	COREAD	digestive_system	large_intestine	40.026	0.974414	bexarotene
CCK-81	COREAD	digestive_system	large_intestine	39.9397	0.965853	bexarotene
LS-180	COREAD	digestive_system	large_intestine	37.1986	0.935508	bexarotene
SW620	COREAD	digestive_system	large_intestine	34.6129	0.96203	bexarotene
COLO-205	COREAD	digestive_system	large_intestine	32.4219	0.966178	bexarotene
HT55	COREAD	digestive_system	large_intestine	28.7255	0.950215	bexarotene
SNU-C2B	COREAD	digestive_system	large_intestine	28.3759	0.919999	bexarotene
HT-29	COREAD	digestive_system	large_intestine	23.4831	0.927156	bexarotene
HCC2998	COREAD	digestive_system	large_intestine	22.8884	0.946037	bexarotene
T84	COREAD	digestive_system	large_intestine	22.4901	0.937167	bexarotene
CaR-1	COREAD	digestive_system	large_intestine	20.7357	0.898499	bexarotene
SW48	COREAD	digestive_system	large_intestine	19.9273	0.931401	bexarotene
LS-1034	COREAD	digestive_system	large_intestine	17.5925	0.917833	bexarotene
HCT-15	COREAD	digestive_system	large_intestine	12.0457	0.900414	bexarotene
LS-411N	COREAD	digestive_system	large_intestine	9.52262	0.862528	bexarotene
KM12	COREAD	digestive_system	large_intestine	7.94274	0.857828	bexarotene
RKO	COREAD	digestive_system	large_intestine	7.7413	0.885	bexarotene
GP5d	COREAD	digestive_system	large_intestine	7.12069	0.883396	bexarotene
LoVo	COREAD	digestive_system	large_intestine	4.75871	0.813926	bexarotene
COLO-678	COREAD	digestive_system	large_intestine	4384.87	0.978132	cisplatin
SW1417	COREAD	digestive_system	large_intestine	1496.97	0.965757	cisplatin
LS-123	COREAD	digestive_system	large_intestine	732.381	0.970759	cisplatin
SNU-C1	COREAD	digestive_system	large_intestine	381.826	0.98278	cisplatin
SNU-61	COREAD	digestive_system	large_intestine	341.997	0.988793	cisplatin
NCI-H747	COREAD	digestive_system	large_intestine	262.375	0.965502	cisplatin
SW1116	COREAD	digestive_system	large_intestine	206.457	0.981342	cisplatin
HT55	COREAD	digestive_system	large_intestine	176.047	0.977555	cisplatin
CaR-1	COREAD	digestive_system	large_intestine	164.533	0.984188	cisplatin
LS-411N	COREAD	digestive_system	large_intestine	158.707	0.97452	cisplatin
SNU-C2B	COREAD	digestive_system	large_intestine	133.227	0.950512	cisplatin
HT-29	COREAD	digestive_system	large_intestine	122.077	0.973358	cisplatin
RCM-1	COREAD	digestive_system	large_intestine	111.632	0.955044	cisplatin
SW1463	COREAD	digestive_system	large_intestine	100.534	0.973941	cisplatin
LS-1034	COREAD	digestive_system	large_intestine	99.2301	0.982318	cisplatin
NCI-H716	COREAD	digestive_system	large_intestine	92.497	0.965534	cisplatin
COLO-205	COREAD	digestive_system	large_intestine	90.5475	0.972266	cisplatin
C2BBe1	COREAD	digestive_system	large_intestine	72.7998	0.93503	cisplatin
SW837	COREAD	digestive_system	large_intestine	71.6025	0.964331	cisplatin
CL-11	COREAD	digestive_system	large_intestine	50.5235	0.920358	cisplatin
T84	COREAD	digestive_system	large_intestine	49.8259	0.965363	cisplatin
CCK-81	COREAD	digestive_system	large_intestine	48.5709	0.972392	cisplatin
DiFi	COREAD	digestive_system	large_intestine	41.8868	0.956981	cisplatin
SW948	COREAD	digestive_system	large_intestine	32.1479	0.942652	cisplatin
SW620	COREAD	digestive_system	large_intestine	31.0773	0.928858	cisplatin
LoVo	COREAD	digestive_system	large_intestine	30.3728	0.928695	cisplatin
KM12	COREAD	digestive_system	large_intestine	29.1239	0.946837	cisplatin
SNU-C5	COREAD	digestive_system	large_intestine	28.7757	0.932179	cisplatin
HCT-15	COREAD	digestive_system	large_intestine	26.7145	0.95157	cisplatin
GP5d	COREAD	digestive_system	large_intestine	24.84	0.958672	cisplatin
LS-180	COREAD	digestive_system	large_intestine	20.3741	0.919111	cisplatin
HCC2998	COREAD	digestive_system	large_intestine	18.8473	0.953019	cisplatin
LS-513	COREAD	digestive_system	large_intestine	18.5255	0.940307	cisplatin
RKO	COREAD	digestive_system	large_intestine	16.7712	0.94384	cisplatin
HCT-116	COREAD	digestive_system	large_intestine	14.4441	0.936557	cisplatin
CW-2	COREAD	digestive_system	large_intestine	13.0458	0.929939	cisplatin
SNU-407	COREAD	digestive_system	large_intestine	11.2949	0.90083	cisplatin
SW48	COREAD	digestive_system	large_intestine	10.9816	0.891403	cisplatin
MDST8	COREAD	digestive_system	large_intestine	10.4602	0.913496	cisplatin
COLO-320-HSR	COREAD	digestive_system	large_intestine	8.25112	0.922886	cisplatin
SNU-175	COREAD	digestive_system	large_intestine	8.1856	0.900234	cisplatin
SK-CO-1	COREAD	digestive_system	large_intestine	0.624173	0.660913	cisplatin
SW1417	COREAD	digestive_system	large_intestine	387.604	0.984416	etoposide
CW-2	COREAD	digestive_system	large_intestine	250.471	0.976062	etoposide
SNU-C1	COREAD	digestive_system	large_intestine	233.397	0.943854	etoposide
SW948	COREAD	digestive_system	large_intestine	232.93	0.967567	etoposide
NCI-H716	COREAD	digestive_system	large_intestine	202.082	0.975543	etoposide
T84	COREAD	digestive_system	large_intestine	196.128	0.981877	etoposide
CL-11	COREAD	digestive_system	large_intestine	193.986	0.975529	etoposide
COLO-678	COREAD	digestive_system	large_intestine	191.543	0.972406	etoposide
SW837	COREAD	digestive_system	large_intestine	94.4615	0.940261	etoposide
SW1463	COREAD	digestive_system	large_intestine	76.5262	0.898005	etoposide
C2BBe1	COREAD	digestive_system	large_intestine	60.2392	0.939217	etoposide
CCK-81	COREAD	digestive_system	large_intestine	56.0277	0.953306	etoposide
LS-513	COREAD	digestive_system	large_intestine	44.1988	0.932436	etoposide
SNU-C2B	COREAD	digestive_system	large_intestine	34.7854	0.892355	etoposide
HT55	COREAD	digestive_system	large_intestine	21.2118	0.891987	etoposide
MDST8	COREAD	digestive_system	large_intestine	19.3349	0.891925	etoposide
LS-1034	COREAD	digestive_system	large_intestine	16.9317	0.864604	etoposide
NCI-H747	COREAD	digestive_system	large_intestine	15.6084	0.839983	etoposide
RCM-1	COREAD	digestive_system	large_intestine	14.5652	0.836788	etoposide
HT-115	COREAD	digestive_system	large_intestine	11.78	0.850465	etoposide
HCT-15	COREAD	digestive_system	large_intestine	8.79768	0.806794	etoposide
CaR-1	COREAD	digestive_system	large_intestine	7.53578	0.755776	etoposide
COLO-320-HSR	COREAD	digestive_system	large_intestine	6.87639	0.794215	etoposide
LS-123	COREAD	digestive_system	large_intestine	3.74682	0.67214	etoposide
GP5d	COREAD	digestive_system	large_intestine	3.28227	0.693801	etoposide
LoVo	COREAD	digestive_system	large_intestine	2.20504	0.620615	etoposide
KM12	COREAD	digestive_system	large_intestine	2.06225	0.608136	etoposide
HT-29	COREAD	digestive_system	large_intestine	2.04747	0.604978	etoposide
LS-180	COREAD	digestive_system	large_intestine	1.30468	0.537305	etoposide
HCC2998	COREAD	digestive_system	large_intestine	1.09453	0.514363	etoposide
LS-411N	COREAD	digestive_system	large_intestine	0.836399	0.474007	etoposide
HCT-116	COREAD	digestive_system	large_intestine	0.80649	0.464545	etoposide
SW48	COREAD	digestive_system	large_intestine	0.770839	0.459735	etoposide
RKO	COREAD	digestive_system	large_intestine	0.52764	0.395544	etoposide
COLO-205	COREAD	digestive_system	large_intestine	0.30271	0.310614	etoposide
SW620	COREAD	digestive_system	large_intestine	0.228365	0.275342	etoposide
COLO-678	COREAD	digestive_system	large_intestine	147.463	0.937746	Gemcitabine
SW948	COREAD	digestive_system	large_intestine	51.0794	0.962237	Gemcitabine
NCI-H716	COREAD	digestive_system	large_intestine	47.9635	0.957101	Gemcitabine
SW1116	COREAD	digestive_system	large_intestine	35.4043	0.953004	Gemcitabine
SW1463	COREAD	digestive_system	large_intestine	33.5813	0.954945	Gemcitabine
SNU-C1	COREAD	digestive_system	large_intestine	22.7608	0.93217	Gemcitabine
SW1417	COREAD	digestive_system	large_intestine	18.8487	0.876108	Gemcitabine
SNU-81	COREAD	digestive_system	large_intestine	8.09507	0.877016	Gemcitabine
SNU-61	COREAD	digestive_system	large_intestine	6.83265	0.964011	Gemcitabine
RCM-1	COREAD	digestive_system	large_intestine	6.34972	0.869487	Gemcitabine
NCI-H747	COREAD	digestive_system	large_intestine	6.11016	0.861025	Gemcitabine
C2BBe1	COREAD	digestive_system	large_intestine	4.74585	0.846731	Gemcitabine
COLO-205	COREAD	digestive_system	large_intestine	3.13181	0.85299	Gemcitabine
SNU-407	COREAD	digestive_system	large_intestine	3.12628	0.851752	Gemcitabine
LS-123	COREAD	digestive_system	large_intestine	3.03281	0.81265	Gemcitabine
T84	COREAD	digestive_system	large_intestine	2.66773	0.847997	Gemcitabine
LS-1034	COREAD	digestive_system	large_intestine	2.05354	0.835027	Gemcitabine
HT55	COREAD	digestive_system	large_intestine	1.46583	0.799272	Gemcitabine
LS-411N	COREAD	digestive_system	large_intestine	1.45063	0.797041	Gemcitabine
SW837	COREAD	digestive_system	large_intestine	1.43244	0.799877	Gemcitabine
HT-115	COREAD	digestive_system	large_intestine	1.10768	0.659937	Gemcitabine
SNU-C2B	COREAD	digestive_system	large_intestine	0.754443	0.736465	Gemcitabine
CW-2	COREAD	digestive_system	large_intestine	0.585861	0.743919	Gemcitabine
HT-29	COREAD	digestive_system	large_intestine	0.547506	0.729881	Gemcitabine
DiFi	COREAD	digestive_system	large_intestine	0.400578	0.708978	Gemcitabine
KM12	COREAD	digestive_system	large_intestine	0.381126	0.705341	Gemcitabine
CCK-81	COREAD	digestive_system	large_intestine	0.255195	0.676402	Gemcitabine
CaR-1	COREAD	digestive_system	large_intestine	0.231262	0.665896	Gemcitabine
HCC2998	COREAD	digestive_system	large_intestine	0.221369	0.665925	Gemcitabine
SNU-175	COREAD	digestive_system	large_intestine	0.205537	0.657811	Gemcitabine
SW620	COREAD	digestive_system	large_intestine	0.205387	0.650559	Gemcitabine
SW48	COREAD	digestive_system	large_intestine	0.152555	0.753351	Gemcitabine
COLO-320-HSR	COREAD	digestive_system	large_intestine	0.133316	0.623721	Gemcitabine
CL-11	COREAD	digestive_system	large_intestine	0.129174	0.608013	Gemcitabine
LS-180	COREAD	digestive_system	large_intestine	0.126567	0.613572	Gemcitabine
NCI-H508	COREAD	digestive_system	large_intestine	0.124083	0.38888	Gemcitabine
HCT-116	COREAD	digestive_system	large_intestine	0.116207	0.610882	Gemcitabine
HCT-15	COREAD	digestive_system	large_intestine	0.102861	0.59972	Gemcitabine
LoVo	COREAD	digestive_system	large_intestine	0.059901	0.552051	Gemcitabine
MDST8	COREAD	digestive_system	large_intestine	0.056638	0.549472	Gemcitabine
SNU-C5	COREAD	digestive_system	large_intestine	0.054668	0.545024	Gemcitabine
LS-513	COREAD	digestive_system	large_intestine	0.039023	0.406005	Gemcitabine
RKO	COREAD	digestive_system	large_intestine	0.034675	0.50786	Gemcitabine
SK-CO-1	COREAD	digestive_system	large_intestine	0.03224	0.501603	Gemcitabine
GP5d	COREAD	digestive_system	large_intestine	0.028317	0.490525	Gemcitabine
COLO-678	COREAD	digestive_system	large_intestine	2494.17	0.98139	nilotinib
LS-123	COREAD	digestive_system	large_intestine	502.846	0.977684	nilotinib
SW1417	COREAD	digestive_system	large_intestine	459.648	0.963008	nilotinib
NCI-H747	COREAD	digestive_system	large_intestine	292.627	0.9799	nilotinib
RCM-1	COREAD	digestive_system	large_intestine	274.63	0.983142	nilotinib
SW1116	COREAD	digestive_system	large_intestine	257.82	0.991576	nilotinib
SNU-C2B	COREAD	digestive_system	large_intestine	213.565	0.975262	nilotinib
SW837	COREAD	digestive_system	large_intestine	173.701	0.989297	nilotinib
SW948	COREAD	digestive_system	large_intestine	151.486	0.988361	nilotinib
SNU-407	COREAD	digestive_system	large_intestine	121.57	0.987706	nilotinib
CL-11	COREAD	digestive_system	large_intestine	120.164	0.965316	nilotinib
CaR-1	COREAD	digestive_system	large_intestine	115.011	0.990105	nilotinib
SW620	COREAD	digestive_system	large_intestine	101.234	0.956738	nilotinib
SNU-61	COREAD	digestive_system	large_intestine	96.5885	0.986752	nilotinib
SW48	COREAD	digestive_system	large_intestine	94.5566	0.982181	nilotinib
NCI-H716	COREAD	digestive_system	large_intestine	76.6644	0.978883	nilotinib
HT55	COREAD	digestive_system	large_intestine	74.697	0.979569	nilotinib
SNU-81	COREAD	digestive_system	large_intestine	68.946	0.976527	nilotinib
T84	COREAD	digestive_system	large_intestine	67.2975	0.986229	nilotinib
DiFi	COREAD	digestive_system	large_intestine	66.5969	0.983835	nilotinib
LS-411N	COREAD	digestive_system	large_intestine	65.8123	0.976395	nilotinib
LoVo	COREAD	digestive_system	large_intestine	61.6005	0.971891	nilotinib
CCK-81	COREAD	digestive_system	large_intestine	54.919	0.988691	nilotinib
SNU-175	COREAD	digestive_system	large_intestine	54.5731	0.987025	nilotinib
SNU-C1	COREAD	digestive_system	large_intestine	51.1063	0.969258	nilotinib
LS-1034	COREAD	digestive_system	large_intestine	48.6689	0.986048	nilotinib
MDST8	COREAD	digestive_system	large_intestine	47.1142	0.985235	nilotinib
LS-180	COREAD	digestive_system	large_intestine	45.4876	0.970804	nilotinib
SW1463	COREAD	digestive_system	large_intestine	44.0795	0.976975	nilotinib
GP5d	COREAD	digestive_system	large_intestine	33.7514	0.985646	nilotinib
KM12	COREAD	digestive_system	large_intestine	24.3701	0.968961	nilotinib
HCC2998	COREAD	digestive_system	large_intestine	22.4525	0.982339	nilotinib
SNU-C5	COREAD	digestive_system	large_intestine	22.4309	0.955388	nilotinib
HT-29	COREAD	digestive_system	large_intestine	16.3992	0.90338	nilotinib
HCT-15	COREAD	digestive_system	large_intestine	16.1685	0.96609	nilotinib
NCI-H508	COREAD	digestive_system	large_intestine	16.0311	0.886544	nilotinib
C2BBe1	COREAD	digestive_system	large_intestine	14.1916	0.913439	nilotinib
HCT-116	COREAD	digestive_system	large_intestine	13.6843	0.968853	nilotinib
HT-115	COREAD	digestive_system	large_intestine	9.16381	0.875597	nilotinib
COLO-205	COREAD	digestive_system	large_intestine	8.30979	0.934591	nilotinib
SK-CO-1	COREAD	digestive_system	large_intestine	6.96342	0.930817	nilotinib
CW-2	COREAD	digestive_system	large_intestine	6.55808	0.94417	nilotinib
RKO	COREAD	digestive_system	large_intestine	6.14628	0.944519	nilotinib
COLO-320-HSR	COREAD	digestive_system	large_intestine	2.52444	0.913036	nilotinib
