# Supplementary material for: A novel cell senescence-related IncRNA survival model associated with the tumor immune environment in colorectal cancer
Source: Front Immunol. 2022 Oct 6;13:1019764. doi: 10.3389/fimmu.2022.1019764 (PMC9583265; doi:10.3389/fimmu.2022.1019764)
Supplement: Supplementary Table 1 — 1161 cell senescence-related lncRNAs in TCGA-COADREAD. [file DataSheet_1.zip › supplementary/Supplementary Table S2.txt]

id	futime	fustat	SNHG16	AL590483.1	ZEB1-AS1	AC107375.1	AC068580.3	AC147067.1	riskScore	risk
TCGA-AA-3519	0.756164383561644	0	2.66575242210241	0.847638446885256	0.280818251402662	0.55544835442048	1.02852283245595	0.331714695725036	0.28767582112048	low
TCGA-AA-3556	1.91780821917808	0	3.49249671532894	0	1.28411609350082	0.815533376968121	1.1108870356707	0.963249489967327	1.23677012475316	high
TCGA-DM-A28A	2.20547945205479	1	2.95347720368258	1.00972338494923	1.11288091696223	0.887863835437389	0.830126546933929	0.945665604577419	0.627781344983023	low
TCGA-AA-3532	2.41643835616438	0	2.29640952466624	0.693911025987552	0.601603719921999	1.12738360255151	1.11646553952763	1.09838238760867	1.46510210363112	high
TCGA-AA-3864	4.41643835616438	0	3.48171613632237	0.255488405984168	0.511989258485713	0.242309577852341	0.837909585340008	1.67462832347681	0.411238252057452	low
TCGA-D5-6537	0.4	1	3.63628123276032	0.236859942235754	0.521988033333808	0.710422993599845	0.271668535213493	0.481921666946093	0.166761478157023	low
TCGA-CM-4752	0.336986301369863	0	3.02011367306545	0.801345925211959	0.911806992859233	0.901528205066767	0.529653159457968	1.6127313481448	0.678390180285454	low
TCGA-AG-3896	0.0849315068493151	0	2.68484341797268	0.149451495228274	0.526078629975429	0.849088613541922	0.685635749157552	0.693820386425049	0.717912642816595	low
TCGA-G4-6299	6.21369863013699	0	2.82506776407039	0.710719034721273	1.55790360768668	0.905486535808464	0.607102637028189	1.55559335433864	1.62067812311459	high
TCGA-AG-A032	3.16986301369863	0	2.02606321412519	0.870586367593555	1.08803340697069	1.28312222308588	0.862127427117966	0.877344088603222	2.03391912626199	high
TCGA-EI-7002	0.997260273972603	0	2.56590225410067	2.0953978667821	0.962029670286972	1.24222627395314	1.0057707648209	0.699827974545005	0.401589688722054	low
TCGA-A6-A565	1.35342465753425	1	1.89031392127048	0.0963689607543387	1.17465257486834	1.35079350944962	1.44187315115183	1.50720789864889	10.8975069548788	high
TCGA-AG-A02N	5.16438356164384	0	2.88323663292087	0	0.474442169663543	1.4637558398212	0.468700917272806	0.56277296973872	0.767606365077167	low
TCGA-A6-A566	2.07671232876712	1	2.14580807040275	0.0829670619028873	1.10902462143681	0.968000409404707	1.0124797256621	1.63469836994587	4.9328418969235	high
TCGA-DC-6154	0.747945205479452	0	2.25856384805808	0.645555214602905	0.60379281868005	1.52857931993025	0.655080484829452	1.26516261389055	1.58976815719652	high
TCGA-4N-A93T	0.4	0	2.69024208410948	1.74004894296871	1.02503588388462	1.99459854972457	0.842893654971608	0.249964071902169	0.577302953353862	low
TCGA-DM-A28F	2.9972602739726	1	2.43849699711575	0.322375722562133	1.39978797045015	1.82218763340059	1.2403015053208	0.945003457475471	5.82166828107185	high
TCGA-AF-6655	0.972602739726027	0	2.56711315845944	1.09247605752107	0.795235229983981	2.32214419441904	0.850293371192219	0.784595692703686	1.49923965097926	high
TCGA-5M-AATE	3.28767123287671	0	3.13626883553435	0.883562247151801	0.695372964452631	0.642714139049949	0.900512965061989	0.295897195211474	0.251651549449336	low
TCGA-AG-3599	1.0027397260274	0	2.94355099667406	0.901838637318322	0.691824282712222	0.611935035895459	1.00613139063126	0.357025500805894	0.32305824876632	low
TCGA-CI-6621	1.14794520547945	0	2.43768423597767	0.451087433765911	0.524518183537781	1.52719197330452	0.968460182167781	0.867236072376913	1.50318961976312	high
TCGA-G4-6310	3.75890410958904	0	2.58767774100118	0.466500997795398	0.724997960807271	0.835758296241071	0.319922393958038	1.15980547574203	0.702979030356804	low
TCGA-A6-A5ZU	0.802739726027397	0	2.01610367941216	1.43707696194397	0.815543951536472	1.42696191120124	1.33905869031657	0.479623988657833	1.27773155698528	high
TCGA-AG-3731	3.08493150684932	0	2.44272087248648	0.167588252380346	0.89742438167031	1.31119210618348	0.778405997598815	1.11209090329033	2.27824356800709	high
TCGA-QL-A97D	1.82465753424658	0	2.2923901074201	1.24756481988233	0.720374700072142	0.783059308463547	0.79046920690811	0.522489095381396	0.467022706755137	low
TCGA-EI-6507	1.66301369863014	0	3.13796970123035	0.0627505014576571	1.08319498334548	0.514974619000994	1.34393875007717	2.7078838739085	3.4820181359843	high
TCGA-AA-3860	2.58904109589041	0	2.4170075062444	0.139189704259536	0.705789952155313	0.692572620848171	0.828884599761681	0	0.741659899037958	low
TCGA-A6-5664	0.991780821917808	0	2.46042306515269	0.618415057748009	0.606948053983831	0.774860670743586	0.446305465981064	0.980625365820844	0.598071478115536	low
TCGA-DC-4749	0.917808219178082	0	2.11402613548349	0.587322645655249	0.428639608861467	0.997485717627142	0.643652212901567	0.331643884893553	0.669042347271689	low
TCGA-AY-6197	1.15890410958904	0	2.54964526934678	0.05932801568384	0.776393172056093	0.723920052717223	0.908831195848386	1.39437639614286	1.77128689895521	high
TCGA-AD-6899	0.482191780821918	1	2.43696773203568	0.372897508418042	0.80169821006671	1.2252675250856	1.77179812700005	1.99279561697711	5.86686514626598	high
TCGA-AD-6890	2.04383561643836	0	3.03895988884269	0	0.745974564229794	1.45631097547138	0.543715611665814	1.03235761297835	1.17142235524137	high
TCGA-A6-6649	0.898630136986301	0	2.34639728458252	0.921770610372627	1.2411073646052	1.11600603468688	0.816981125567436	1.05037004660597	1.60035245450415	high
TCGA-AA-A02K	1.16712328767123	1	2.80723702844597	0.163627152188182	1.64043167178956	1.90861579639036	0.877213004833437	0.74805550385223	4.2596635284161	high
TCGA-AG-3593	2.83561643835616	0	2.56521476225019	0.389153877580257	0.893244693321071	0.933048943116488	0.840799249522295	0	0.743334594816243	low
TCGA-AA-3811	0.838356164383562	1	3.19497033779688	0	0.619966786504885	0.724244950633171	1.51957410947975	1.14593369420201	1.25581673199865	high
TCGA-F4-6704	0.128767123287671	0	2.95736786773992	0	1.44531883542853	1.08352451422627	0.49057084922647	1.25605776269963	2.0270077331026	high
TCGA-AA-3506	4.83561643835616	0	2.99832496071702	1.15848116019737	0.37968749526591	0.472724509991656	0.930760193455404	0.58303463824309	0.182691750670823	low
TCGA-F5-6811	2.68219178082192	0	2.74213775105445	0.460824327295143	0.940696362007018	1.03974272494533	0.669013336587631	0.93549497553645	0.989590680249812	high
TCGA-CM-5864	0.167123287671233	0	2.96279793343525	1.67676025992514	0.833105926427206	1.05024744031059	0.395260923345876	0.449560318177121	0.168659484160071	low
TCGA-AA-A00A	3.16986301369863	0	2.6850170664423	0.368223010657875	0.784284023220318	0.66866777106295	1.20515162662253	0.896651840870549	1.12392737827256	high
TCGA-CM-6168	0.495890410958904	0	2.59980715260494	0.331741747115348	0.82682182167637	0.851559265297894	0.949135010709777	1.36023262875872	1.56205882653327	high
TCGA-AA-3514	0.0849315068493151	0	2.26790161016048	0	0.232111536745261	0.525681269766508	0.675689768635027	0.621968053183837	0.693723474690682	low
TCGA-A6-2671	1.77534246575342	0	2.54904644432224	0.221516345520893	0.371802655522646	0.654820425102067	1.0693843806276	1.18545703195303	1.03038660637547	high
TCGA-DY-A1DF	2.01095890410959	1	1.29476776764656	0.553600850562493	1.35288053324429	1.40512430390036	0.752248313316592	1.74159814433961	10.4741219795643	high
TCGA-3L-AA1B	0.956164383561644	0	2.75982779843144	1.26311856059002	1.13185482099531	1.48162960738465	0.940740857059844	1.11818959619373	1.09934580721336	high
TCGA-AH-6547	0.208219178082192	1	1.7565113570785	0.517115757630499	0.895424544854528	0.874971155055663	1.00889511863259	1.64588499184504	3.80298918217574	high
TCGA-AG-3901	2.08493150684932	0	2.64358750654804	0.725668199435754	1.06441440583678	0.77269307414159	0.953242090885001	1.10081814813077	1.11226918932805	high
TCGA-D5-6540	1.34520547945205	0	2.65052033704108	0.46949467681835	1.08927372922196	0.93182372714919	1.11934555185871	0.950591066010154	1.62108088940825	high
TCGA-CA-6715	1.04931506849315	0	3.22411469214121	1.68938281205568	0.461265770169294	0.932812266040049	0.502922021090029	0.250144097664878	0.0844149868390296	low
TCGA-A6-5662	1.24109589041096	0	2.63632555293948	0.848474519845762	1.03084455200116	1.31236835672861	0.488392225552142	0.781582469425695	0.823623780232414	low
TCGA-AA-A01D	0.915068493150685	1	2.23636525761134	0.34913923011361	0.729276146722801	1.40407693181506	1.47538895856135	0.734595262130569	2.98316424132374	high
TCGA-G4-6294	2.35068493150685	1	2.35333486655612	1.60850837391303	0.914243421147325	1.08901536383211	0.59236211826715	0.855858095200652	0.497723584273219	low
TCGA-G4-6625	7.64931506849315	0	2.67087862297746	0.312610926275712	0.793289969033247	1.08175410410127	0.611869994065843	1.06707694761482	1.10296531716744	high
TCGA-AG-3612	1.66575342465753	0	2.6258049123983	0.923243138038945	0.696449971030118	1.03184049964384	1.13938763303401	0.402736691026788	0.637734546454797	low
TCGA-AH-6897	2.2027397260274	0	3.18457199579931	0.326538398522801	0.44846940664441	0.94044244787921	0.90316013489351	1.09030158279648	0.577977734209199	low
TCGA-CM-6680	0.249315068493151	0	2.8118923457002	0.912864436894575	1.20859617637449	1.15578099622528	1.07087170369705	2.61941680526828	3.08171317508848	high
TCGA-EF-5831	0.347945205479452	0	1.71638648155669	0.426527234218637	0.757343164939901	1.1347453413183	0.752593182948088	0.778190826513175	2.25338797713241	high
TCGA-AG-3728	2.4986301369863	0	2.17934734446043	0.651831850455473	0.81028506712554	0.468221490117015	0.734035132018991	0.943605567706506	0.898792233793368	low
TCGA-AA-3862	2.5041095890411	0	2.46247799503577	0	0.728330927287402	0.398426224775404	0.713959786290958	0.290227745112073	0.720846960490453	low
TCGA-AA-A00J	1.5041095890411	0	2.98602567969052	1.02536479342063	0.673127531580823	0.918823327723902	1.10727742946943	1.54844451633964	0.711646111124955	low
TCGA-AA-3848	0.838356164383562	1	2.3974081207721	0.668326934070728	0.704724637413419	0.875247518334323	0.809572824111857	0.673859312021382	0.79131671601397	low
TCGA-AD-6964	0.906849315068493	1	2.61240794058753	0.0988942241722349	1.07093126722739	1.35771808092687	1.33118410142014	2.43721548554258	8.00664078002367	high
TCGA-AA-3692	3	1	2.94609694552079	0.946137043678469	0.557482535585807	1.58917142917893	0.569762398108531	1.08649302428785	0.566251004558666	low
TCGA-CM-6172	0.580821917808219	0	2.31797142096345	0.429483993411156	1.09194215270611	0.856400926341104	0.402878878628424	1.73217670773495	1.92066717775181	high
TCGA-CM-5860	0.832876712328767	0	2.26982880379642	0.820733504401319	1.01102181891717	0.361096142717551	0.510368925693969	1.16272049759297	0.767794189874375	low
TCGA-AA-3688	1.58356164383562	0	2.60556331417133	0.588630262810241	0.329349012341331	0.739285514733137	0.767311730752963	0.492859579593118	0.397306051154744	low
TCGA-G4-6293	8.97260273972603	0	2.29477494471862	0.451354246460426	0.609425340554234	0.850849036262873	0.918157736204238	0.552438983174101	0.950006605677998	low
TCGA-D5-6529	1.68219178082192	0	3.00791765865956	0.59045821843419	0.812954269139416	0.779120769434521	0.941176234877146	1.72960815147904	1.0054175647145	high
TCGA-AA-3975	2.83835616438356	0	2.99582385149383	0.6271609811432	0.577484419820694	1.72567572667375	1.50916831949977	0.611794375712666	1.23938117173188	high
TCGA-AA-3510	5.33150684931507	0	2.99736756674785	0.335521558045119	0.18726822716837	0.631571551385349	0.919853373149448	1.53840754539493	0.565980230722165	low
TCGA-A6-6654	1.09315068493151	0	2.24075394083734	0.239432015687604	0.784296588463283	0.757978608870308	1.28455499718022	1.68941636076773	3.26965259238757	high
TCGA-DM-A0XF	3.18356164383562	1	2.32477115193884	0.340874415663062	0.565835005972806	1.65329486598891	0.503695550952261	0.596117558448415	1.23773257671088	high
TCGA-F4-6459	0.717808219178082	1	1.92537398860593	0	0.797234243301197	1.41544608478598	0.859800389265893	0.687227708706118	3.42059999351186	high
TCGA-DC-5869	0.419178082191781	0	2.76970637226016	0.441411980479393	1.02195794063836	0.536554472930188	0.464705274792874	0.581077289890261	0.53001219666635	low
TCGA-AF-2687	1.63013698630137	0	2.70332931497882	0.419108337859898	1.23500093504465	1.73323588289477	1.33727779045381	1.06343460250142	3.9532612544062	high
TCGA-DM-A28K	8.18630136986301	0	3.02739330100901	0.528820831028094	0.958668390866649	1.26511399388773	0.713558928259025	1.39522571063366	1.14372318752663	high
TCGA-CK-4948	8.53698630136986	0	2.88485791477189	0.485069715953285	0.565679933486619	0.845141393478865	0.609750802364231	0.765459469663755	0.462256885815495	low
TCGA-AG-3584	2	1	2.42471010124269	0	0.968624809870691	1.51789295901805	1.2483362697478	1.16059238301722	4.79727417282269	high
TCGA-EI-6510	1.52328767123288	0	2.63244295717073	0.985222721214356	0.648133147721818	0.974483718194951	0.40756811950736	1.97316232640118	0.75910199526628	low
TCGA-AA-3982	2.25205479452055	0	2.92992711960828	0.634947742226751	0.790304795871565	1.42936904472873	1.10815708730587	0.532953849019332	0.916362674333096	low
TCGA-AF-2691	0.884931506849315	0	2.88066711192789	2.03462986715883	0.9040895885023	0.651634967547929	0.954067560398141	0.614500479152534	0.18649677849958	low
TCGA-5M-AAT4	0.134246575342466	1	3.34348315317556	0.287617680247288	0.97838419297913	1.32696353599102	0.727607535462224	2.06150940392032	1.63158438842584	high
TCGA-CK-6747	0.243835616438356	0	2.7178944077558	0	0.836153998082575	0.68351824520157	0.361973353503939	1.77517952466751	1.33519088563237	high
TCGA-F5-6702	2.38082191780822	1	2.0221991188229	0.0540490684762513	1.12423217273694	0.994930055644117	0.888437311544982	1.19909625100928	4.15591385156807	high
TCGA-F4-6463	1.13698630136986	0	2.5978588868037	0.540761527265367	0.584928837444129	1.1498387988455	0.371147099114955	0.652383879225532	0.557152215091408	low
TCGA-D5-5540	1.12602739726027	0	3.33970707994111	1.27812930702398	0.704405270068114	1.04118129132905	0.267484381478789	0.437722581546485	0.132649100895633	low
TCGA-EI-6514	1.35890410958904	0	2.45053771899842	0.696884179855763	0.724575974299162	0.571758443088037	0.791419770916445	0.586835153320014	0.575894695354523	low
TCGA-A6-6653	0.772602739726027	0	2.56195122996984	0.137035004601958	0.505841348935751	0.381927983009262	0.626539128936896	1.19449369860408	0.735863284317934	low
TCGA-DM-A28G	5.06575342465753	1	2.40095646901875	0.569967666455173	0.469582613843399	1.12810133687311	0.498351163264853	0.510195112945059	0.586654781951759	low
TCGA-D5-6922	0.843835616438356	0	2.35537069051325	0.524322494924553	0.749658688047303	1.38572037552742	0.979382911099425	0.599563173827404	1.48028355452977	high
TCGA-CM-5341	0.747945205479452	0	2.80986200130021	1.12010704632	0.742218998083435	0.423184650143631	0.461974395449924	1.60559484016047	0.371422500862789	low
TCGA-CK-4950	3.36164383561644	0	2.105957549189	0.0460661768544355	0.622043926647947	0.50790692328909	0.700859663273979	1.15872977005211	1.49998843273034	high
TCGA-AA-3989	0.663013698630137	1	2.74545097718619	0.26405006621889	0.7010213842889	0.52845259793659	1.19081521182964	1.20083639498121	1.14686237908778	high
TCGA-A6-6650	0.761643835616438	0	3.84541979625791	0.673708554718614	0.411399994946296	0.883725202638112	1.05238876510793	0.79917486008177	0.212878485039544	low
TCGA-AA-3495	3.08767123287671	0	3.42063883043885	0.868422694779857	0.794826978455147	1.14561681182445	0.655628982636244	0	0.212228500162135	low
TCGA-AF-6136	1.28219178082192	0	2.42811049157144	0.9719620426458	0.748103520515206	1.14416321665501	0.381918904428136	0.353394323087856	0.449648009316284	low
TCGA-A6-2680	1.43013698630137	0	2.70807433492116	0.474686898516171	0.465471578453576	0.795412709366948	0.996683462917161	1.12496479678413	0.793573065995564	low
TCGA-D5-6535	1.26027397260274	0	2.64468348240533	0.434779794386139	0.955376268725888	0.78846513470147	1.14641019077232	1.84764620888905	2.27013243499689	high
TCGA-DC-6158	0.591780821917808	0	1.91345241616311	0.199597095041142	0.597955494181203	1.04142733818594	1.08797533127497	0.677765931151581	2.25965936873436	high
TCGA-AZ-6599	0.564383561643836	1	2.55213037030217	0.968412404915263	1.6650843688383	1.14709500113244	0.343665466046462	3.24266057837989	4.54501189434155	high
TCGA-DM-A285	0.49041095890411	1	2.57386056347071	0.472796375373828	1.52492823409753	1.77949726151678	0.836777486672718	1.64946608974588	5.39315485232881	high
TCGA-CM-6162	0.580821917808219	0	2.47065344680037	0.0628997130801918	0.647236082835455	0.516026663296086	0.601703679075657	1.62721336200605	1.31930429652992	high
TCGA-A6-6782	0.517808219178082	0	2.09353921839705	1.28329064034835	1.00870272489591	1.34335892618902	0.985956701532312	0.717130000801884	1.32818130264208	high
TCGA-G4-6588	2.18082191780822	0	3.11789630785769	0.209535214805213	0.599874100099494	0.67911729983591	0.756857198972616	0.977221738206599	0.547001524432683	low
TCGA-AA-3715	1.58630136986301	1	2.26841570070297	0	1.20295573505304	0.231713686897155	1.77032989332301	1.48038647552652	5.18161741174309	high
TCGA-EI-6512	1.47397260273973	0	2.4133438635987	0.434010268245367	0.63416267239746	0.625732732435594	0.768162893316732	0.773356504085395	0.768652467141318	low
TCGA-F5-6571	1.07397260273973	0	2.1762902158806	1.49360276138733	0.985331741704859	1.05057552811002	1.0012120758783	0.574597196413894	0.780741839920809	low
TCGA-AA-3980	0.663013698630137	0	3.07158901382283	0	0.980953153899999	1.08511663993708	0.92835660195261	0.10912438610863	0.884337543216646	low
TCGA-AZ-4682	1.86301369863014	1	2.74005153427335	1.65283981154962	0.612164499683318	0.663597199833696	0.47842578073859	0.383059147803151	0.13632057693514	low
TCGA-CM-6676	0.419178082191781	0	3.29527413257786	0.443410389168821	0.475193755610286	1.98642804724316	0.673950556041151	0.368304601036243	0.548291879389331	low
TCGA-CM-4743	0.504109589041096	0	1.88199970847703	0	1.44548305586125	0.355746789043996	0.431171495341685	1.71798540771486	4.05888539047144	high
TCGA-AA-3518	0.0849315068493151	0	3.3888623623393	0.501338656198029	1.02899765384638	0.870323445584111	1.06055241151427	1.84918263507806	1.16488356313202	high
TCGA-CM-6164	1.33424657534247	0	2.93812297366741	0.912286482234594	0.841348580523472	0.851560287084857	0.714833248073305	0.776468638442772	0.437307610916867	low
TCGA-AZ-6601	8.33424657534247	1	2.74272377209304	0.18323310382212	0.612966161233541	0.66639945544284	1.05652075658804	0.962497566931101	0.98137584939646	low
TCGA-AA-3977	2.08493150684932	0	2.68735031837845	0.270746122650108	0.812735280184936	0.562022959110222	1.00493494458394	0.2226272729727	0.683942559808591	low
TCGA-A6-4107	0.632876712328767	0	2.34058313511651	1.20681566261631	1.23459243923542	0.648165054154177	0.903854683153149	1.42864969778035	1.22306541797683	high
TCGA-AA-3680	0.917808219178082	1	2.79129406287189	0.604040063355734	1.22275330242847	0.966725348694476	0.953034774616837	0.880151458835878	1.25143475124097	high
TCGA-CM-5868	1.16712328767123	0	2.01054462090882	0.563123270954278	0.88596046301234	1.01770602192075	0.414335601695622	1.1868409073179	1.5579063240302	high
TCGA-AF-3400	1.06027397260274	0	2.64253111814504	0.130432615270321	0.679040900273061	0.46166514699624	1.0695886690103	0.939439732493446	1.03649451666401	high
TCGA-AG-3999	2.33698630136986	0	2.71671834740908	0.377783322364856	0.475148401648671	1.28939598447435	0.997491426201334	0.569406899885877	0.87761486227163	low
TCGA-G4-6321	1.84109589041096	0	1.36066206863519	0.0769316768816022	0.423572004354885	0.644312338914735	0.384394419398494	0.572396487942043	1.47679464760014	high
TCGA-CK-4952	1.3013698630137	0	3.09303580252485	0.82174865918238	0.375090713898697	1.69032635151886	0.491655286073157	1.11893642287876	0.477101849261805	low
TCGA-AG-A02G	3.24657534246575	1	2.83481434843331	0.681823980017586	0.817753974084747	1.14012422390907	0.726690514715598	0.315184668465412	0.53667968998875	low
TCGA-A6-6652	1.24931506849315	0	3.46105046311546	0.836756394431592	0.894180450841473	1.49249568986968	1.08191836206125	0.642095628191256	0.575218034404805	low
TCGA-AD-A5EK	1.36986301369863	0	3.44886197671419	1.08014051968085	1.10430713459085	1.21525488831536	0.72372560300001	0.423974595462234	0.322635443126306	low
TCGA-EI-6881	1.36712328767123	0	2.34956655008702	0.940837133042833	0.739629522162513	0.698896230064414	0.728759042688972	0.571461590897295	0.538194815954372	low
TCGA-A6-3807	0.912328767123288	0	2.75481675493868	0.506380347037519	1.04374834696139	0.912305416263969	0.9590649537664	1.65650460796399	1.77684477931891	high
TCGA-AG-A025	4.16438356164384	0	2.88063792435434	0.126155930143421	0.510158139583664	0.941201134972905	0.61410126355561	0.669847053728062	0.600569388601053	low
TCGA-D5-6898	0.627397260273973	0	2.72758963116137	0.0550336717355549	0.655127391927332	1.26968789759754	0.975493650175055	1.32687842351251	1.97692032687109	high
TCGA-AA-3870	2.4986301369863	0	2.78233371248595	0.577664709059572	1.53052070597932	0.3665147308547	1.51238528598634	2.00899208583021	3.30196687785828	high
TCGA-AG-3582	3.0027397260274	1	2.42446475931552	0.331876931124204	0.34320824752519	1.28559160639527	0.651406185981274	0.273890732842367	0.68128498360034	low
TCGA-G5-6641	2.2027397260274	0	2.20212554820517	0.85286962637019	0.849480116011797	1.11070132495346	0.791649729982672	2.54599776618761	3.03245942901971	high
TCGA-AA-3956	2.83561643835616	0	2.72402416775788	0.523083253157521	0.876881358456148	1.17177751438846	0.745608232435212	0.667879230589081	0.899391766755173	low
TCGA-CK-6751	1.41917808219178	0	3.30181003275461	0.42564008686728	0.682459045758494	0.454405758323256	0.361381755170537	1.39212560028617	0.335269748726462	low
TCGA-AA-3538	2.16712328767123	0	2.80834983240296	0.638143826471329	0.481755447158091	1.41830708624868	0.62141144298195	0.201496861362022	0.436571752588438	low
TCGA-D5-6531	1.47945205479452	0	2.6158343545696	0.465095889521823	0.361360305314262	0.729740955654458	0.963322892014612	0.469209990823681	0.511415792087886	low
TCGA-AG-3598	4.16986301369863	0	3.82459781484385	1.88000289949733	0.226868665386313	0.800990656169613	0.404648448738394	0.604108529534894	0.0351227570693797	low
TCGA-CA-6717	1.06301369863014	0	2.43709374531884	0.300328880256896	1.05655578396419	0.493431630843515	0.57966588955531	1.25352583566277	1.27925414469725	high
TCGA-F4-6807	1.35342465753425	0	2.5444440880667	0.389859946423018	0.933316178312465	0.958829315175857	0.612072473135801	0.774466769466743	1.03192859372894	high
TCGA-AY-5543	1.31232876712329	0	2.59133450889026	0.827222057781321	0.472331153346249	0.728930028707634	0.845098634982372	1.35031481949245	0.641157547885657	low
TCGA-AA-A01Q	0.0849315068493151	0	2.85111296623821	0.157585492424518	0.708838079112624	0.959214629222318	0.807845107767518	1.77635206816706	1.5687846970407	high
TCGA-AG-4005	1.16986301369863	0	2.65168157355526	0.248905420295041	0.546039612765659	0.616606124067377	1.01990256140233	0.686003728756463	0.765292564174281	low
TCGA-D5-6541	1.2986301369863	0	2.49429400720277	0.849597779015705	0.86111627417714	1.06594188230959	1.22817261858367	1.093852915526	1.42723833414478	high
TCGA-AF-3911	1.47123287671233	0	2.44709724797985	0.91770678647757	0.846313983391761	1.00308694783548	0.681336004248379	0.41325687260814	0.598901406915608	low
TCGA-DC-6155	0.616438356164384	0	2.06480664603399	1.07407790782564	0.296920640005984	1.34138805744489	0.109687644647324	1.36778759768525	0.618153443081826	low
TCGA-AG-3591	2.83561643835616	0	2.70837619793059	0.53335432917047	0.65419400211167	0.853538222381063	0.642460093681633	1.69668382625676	0.978552203741974	low
TCGA-AA-3548	2.83287671232877	0	2.25160540678686	0.295675947839375	1.12494959489356	0.837774360415869	0.53510733465772	1.55112870519706	2.31780581659894	high
TCGA-D5-5539	1.63287671232877	0	2.70190541737457	0.822809019914572	1.4279386515406	0.350642301363677	0.495349795347932	2.44885497441672	1.52996248607408	high
TCGA-AA-3851	2.75616438356164	0	2.60340321067845	0.846573547034467	1.54284095416073	0.972918689149782	0.83828654228448	1.0345298617911	1.630502830768	high
TCGA-QG-A5Z1	0.701369863013699	1	2.63637520848627	0.777108680601191	0.98837755769967	1.3847074373845	1.35332103253876	0.730558401946319	1.66497140354401	high
TCGA-A6-5665	1.10684931506849	0	2.89449960791109	0.364544530584092	0.927039682134427	0.548269903636137	0.427574100617436	2.00745458903895	1.00380351670142	high
TCGA-G4-6304	4.46849315068493	0	2.95563214759612	0.122725840825853	0.814976914173473	1.0307139196335	0.319001188981829	0.654568621949845	0.624161999479169	low
TCGA-AA-3979	2	0	2.99540835704122	1.17191518844107	0.602286403474641	1.05080396132544	0.972827838303891	0.208924977350516	0.273650587792638	low
TCGA-AA-3866	1.41917808219178	0	2.71038504185733	0.929564497265678	0.806593242676318	0.610858530694301	1.53162689780679	0.217233712059132	0.598671748850703	low
TCGA-AA-3489	0.586301369863014	1	2.72322193631663	0.623981506147162	1.08019952777342	1.21512203821899	1.55535663307822	1.08726024276948	2.41681165932809	high
TCGA-AG-3893	2.91780821917808	0	2.29468485091086	0.391258178298438	0.542696661447879	0.706403328963852	0.938489731069266	0.666812481035313	0.923356642541223	low
TCGA-AA-3511	0.580821917808219	0	2.3665451939486	1.37162186588924	0.706255756782729	1.21105270055298	0.873434938299235	0.67108517452684	0.599850531077016	low
TCGA-F5-6465	3.12602739726027	0	2.15602181671523	0	0.826961280519864	1.22953193647365	0.754688118618466	0.820973129981526	2.50802301539503	high
TCGA-SS-A7HO	5.01095890410959	0	2.83760321005439	0.955933943749849	0.598287160462473	1.7347655388147	0.7267028942804	0.148638443735807	0.473685842291654	low
TCGA-AZ-6608	0.161643835616438	1	2.0220652148534	0.404547307930698	0.60309100210436	1.37133749299874	0.470173340838475	1.28624361954754	1.8936134466503	high
TCGA-AA-3833	1.32876712328767	0	2.538432627	0	0.780327318881416	0.556247132628984	1.24133927097901	1.40056907834494	2.18416703330486	high
TCGA-A6-5666	0.991780821917808	0	3.58273422144324	1.30351482949681	0.468299911024354	0.444784512913992	0.190441789630732	0.536220740582513	0.0563019992960831	low
TCGA-AY-A71X	1.61095890410959	0	2.63214534849646	1.02621507396013	1.37158172252618	1.50623733814452	0.812887710683353	2.51811662118758	3.75089218840293	high
TCGA-F5-6814	1.54520547945205	0	2.40853198840115	0.199180072197484	0.800333455236883	0.574467768042541	0.8126753219657	1.72400800945639	1.851570826881	high
TCGA-G4-6315	3.06027397260274	0	2.99595135191638	0.471693888840905	0.660316680754025	1.00596330137023	0.415355434230711	0.237105996906545	0.329299854764365	low
TCGA-DM-A1D8	1.04931506849315	1	2.07024127230351	0.76200320785746	1.19080826003118	1.59629067416543	0.866131660686663	0.882576850147898	2.90962807691292	high
TCGA-G5-6572	3.92328767123288	1	2.3653067592427	0.40008045715511	1.43723892668189	0.929811596681835	0.647055100481274	0.801286402429035	1.94919483997474	high
TCGA-DC-6156	0.580821917808219	0	2.1248743365278	0.746231233576237	1.37297103664134	1.61374521255304	1.175468393171	0.864976421026572	4.21153174042531	high
TCGA-CA-6719	1.19178082191781	0	2.91262840632532	0.51848941514777	1.27181349019463	1.10371717449582	1.56763354475228	1.26194897071845	2.73602572970049	high
TCGA-AG-3890	1.41917808219178	0	2.73118497975795	0.184378184860763	0.707390763340606	1.17523204045794	1.47151628973224	1.07170707436673	2.21597268720931	high
TCGA-DC-5337	0.832876712328767	0	2.38624120391823	0.205556918303777	0.583852448931714	0.201515178939551	0.32072969874599	0.868026261181436	0.51132870618278	low
TCGA-AH-6644	2.2958904109589	0	2.48071931850539	0.918184472032151	0.74320119030499	1.51924548508851	0.600860319170173	0.443163485094279	0.712640488669788	low
TCGA-G4-6303	5.48767123287671	1	3.25572973336874	0.98851666095058	1.53005425704214	1.01216387550735	0.94952215880631	0.613829496264776	0.705365097212525	low
TCGA-AG-A011	3.08493150684932	0	3.00232141135634	0.163399672410076	0.909963224038272	1.90382922104414	1.02188120981665	1.17640192718804	2.5928585513712	high
TCGA-AA-A01S	0.0849315068493151	0	3.29629690320872	0.44922211321411	0.303677308713107	0.820732850971091	0.510175866656002	0.373254530846011	0.189521075829172	low
TCGA-EF-5830	0.29041095890411	0	3.17737472653749	1.10762761629113	0.821112770706023	0.805596318330657	0.342824599783295	0.360768230786752	0.170443421615957	low
TCGA-AA-3972	4.24931506849315	0	3.17021319106561	1.39048885072002	1.08583320335775	1.01474305442988	0.890434007025122	0.608159836467642	0.348131911765893	low
TCGA-F5-6812	1.03561643835616	0	1.8722105824663	1.57705171416343	1.53163747327848	1.15131786700212	0.633053572418197	1.54449181578485	2.18605909288098	high
TCGA-CI-6624	4.01643835616438	0	1.66406667341782	0.755262606256655	0.681704704297967	1.05193222782882	0.64083160627899	0.954822702400899	1.61264476588372	high
TCGA-AG-A016	0.756164383561644	0	2.73980282425759	0.686446915975565	0.605061149301129	1.29696403167032	0.62083955096037	0.259424827590473	0.475656462111819	low
TCGA-CL-4957	1.16438356164384	0	2.34705557059832	0.287971507702151	0.419379458160973	0.850625265283585	0.469711696520575	0.700433503441377	0.670299290324273	low
TCGA-D5-6927	0.786301369863014	0	3.12078189762707	0.307531929203733	0.543129892336283	0.795043673795228	1.6114202850598	1.31516913023216	1.20182327865622	high
TCGA-AA-3877	2.58356164383562	0	2.86978239447651	0.136584732887215	1.58570577806421	0.807262916400156	1.09091709727812	0.973174452067336	2.51153365593844	high
TCGA-AA-3812	2.92054794520548	0	2.38078927533886	0	0.548290782311501	0.271561608137132	1.57889090223261	1.1355837472048	1.88268622127511	high
TCGA-G4-6586	2.98356164383562	0	2.52559613590169	0.343427468969884	1.12201966722594	1.06350799587166	1.07232044381084	1.50921775213336	2.98021351674866	high
TCGA-AA-A01Z	3.08493150684932	0	3.20126552406091	0	0.442547989046692	1.09376263751149	0.438214030364385	1.38694904191448	0.676975993136789	low
TCGA-T9-A92H	0.991780821917808	0	2.36335664876305	0.647056599402717	0.798475554119242	0.850937297705971	0.647315343155203	0.910537850387394	0.896627226844756	low
TCGA-AA-A017	1.25205479452055	0	2.53872811011059	1.17305065830928	0.461893639799083	1.82013197830721	1.21584133709538	1.0651110993308	1.17611640988213	high
TCGA-AF-A56N	0.986301369863014	0	2.61145498836289	0.459837404794717	0.89220549408851	1.02940977214951	0.984354271258495	0.49012030913382	1.0518634331406	high
TCGA-AG-3902	2.66849315068493	0	2.51208147171011	0.970517158007618	1.1325110397992	1.70300144444265	1.45652651784756	1.08628580099155	2.95736156197597	high
TCGA-NH-A50V	1.61095890410959	0	2.39018202854908	0.559716068164242	1.38735702593615	0.851564764390088	1.29344523635631	2.14182055302945	5.26014291970054	high
TCGA-A6-5661	0.838356164383562	0	2.32658998138887	0.429348153723727	0.541217249820682	0.466484187623603	0.380617751660449	0.356339462472828	0.405532849671564	low
TCGA-G4-6309	4.31232876712329	0	2.88858370357188	0.857747916379092	0.41478143425322	0.607203220775628	0.707787155545765	2.39704829249669	0.675372933359894	low
TCGA-AA-A01X	2.16712328767123	0	2.89684145070939	0.423978251610802	0.334375140674968	0.976322719074636	1.02252974091025	1.02537329870709	0.674114699307679	low
TCGA-D5-7000	0.854794520547945	0	2.59044608929082	0.489676512332619	0.644139807281502	0.845497437524075	1.14458548430597	1.03230823771751	1.12858951281316	high
TCGA-AA-3516	1.08493150684932	1	2.91275600349649	0.26801943181882	1.05130666557658	0.447862153893799	1.06389980142422	0.867957095436182	0.967337528513986	low
TCGA-G5-6235	4.64657534246575	0	2.89062820984743	1.07523413526597	0.924477103925596	1.0930760416829	0.711643617716899	0.620020763121728	0.462584031352506	low
TCGA-AG-3611	1.16164383561644	0	2.18272280352052	0.946417662148871	1.19425035494334	1.11559995225408	0.695148698477458	2.84441477980141	4.30934412286262	high
TCGA-AD-6965	2.20547945205479	0	2.79124813205329	0.421747139773479	1.06031444781574	2.00550885949938	0.43816859345233	0.631251362227184	1.46726414179208	high
TCGA-CM-5348	1.07671232876712	0	1.61775477913029	0.42671614804659	1.5936537123145	1.73871684727404	1.5353009557271	0.819685736860492	14.7683660318806	high
TCGA-CK-5914	1.83287671232877	0	2.75858610184441	0.619691615179856	0.655151577803755	0.852143339162654	0.276068766434426	0.302784499107648	0.3022814834462	low
TCGA-CM-6678	0.334246575342466	0	2.95946712034193	0.798783478990063	1.02286135225716	0.644736772861832	0.325568438360726	1.1346658390554	0.438559689726846	low
TCGA-AA-3560	1.66575342465753	0	3.09356473950635	1.25613205732636	0.187495775296803	0.864629272509887	0.370925889429371	0.594699403614749	0.110371295520282	low
TCGA-DY-A1H8	2.71780821917808	1	2.24535509816791	0.440215305483749	0.845620595139473	2.41136956730795	0.360791374669311	0.765881291005987	2.58309992123994	high
TCGA-AA-3673	4.16986301369863	0	2.04967188743203	0.203094007559467	0.735342370764225	1.24094317676618	1.07446364829524	0.843341681765706	2.80198654979539	high
TCGA-CI-6623	3.95342465753425	0	2.52898206593133	0.447056187618963	0.40966888444725	0.82344497660279	0.549945018199297	0.555605722152985	0.476928238236342	low
TCGA-AG-3609	1.66575342465753	0	2.69696240900328	0.552022871317652	0.424025243048428	0.185100286642939	0.703043717341801	0.870982583558324	0.334056081794796	low
TCGA-F5-6861	1.23013698630137	0	2.51874938720547	0.7790651903563	0.65345171641041	0.966261749244242	0.986357413459014	0.856189827473677	0.832851157359011	low
TCGA-AG-3892	1.08493150684932	0	2.55092823807764	0.526255648614085	0.328176303203089	0.378622928431205	0.735123193124036	1.10858801759429	0.474491409004723	low
TCGA-A6-A56B	4.68767123287671	1	3.01873297329147	0.456543864980089	1.5258769405062	1.94004606657971	1.21766004801717	1.07262034427981	3.96351804535049	high
TCGA-G4-6311	3.28493150684932	0	3.16550037056385	0.723586869033492	0.886476947471503	1.2145376555457	1.03298523687024	1.03762821480054	0.815810117551826	low
TCGA-AZ-5407	5.11780821917808	0	3.36004915303806	0.993298940503742	0.992471886589484	0.813900685019092	0.233842668544803	1.6194862586738	0.34663886754028	low
TCGA-CM-6171	0.498630136986301	0	2.38736364381343	0.557000151156968	0.464582016352177	0.680737435145402	0.820559844906238	1.68214941532461	1.09178561799244	high
TCGA-CM-4747	0.668493150684932	0	2.40410963963465	0	0.811492979056662	0.744388549735046	0.990517521415464	0.789552987713321	1.68635943574288	high
TCGA-AA-3552	1.08493150684932	1	2.33813855741327	0.537273202492128	0.633407773636641	1.17259760161473	1.14091801143022	0.864433954849107	1.52280223837397	high
TCGA-AG-3909	1.66575342465753	0	2.49571460306456	0.736318775565261	0.573469248676028	0.551527140794661	0.867802389303685	1.0541622090083	0.633018227299591	low
TCGA-AY-6386	0.986301369863014	0	2.18574097781707	0	0.554952045872927	0.483287786455149	0.460592127798845	1.34100996196537	1.23472120905919	high
TCGA-AA-A01F	2.66849315068493	0	2.50763076610133	1.08478203114592	0.764212547142473	0.623754606262035	1.51028141420008	0.446208686348504	0.685910432499307	low
TCGA-AG-A015	3.0027397260274	0	2.59850194041465	0.680081081294875	0.467341882845246	0.933255512635227	0.38705367397487	0.134030688650665	0.292727724682604	low
TCGA-G4-6317	3	0	3.42675357774331	0.368337347657587	1.0908053398149	1.93775755399133	0.314058524905154	0.770032585391902	0.835637220870581	low
TCGA-5M-AAT6	0.794520547945205	1	2.69233546440882	0	0.952606496961985	1.22557294087794	0.941389787697884	1.06058422926637	2.28501477101718	high
TCGA-AA-3681	0.498630136986301	0	2.50663443724373	0.173442808610599	0.86955662354187	0.934416405837828	1.14826839198294	1.16290285347674	2.21887998453252	high
TCGA-CK-6748	0.167123287671233	0	2.50318689998046	0.493170079560892	0.735788683006604	0.648314861064629	0.648850754512004	0.878519681481411	0.727937892538288	low
TCGA-AA-3664	4.5013698630137	0	2.8774933758571	0.207187194972257	1.34880632317224	2.2404825576134	1.34616833146065	0	3.48285536457909	high
TCGA-CK-4947	1.46301369863014	0	2.3104064365213	0.180888882453677	0.88215446520771	0.496702548663962	0.630514881027247	1.243461313047	1.39717324024241	high
TCGA-F4-6569	1.12054794520548	0	2.28395621053804	0.0561131261661476	0.62992904903401	0.706906050392442	0.651791307078498	1.25003688920581	1.47718708616057	high
TCGA-AZ-6603	2.46301369863014	1	2.2185843527806	0.928151452659409	0.798982250834342	1.26581912358943	0.742229261448426	1.04559953382048	1.24039356082589	high
TCGA-AH-6549	1.45753424657534	0	3.20343312804138	0.655990686544823	1.06738815074977	0.923113117400648	0.365729485840683	0.930677017458738	0.456973844276433	low
TCGA-BM-6198	0.849315068493151	0	2.42672795319915	0.832983882468253	1.1385399245149	1.55482162862495	1.16928301963269	1.84823092476951	3.99463614602648	high
TCGA-AG-3898	4.0027397260274	0	2.94964660916507	0.987184412908906	0.246915875174035	1.2190594524674	0.836610908373936	0.234431422041637	0.245047715910951	low
TCGA-D5-6530	1.7013698630137	0	2.85296384113394	0.377206948161471	0.349123260490219	0.654996194805423	0.62636296973397	3.14567093452535	1.43442615603512	high
TCGA-A6-6137	0.953424657534247	0	3.26928113863466	0.40925735418038	0.679007006690103	1.08443567216041	0.825943675511042	0.749954023347313	0.530116263128422	low
TCGA-EI-6883	0.958904109589041	0	2.66749274649747	1.05091816437097	1.01668101297496	1.43677003151415	0.660720742852101	1.7129109160183	1.39555239883094	high
TCGA-AG-A00C	0.501369863013699	0	3.05190122489795	0.983061453894915	0.483053084771695	0.984658175208118	0.539701981258119	1.09779617776983	0.306710014079783	low
TCGA-G4-6323	1.14794520547945	0	2.42583087334779	1.23428928276545	1.33519757217221	0.963429378279259	0.467239356805018	0.854489395393124	0.777779363267079	low
TCGA-DM-A28M	7.93150684931507	0	3.25659102872158	0.69278702349267	0.753666401413475	0.545717950850312	0.162601663899547	1.03690698571254	0.223961775380349	low
TCGA-F4-6805	1.35890410958904	0	2.62412082942347	0.366833390455344	0.653484362085393	0.80989812328557	0.502745907738275	1.29330975729663	0.84271489482819	low
TCGA-AG-A01N	2.58356164383562	0	2.93014992285647	0.450502351910529	0.76043234169936	2.11278619152834	0.82059701273698	0.454506622071463	1.25526657014615	high
TCGA-AF-A56L	5.4986301369863	0	3.3661427143293	0.635537564499187	0.916899798397819	1.67384809930026	1.15418978739342	1.46455378774634	1.42370910570111	high
TCGA-AF-A56K	7.21917808219178	0	2.82083596676708	0.691893677244344	0.935746598723541	0.842379591794823	1.57066790545657	0.804165681596005	1.23658936182463	high
TCGA-CA-5254	0.186301369863014	0	2.29280909716692	0.700629513718224	0.785202793332893	0.622965520398788	0.386817050466161	1.56655370959864	0.915741732322994	low
TCGA-AZ-4323	0.117808219178082	1	2.39424549799431	0.0723791078334187	1.80017057882589	1.891004595498	0.664960443545313	1.78808679479849	11.5505282381875	high
TCGA-G4-6320	2.2027397260274	0	2.94410729942418	0.234001901005612	1.56090860494711	1.23538273229119	0.576074724251237	2.60325981680277	4.71174722609612	high
TCGA-A6-2678	1.1972602739726	0	3.40263934704841	1.16779445229959	0.502102255894731	0.606949563900775	0.825490218741176	0.556061649463684	0.140046122799735	low
TCGA-A6-5667	0.876712328767123	0	2.26673947434349	0.538204194462761	0.500064611764804	1.14671582185792	0.473598972437147	0.729324879508286	0.784208294376047	low
TCGA-CM-6166	1.16164383561644	0	2.648107370926	0.565612285081277	1.05484708811886	0.862459326374455	0.290394912659524	1.01326857727992	0.760981369658368	low
TCGA-D5-5538	1.02191780821918	0	3.14578194491684	1.07036322174494	0.788129821447855	0.919528869572599	0.999043825608998	1.67007347381122	0.65017828084244	low
TCGA-CM-6674	0.410958904109589	0	2.43608522942734	0	0.690700521617489	0.276069197733042	0.419295832745984	2.11793059027627	1.45234593248038	high
TCGA-CM-5344	0.832876712328767	0	2.62230145340769	0.464979276438011	0.801839346537161	1.00516012756911	0.400741184438779	0.656594896052672	0.658579487095396	low
TCGA-AH-6903	1.62191780821918	0	2.94767999463412	0.630023218497372	0.63142171021557	0.601134730522144	0.392489107012752	0.600631428740889	0.270247122139053	low
TCGA-D5-5541	0.958904109589041	0	3.01880470969732	0.333102068473962	0.779165485036014	1.67574006915683	0.876478520024318	0.879481190184548	1.28374437417156	high
TCGA-AA-3821	0.0849315068493151	0	3.18808658668086	0.156381341683709	0.964250676748538	0.935551172170622	1.16977623588383	1.31070947306641	1.46868008621107	high
TCGA-AA-A01K	2.58356164383562	0	2.96815693934738	0.283592432911056	0.907423255688913	1.63044321591697	0.969807984036679	0.434195214048279	1.27953027339323	high
TCGA-AA-3517	3.24931506849315	0	2.45948801379572	2.80901697948643	0.513013238105943	1.19107998721609	1.21369504209257	0.694273932987364	0.184415857820352	low
TCGA-AF-5654	0.704109589041096	0	3.50316043463788	0.382635051100381	0.435605126733022	0.444703637266649	0.739973879490667	0.113475877261855	0.15063387390069	low
TCGA-AG-A008	1.16164383561644	0	3.12318792237417	0.36779173444731	0.220997774285613	1.53021610341179	0.579736453763834	0.833789327568309	0.480305103435019	low
TCGA-AG-3883	0.0849315068493151	0	2.28118576127705	0	0.673017053720757	0.245593137277084	1.15888116702192	1.05145215254217	1.56752533888518	high
TCGA-AF-6672	0.865753424657534	0	2.5951078437382	0.872509972418679	0.79142202150898	1.93487840374942	1.19312199015508	0.956197791652024	1.93065700302912	high
TCGA-AG-4021	0.331506849315069	1	2.04611558234435	0.201491717342944	1.04404433270602	1.33174705806058	0.85550172880809	2.13496115801634	6.88658489463012	high
TCGA-D5-6926	0.753424657534247	0	2.38697093055046	0.868233501423807	0.789315264729997	1.81570124933541	0.993139351450549	1.41573703674955	2.38654057714665	high
TCGA-G4-6297	6.86575342465753	0	2.52338455638641	1.31928149733288	0.949415254398532	0.738005633149695	0.545338188780509	0.733660376447458	0.398849518279679	low
TCGA-AF-2693	1.59178082191781	0	2.37717595736051	0.895780027854569	0.663110763117778	0.776612316877817	0.704551084018281	0.605703208456863	0.53523102564678	low
TCGA-F4-6856	1.61917808219178	0	2.72031918412419	0.20590418483792	0.459235188893373	0.40251274169119	0.566582648318704	2.67670836498008	1.27860432506267	high
TCGA-AY-A69D	1.48767123287671	0	2.6613004728385	0.536523257556253	0.705520141196396	1.11305471795547	0.487905594054322	1.02596491818852	0.775097335346771	low
TCGA-D5-6539	1.04109589041096	0	1.63008064213776	0.13538650816681	0.629350651098688	1.38395307112596	1.06034557901945	0.875792170649088	4.34462865169738	high
TCGA-G4-6322	2.16986301369863	0	2.38795664781359	0.532836186224128	1.3092670080364	0.83899806149657	0.787735432095878	2.57661984606127	4.29920148210231	high
TCGA-CA-6718	0.838356164383562	1	2.46759317721644	0.739272303246867	1.26931754963913	1.23890502492046	0.986468781703394	1.08123396117033	2.1514477927868	high
TCGA-F4-6855	2.95068493150685	0	2.43176815785723	0.769599367087405	0.949671557705089	1.18704115005294	0.987079025957036	1.56948380069177	2.05305241734048	high
TCGA-AA-3662	0.504109589041096	0	2.4296713947607	1.69730233168665	0.983219096490573	1.74083907518678	0.964423474809728	0.670095506387449	0.852439295420995	low
TCGA-A6-6140	0.975342465753425	0	1.90918669214342	0.357373183801569	0.450250111924892	1.05729291019702	0.771684305349374	0.339217785841543	1.14260620788615	high
TCGA-AG-A01J	0.0849315068493151	0	2.18521607616076	0	0.4050981561007	1.81979732548761	1.22943226323676	0.370157583294301	2.75695300173789	high
TCGA-AA-3986	1.58904109589041	0	3.08456231690798	0	0.873671716770451	0.76108617622002	1.08467387878319	0.755647591500248	1.03246790573208	high
TCGA-DM-A28H	9.75616438356164	0	2.94955566285507	0	0.690337974223547	2.04547407504278	0.554367433181148	0.291365800213341	1.19169722681911	high
TCGA-AG-A020	0.0849315068493151	0	2.83703415854349	0.115995318241962	0.408477750501223	1.50795697389195	0.60882891995566	1.19267961204161	1.11607900742249	high
TCGA-RU-A8FL	3.22465753424658	0	2.56338782041418	0.644003452568334	0.515606695516229	2.32850676614816	0.961583324891666	0.382052752354537	1.47127859601889	high
TCGA-AG-3726	0.665753424657534	0	1.88382224584904	0.467729181631343	0.356905681118565	0.311484425413142	1.00040509444841	0.762492175623146	0.90022692237701	low
TCGA-AA-3875	1.5041095890411	0	2.92015645686003	0.4909627365108	0.702461890926234	1.30683733629338	0.757414001744077	0.905949728654721	0.832142123409258	low
TCGA-AU-6004	2.25753424657534	0	2.7131446715513	0.22418273578954	0.512122412897019	1.04122457057769	0.886943109292816	0.886969414927556	0.96018139328282	low
TCGA-AA-3488	0.419178082191781	1	2.73627625408318	0.389538838625856	0.280456449184719	0.644815759077558	1.12161490687358	0.808713054003582	0.584763035220681	low
TCGA-EI-6509	1.41643835616438	0	2.34537593564731	1.06123633859027	0.512694744544598	1.15663607503936	0.947455655692844	0.885194333046621	0.760179976351201	low
TCGA-AA-3542	1.08219178082192	0	1.74035598017048	0	0.192155271973744	0.436560258158239	0.163995603627339	1.03379157955386	0.860242040054034	low
TCGA-DM-A282	11.5972602739726	0	2.62309709434706	0.948088412880525	0.832277006846743	1.13358325252111	0.4809973495585	0.524238433951754	0.489784308044911	low
TCGA-AG-A023	4.33150684931507	1	3.48010726267268	1.14120540728113	1.01411171906812	1.45991678464118	0.680887225794821	0.981499728379398	0.427000636621167	low
TCGA-AG-3581	0.589041095890411	0	2.1445518771112	0.578912539108271	0.311799877888507	0.751510853289778	0.831685625597779	0.909164029659963	0.797111319972794	low
TCGA-CM-6165	0.580821917808219	0	2.04742147477641	0.717213809222238	0.810602357070827	0.960256213338714	0.784877904474634	0.519828804794612	1.0932976204044	high
TCGA-AA-A01G	1	0	3.35043605698804	0.527082404642412	0.68355219465552	1.13924179386005	0.495402936124777	0.341814180952958	0.287890145631506	low
TCGA-DM-A1D9	11.6986301369863	0	1.80008731089217	1.6011340647692	1.02885200584749	1.40047508354457	0.722036911898635	1.03782708688414	1.37623080309669	high
